# Supplementary material for: Hypovirus‐Induced Phosphorylation of CpIre1 Modulates Unfolded Protein Response and Virulence in Cryphonectria parasitica
Source: Mol Plant Pathol. 2026 Feb 15;27(2):e70227. doi: 10.1111/mpp.70227 (PMC12907514; doi:10.1111/mpp.70227)
Supplement: Supplementary file 13 — Table S1: Summary of identified phosphorylation sites. [file MPP-27-e70227-s009.xlsx]

## Sheet: sheet1
Table S1 Summary of identified phosphorylation sites
Sequence	PSMs	Protein Group Accessions	Description	Modifications	Missed.Cleavages	phosphoRS Site Probabilities	IonScore	Charge	MH+ [Da]	ΔM [ppm]	EP155-1/REF	EP155-2/REF	EP155-3/REF	EP713-1/REF	EP713-2/REF	EP713-3/REF	EP713/EP155 Ratio
nNsSGNFk	11	jgi_Crypa2_100024|Crypa1.estExt_fgenesh1_pm.C_100052	jgi_Crypa2_100024|Crypa1.estExt_fgenesh1_pm.C_100052	N-Term(TMT6plex); S3(Phospho); K8(TMT6plex)	0	S(3): 100.0; S(4): 0.0	20.25	2	1405.69	0.379686	0.964703	0.938388	1.02879	0.999413	0.980534	1.00383	1.0177
dSTPETSYENsENGHk	1	jgi_Crypa2_100024|Crypa1.estExt_fgenesh1_pm.C_100052	jgi_Crypa2_100024|Crypa1.estExt_fgenesh1_pm.C_100052	N-Term(TMT6plex); S11(Phospho); K16(TMT6plex)	0	S(2): 0.0; T(3): 0.0; T(6): 3.0; S(7): 96.8; Y(8): 0.1; S(11): 0.1	13.66	3	2333.03	-3.52915	1.02308	1.0073	0.938438	0.957263	1.04095	1.04027	1.02346
sHNSStSTSSAGEk	3	jgi_Crypa2_100132|Crypa1.estExt_fgenesh1_pm.C_110060	jgi_Crypa2_100132|Crypa1.estExt_fgenesh1_pm.C_110060	N-Term(TMT6plex); T6(Phospho); K14(TMT6plex)	0	S(1): 0.0; S(4): 0.2; S(5): 95.8; T(6): 3.8; S(7): 0.2; T(8): 0.0; S(9): 0.0; S(10): 0.0	17.39	3	1917.9	0.841345	1.19846	1.02032	0.892581	0.815774	1.03496	0.961587	0.903887
sEPSsDkENNR	7	jgi_Crypa2_100132|Crypa1.estExt_fgenesh1_pm.C_110060	jgi_Crypa2_100132|Crypa1.estExt_fgenesh1_pm.C_110060	N-Term(TMT6plex); S5(Phospho); K7(TMT6plex)	1	S(1): 0.0; S(4): 50.0; S(5): 50.0	4.24	3	1800.85	0.442911	0.998291	0.870172	0.978548	1.09089	1.05763	0.956343	1.09057
dGEDFGGGVAGGDEEGWLQTGGPsGSQQGkPR	2	jgi_Crypa2_100163|Crypa1.estExt_fgenesh1_pm.C_110109	jgi_Crypa2_100163|Crypa1.estExt_fgenesh1_pm.C_110109	N-Term(TMT6plex); S24(Phospho); K30(TMT6plex)	0	T(20): 0.0; S(24): 50.0; S(26): 50.0	8.38	4	3670.69	1.12492	0.868631	1.06616	0.935269	1.37446	0.90668	0.834281	1.08549
gEEVssDEEGEDEGEE	3	jgi_Crypa2_100177|Crypa1.estExt_fgenesh1_pm.C_110126	jgi_Crypa2_100177|Crypa1.estExt_fgenesh1_pm.C_110126	N-Term(TMT6plex); S5(Phospho); S6(Phospho)	0	S(5): 100.0; S(6): 100.0	34.63	2	2114.71	1.31743	1.05273	0.726549	1.12012	0.897455	1.02229	1.02269	1.01484
vPssVGEESGNTLIDAAGDGDNLSkPk	7	jgi_Crypa2_100195|Crypa1.estExt_fgenesh1_pm.C_130001	jgi_Crypa2_100195|Crypa1.estExt_fgenesh1_pm.C_130001	N-Term(TMT6plex); S3(Phospho); S4(Phospho); K25(TMT6plex); K27(TMT6plex)	0	S(3): 100.0; S(4): 100.0; S(9): 0.0; T(12): 0.0; S(24): 0.0	18.45	4	3504.73	4.15373	0.726152	0.971504	0.929164	1.08714	0.964837	1.15473	1.22075
vPsRVPssVGEESGNTLIDAAGDGDNLSkPk	2	jgi_Crypa2_100195|Crypa1.estExt_fgenesh1_pm.C_130001	jgi_Crypa2_100195|Crypa1.estExt_fgenesh1_pm.C_130001	N-Term(TMT6plex); S3(Phospho); S7(Phospho); S8(Phospho); K29(TMT6plex); K31(TMT6plex)	1	S(3): 100.0; S(7): 100.0; S(8): 100.0; S(13): 0.0; T(16): 0.0; S(28): 0.0	9.2	4	4023.94	2.71567	0.843689	0.995961	0.815604	1.06064	1.10803	1.07888	1.22306
akPGTAsASIsR	4	jgi_Crypa2_100195|Crypa1.estExt_fgenesh1_pm.C_130001	jgi_Crypa2_100195|Crypa1.estExt_fgenesh1_pm.C_130001	N-Term(TMT6plex); K2(TMT6plex); S7(Phospho); S11(Phospho)	0	T(5): 49.2; S(7): 49.2; S(9): 1.6; S(11): 100.0	8.33	3	1763.89	0.727285	0.856414	0.944427	1.03635	0.961089	1.06641	1.08496	1.09702
akPGTAsASISR	1	jgi_Crypa2_100195|Crypa1.estExt_fgenesh1_pm.C_130001	jgi_Crypa2_100195|Crypa1.estExt_fgenesh1_pm.C_130001	N-Term(TMT6plex); K2(TMT6plex); S7(Phospho)	0	T(5): 49.1; S(7): 49.1; S(9): 1.7; S(11): 0.0	0.27	3	1683.92	0.303932	0.979755	0.936931	0.897222	1.07462	1.02257	1.05659	1.12078
qSSQGsGILTIk	12	jgi_Crypa2_100213|Crypa1.estExt_fgenesh1_pm.C_130037	jgi_Crypa2_100213|Crypa1.estExt_fgenesh1_pm.C_130037	N-Term(TMT6plex); S6(Phospho); K12(TMT6plex)	0	S(2): 2.9; S(3): 2.9; S(6): 94.3; T(10): 0.0	19.95	3	1756.96	0.17792	0.92281	0.981574	0.992896	1.02564	0.975279	1.09317	1.06793
sAsPTRDDR	5	jgi_Crypa2_100213|Crypa1.estExt_fgenesh1_pm.C_130037	jgi_Crypa2_100213|Crypa1.estExt_fgenesh1_pm.C_130037	N-Term(TMT6plex); S1(Phospho); S3(Phospho)	1	S(1): 100.0; S(3): 97.3; T(5): 2.7	19.42	2	1393.57	0.707429	1.16207	1.12794	1.05444	1.00939	0.870566	0.940899	0.843446
tSPPPRPR	3	jgi_Crypa2_100213|Crypa1.estExt_fgenesh1_pm.C_130037	jgi_Crypa2_100213|Crypa1.estExt_fgenesh1_pm.C_130037	N-Term(TMT6plex); T1(Phospho)	0	T(1): 50.0; S(2): 50.0	6.54	3	1216.64	0.0049756	1.1278	1.04351	1.07403	0.904579	1.02832	0.876675	0.865727
sAsPTRDDR	2	jgi_Crypa2_100213|Crypa1.estExt_fgenesh1_pm.C_130037	jgi_Crypa2_100213|Crypa1.estExt_fgenesh1_pm.C_130037	N-Term(TMT6plex); S3(Phospho)	1	S(1): 0.0; S(3): 99.9; T(5): 0.0	18.34	2	1313.6	-2.20614	0.852962	1.15302	0.905309	1.05463	1.16403	0.859401	1.05728
qAAGDtSDAINR	1	jgi_Crypa2_100977|Crypa1.estExt_fgenesh1_kg.C_10608	jgi_Crypa2_100977|Crypa1.estExt_fgenesh1_kg.C_10608	N-Term(TMT6plex); T6(Phospho)	0	T(6): 98.2; S(7): 1.8	8.22	2	1527.7	0.0789956	1.02854	1.27806	0.85757	0.910472	0.926022	1.0859	0.923588
tAAQNIIPSStGAAk	31	jgi_Crypa2_101684|Crypa1.estExt_fgenesh1_kg.C_20528	jgi_Crypa2_101684|Crypa1.estExt_fgenesh1_kg.C_20528	N-Term(TMT6plex); T11(Phospho); K15(TMT6plex)	0	T(1): 0.0; S(9): 0.0; S(10): 0.0; T(11): 100.0	40.08	3	1968.06	0.0623041	1.03268	1.02123	1.09144	0.912803	0.96675	1.00669	0.917622
vPTSNVsVVDLTVR	20	jgi_Crypa2_101684|Crypa1.estExt_fgenesh1_kg.C_20528	jgi_Crypa2_101684|Crypa1.estExt_fgenesh1_kg.C_20528	N-Term(TMT6plex); S7(Phospho)	0	T(3): 0.0; S(4): 0.0; S(7): 100.0; T(12): 0.0	33.59	3	1794.96	0.538906	0.920931	0.927434	1.03532	0.926353	1.03542	1.10693	1.06416
lTGMsMR	8	jgi_Crypa2_101684|Crypa1.estExt_fgenesh1_kg.C_20528	jgi_Crypa2_101684|Crypa1.estExt_fgenesh1_kg.C_20528	N-Term(TMT6plex); S5(Phospho)	0	T(2): 0.0; S(5): 100.0	12.71	2	1104.51	0.421793	1.05063	0.948381	1.15672	0.935511	0.888522	1.03338	0.905468
tVDGPsAk	5	jgi_Crypa2_101684|Crypa1.estExt_fgenesh1_kg.C_20528	jgi_Crypa2_101684|Crypa1.estExt_fgenesh1_kg.C_20528	N-Term(TMT6plex); S6(Phospho); K8(TMT6plex)	0	T(1): 0.0; S(6): 100.0	6.85	2	1312.69	0.191735	1.18028	0.998681	1.14857	0.935165	0.903271	0.972784	0.844835
yDsQHGNFk	3	jgi_Crypa2_101684|Crypa1.estExt_fgenesh1_kg.C_20528	jgi_Crypa2_101684|Crypa1.estExt_fgenesh1_kg.C_20528	N-Term(TMT6plex); S3(Phospho); K9(TMT6plex)	0	Y(1): 50.0; S(3): 50.0	4.77	3	1633.78	-0.0338432	0.852385	0.810515	1.04725	1.01286	1.01833	1.12034	1.16286
sFDQLSSLESQSR	9	jgi_Crypa2_101729|Crypa1.estExt_fgenesh1_kg.C_20581	jgi_Crypa2_101729|Crypa1.estExt_fgenesh1_kg.C_20581	N-Term(Acetyl); S1(Phospho)	0	S(1): 100.0; S(6): 0.0; S(7): 0.0; S(10): 0.0; S(12): 0.0	54.46	2	1605.68	0.589208
aSVsAAR	1	jgi_Crypa2_101729|Crypa1.estExt_fgenesh1_kg.C_20581	jgi_Crypa2_101729|Crypa1.estExt_fgenesh1_kg.C_20581	N-Term(TMT6plex); S4(Phospho)	0	S(2): 2.2; S(4): 97.8	17.11	2	970.492	-0.201354	1.2058	1.0397	0.946221	0.899547	0.930265	1.04148	0.899607
sVTFAPDcVGsEVEEIVNk	6	jgi_Crypa2_101915|Crypa1.estExt_fgenesh1_kg.C_30169	jgi_Crypa2_101915|Crypa1.estExt_fgenesh1_kg.C_30169	N-Term(TMT6plex); C8(Carbamidomethyl); S11(Phospho); K19(TMT6plex)	0	S(1): 0.0; T(3): 0.0; S(11): 100.0	30.7	3	2618.28	-0.926097	0.934773	1.10798	1.21361	0.904864	1.07337	0.809786	0.856176
lsITDVDLk	2	jgi_Crypa2_101915|Crypa1.estExt_fgenesh1_kg.C_30169	jgi_Crypa2_101915|Crypa1.estExt_fgenesh1_kg.C_30169	N-Term(TMT6plex); S2(Phospho); K9(TMT6plex)	0	S(2): 100.0; T(4): 0.0	11.02	2	1541.86	1.3019	0.955256	1.09868	0.984945	0.992766	0.994708	0.994756	0.981359
aATPLSGtANNRPQSPSTAGGk	18	jgi_Crypa2_102115|Crypa1.estExt_fgenesh1_kg.C_30404	jgi_Crypa2_102115|Crypa1.estExt_fgenesh1_kg.C_30404	N-Term(TMT6plex); T8(Phospho); K22(TMT6plex)	0	T(3): 0.0; S(6): 0.0; T(8): 100.0; S(15): 0.0; S(17): 0.0; T(18): 0.0	31.61	4	2621.34	-0.316396	0.897744	0.98482	1.08535	0.932352	1.07186	0.980271	1.00558
kStPAPSTLQTk	3	jgi_Crypa2_102115|Crypa1.estExt_fgenesh1_kg.C_30404	jgi_Crypa2_102115|Crypa1.estExt_fgenesh1_kg.C_30404	N-Term(TMT6plex); K1(TMT6plex); T3(Phospho); K12(TMT6plex)	1	S(2): 2.3; T(3): 97.7; S(7): 0.0; T(8): 0.0; T(11): 0.0	20.93	3	2026.16	2.55522	1.12756	1.01218	1.00802	0.933776	0.982462	0.97342	0.918003
aATPLSGtANNRPQsPSTAGGk	10	jgi_Crypa2_102115|Crypa1.estExt_fgenesh1_kg.C_30404	jgi_Crypa2_102115|Crypa1.estExt_fgenesh1_kg.C_30404	N-Term(TMT6plex); T8(Phospho); S15(Phospho); K22(TMT6plex)	0	T(3): 73.6; S(6): 26.4; T(8): 50.0; S(15): 50.0; S(17): 0.1; T(18): 0.0	3.76	3	2701.31	1.11311	0.954482	0.912771	1.39497	0.938176	0.881695	0.984688	0.859708
tIEsVLER	9	jgi_Crypa2_102152|Crypa1.estExt_fgenesh1_kg.C_30447	jgi_Crypa2_102152|Crypa1.estExt_fgenesh1_kg.C_30447	N-Term(TMT6plex); S4(Phospho)	0	T(1): 0.0; S(4): 100.0	30.42	2	1255.65	0.398027	0.883371	0.791344	1.04371	1.01903	1.17686	0.994561	1.17364
asFNLVEWcPTGFk	2	jgi_Crypa2_102411|Crypa1.estExt_fgenesh1_kg.C_40188	jgi_Crypa2_102411|Crypa1.estExt_fgenesh1_kg.C_40188	N-Term(TMT6plex); S2(Phospho); C9(Carbamidomethyl); K14(TMT6plex)	0	S(2): 100.0; T(11): 0.0	26.77	3	2194.08	-2.36662	1.13625	0.635047	0.821768	1.03041	1.06064	1.11237	1.23538
gEYDNsEEDEEEDEDEIAGsESGLNGEHR	10	jgi_Crypa2_102543|Crypa1.estExt_fgenesh1_kg.C_40346	jgi_Crypa2_102543|Crypa1.estExt_fgenesh1_kg.C_40346	N-Term(TMT6plex); S6(Phospho); S20(Phospho)	0	Y(3): 0.1; S(6): 99.9; S(20): 99.9; S(22): 0.1	68.28	3	3629.36	3.74656	1.06795	0.97159	0.805924	1.04674	1.09953	1.13848	1.15438
gEYDNsEEDEEEDEDEIAGSESGLNGEHR	3	jgi_Crypa2_102543|Crypa1.estExt_fgenesh1_kg.C_40346	jgi_Crypa2_102543|Crypa1.estExt_fgenesh1_kg.C_40346	N-Term(TMT6plex); S6(Phospho)	0	Y(3): 0.0; S(6): 100.0; S(20): 0.0; S(22): 0.0	61.85	3	3549.36	-3.86653	1.09869	0.671988	0.89249	0.913196	1.12175	1.10778	1.18007
hLLELIDDTPVtPGETR	2	jgi_Crypa2_102543|Crypa1.estExt_fgenesh1_kg.C_40346	jgi_Crypa2_102543|Crypa1.estExt_fgenesh1_kg.C_40346	N-Term(TMT6plex); T12(Phospho)	0	T(9): 0.0; T(12): 98.1; T(16): 1.9	23.91	3	2215.13	3.70193	0.94329	1.21267	0.770966	1.1956	0.946999	0.921654	1.04692
sEGGHDLsGQDAPLHDQDSWVPAGQHk	1	jgi_Crypa2_102543|Crypa1.estExt_fgenesh1_kg.C_40346	jgi_Crypa2_102543|Crypa1.estExt_fgenesh1_kg.C_40346	N-Term(TMT6plex); S8(Phospho); K27(TMT6plex)	0	S(1): 0.0; S(8): 100.0; S(19): 0.0	22.55	4	3406.58	-0.978187	1.15104	0.996218	1.3085	1.02906	0.792016	0.804537	0.759779
aPtASQIQNPPPPPSSTk	5	jgi_Crypa2_102543|Crypa1.estExt_fgenesh1_kg.C_40346	jgi_Crypa2_102543|Crypa1.estExt_fgenesh1_kg.C_40346	N-Term(TMT6plex); T3(Phospho); K18(TMT6plex)	0	T(3): 50.0; S(5): 50.0; S(15): 0.0; S(16): 0.0; T(17): 0.0	20.47	3	2356.23	-1.06071	0.978878	1.02432	1.03574	0.946456	1.0731	0.973127	0.984782
ntLSFGTFNk	5	jgi_Crypa2_102797|Crypa1.estExt_fgenesh1_kg.C_50131	jgi_Crypa2_102797|Crypa1.estExt_fgenesh1_kg.C_50131	N-Term(TMT6plex); T2(Phospho); K10(TMT6plex)	0	T(2): 100.0; S(4): 0.0; T(7): 0.0	22.42	3	1666.86	1.57066	0.707238	0.457767	0.801826	1.23622	1.22455	1.40558	1.96577
sQVHALSDDQVGQELR	3	jgi_Crypa2_102840|Crypa1.estExt_fgenesh1_kg.C_50179	jgi_Crypa2_102840|Crypa1.estExt_fgenesh1_kg.C_50179	N-Term(Acetyl); S1(Phospho)	0	S(1): 100.0; S(7): 0.0	30.6	2	1903.85	-1.91063
lIRsPLDEFADTLR	1	jgi_Crypa2_103050|Crypa1.estExt_fgenesh1_kg.C_60009	jgi_Crypa2_103050|Crypa1.estExt_fgenesh1_kg.C_60009	N-Term(TMT6plex); S4(Phospho)	1	S(4): 100.0; T(12): 0.0	10.83	3	1955.02	0.671702	1.0824	0.957241	0.791714	1.32919	0.754772	1.06759	1.11309
aIVPSGAsTGQHEAcELR	3	jgi_Crypa2_103155|Crypa1.estExt_fgenesh1_kg.C_60127	jgi_Crypa2_103155|Crypa1.estExt_fgenesh1_kg.C_60127	N-Term(TMT6plex); S8(Phospho); C15(Carbamidomethyl)	0	S(5): 95.2; S(8): 2.4; T(9): 2.4	14.83	3	2192.04	2.37683	0.934184	0.951667	0.998056	1.09536	1.03318	0.953057	1.06855
tGAPARsER	3	jgi_Crypa2_103155|Crypa1.estExt_fgenesh1_kg.C_60127	jgi_Crypa2_103155|Crypa1.estExt_fgenesh1_kg.C_60127	N-Term(TMT6plex); S7(Phospho)	1	T(1): 0.0; S(7): 100.0	13.61	2	1253.62	-1.63105	0.905736	1.12641	0.97582	1.03022	0.982241	0.994905	0.999801
sHLAPQLsPGTQELLR	9	jgi_Crypa2_103555|Crypa1.estExt_fgenesh1_kg.C_70252	jgi_Crypa2_103555|Crypa1.estExt_fgenesh1_kg.C_70252	N-Term(TMT6plex); S8(Phospho)	0	S(1): 0.0; S(8): 100.0; T(11): 0.0	58.1	3	2056.08	0.341313	0.984718	1.06162	0.906789	1.0415	1.02493	1.00029	1.03847
aLATPTSGEIPIVGALLQsPR	21	jgi_Crypa2_103555|Crypa1.estExt_fgenesh1_kg.C_70252	jgi_Crypa2_103555|Crypa1.estExt_fgenesh1_kg.C_70252	N-Term(TMT6plex); S19(Phospho)	0	T(4): 0.0; T(6): 0.0; S(7): 0.0; S(19): 100.0	56	3	2400.31	1.42835	0.864479	0.776101	0.877207	1.25586	1.21745	0.725014	1.27029
sNNsPDGAAEDR	10	jgi_Crypa2_103555|Crypa1.estExt_fgenesh1_kg.C_70252	jgi_Crypa2_103555|Crypa1.estExt_fgenesh1_kg.C_70252	N-Term(TMT6plex); S4(Phospho)	0	S(1): 0.0; S(4): 100.0	55.38	2	1541.64	0.31005	1.07517	1.20815	1.09574	0.903389	0.899931	1.01511	0.834084
aLAtPTSGEIPIVGALLQsPR	21	jgi_Crypa2_103555|Crypa1.estExt_fgenesh1_kg.C_70252	jgi_Crypa2_103555|Crypa1.estExt_fgenesh1_kg.C_70252	N-Term(TMT6plex); T4(Phospho); S19(Phospho)	0	T(4): 100.0; T(6): 0.0; S(7): 0.0; S(19): 100.0	50.92	3	2480.28	1.39787	0.917614	0.904039	0.946552	1.03828	1.22897	1.12504	1.22545
dQYNSASNRsPTR	6	jgi_Crypa2_103555|Crypa1.estExt_fgenesh1_kg.C_70252	jgi_Crypa2_103555|Crypa1.estExt_fgenesh1_kg.C_70252	N-Term(TMT6plex); S10(Phospho)	1	Y(3): 0.0; S(5): 0.0; S(7): 0.0; S(10): 100.0; T(12): 0.0	29.71	3	1804.82	0.477795	0.917314	1.09749	1.02897	1.05633	0.968119	0.987716	0.989614
kQtPDETTSGR	7	jgi_Crypa2_103555|Crypa1.estExt_fgenesh1_kg.C_70252	jgi_Crypa2_103555|Crypa1.estExt_fgenesh1_kg.C_70252	N-Term(TMT6plex); K1(TMT6plex); T3(Phospho)	1	T(3): 100.0; T(7): 0.0; T(8): 0.0; S(9): 0.0	24.33	2	1757.89	1.68151	1.08797	1.10833	0.994065	1.05167	0.95954	0.830292	0.890653
hsPNLSAGSGSGR	2	jgi_Crypa2_103555|Crypa1.estExt_fgenesh1_kg.C_70252	jgi_Crypa2_103555|Crypa1.estExt_fgenesh1_kg.C_70252	N-Term(TMT6plex); S2(Phospho)	0	S(2): 100.0; S(6): 0.0; S(9): 0.0; S(11): 0.0	19.7	3	1535.72	-0.614681	0.845379	1.14511	1.09031	0.944595	0.961055	1.02185	0.950241
qtPDETTSGR	2	jgi_Crypa2_103555|Crypa1.estExt_fgenesh1_kg.C_70252	jgi_Crypa2_103555|Crypa1.estExt_fgenesh1_kg.C_70252	N-Term(TMT6plex); T2(Phospho)	0	T(2): 100.0; T(6): 0.0; T(7): 0.0; S(8): 0.0	5.03	2	1400.63	2.52293	1.0933	1.25008	1.06671	0.9066	0.961706	0.834501	0.792591
tGSVtsDsImNDRR	1	jgi_Crypa2_103763|Crypa1.estExt_fgenesh1_kg.C_80146	jgi_Crypa2_103763|Crypa1.estExt_fgenesh1_kg.C_80146	N-Term(TMT6plex); T5(Phospho); S6(Phospho); S8(Phospho); M10(Oxidation)	1	T(1): 0.0; S(3): 11.9; T(5): 96.0; S(6): 96.0; S(8): 96.0	1.77	3	2023.78	-0.223514	0.852112	1.05896	0.979124	1.16588	0.994517	0.936047	1.07136
qFsIIAIsFLAsLAMAsPAk	1	jgi_Crypa2_104198|Crypa1.estExt_fgenesh1_kg.C_90297	jgi_Crypa2_104198|Crypa1.estExt_fgenesh1_kg.C_90297	N-Term(Acetyl); S3(Phospho); S8(Phospho); S12(Phospho); S17(Phospho); K20(TMT6plex)	0	S(3): 100.0; S(8): 100.0; S(12): 100.0; S(17): 100.0	7.44	3	2657.17	-0.704808	1.07712	1.08313	1.08564	0.561919	0.999522	1.25981	0.869174
eAAIDEVETLsDDEDTVLDD	2	jgi_Crypa2_104411|Crypa1.estExt_fgenesh1_kg.C_100022	jgi_Crypa2_104411|Crypa1.estExt_fgenesh1_kg.C_100022	N-Term(TMT6plex); S11(Phospho)	0	T(9): 49.1; S(11): 49.1; T(16): 1.9	42.2	3	2503.08	5.76864	0.94359	1.11905	0.882882	1.07401	0.995959	1.00095	1.04257
aTLPTtPSTTTLPYPLk	4	jgi_Crypa2_104411|Crypa1.estExt_fgenesh1_kg.C_100022	jgi_Crypa2_104411|Crypa1.estExt_fgenesh1_kg.C_100022	N-Term(TMT6plex); T6(Phospho); K17(TMT6plex)	0	T(2): 0.0; T(5): 3.2; T(6): 96.8; S(8): 0.0; T(9): 0.0; T(10): 0.0; T(11): 0.0; Y(14): 0.0	14.46	3	2340.29	0.492127	0.903351	0.858635	1.06504	1.09641	0.976928	1.03844	1.10073
aTtsSPTSTPAQTGNSGTSHSHR	15	jgi_Crypa2_104580|Crypa1.estExt_fgenesh1_kg.C_110067	jgi_Crypa2_104580|Crypa1.estExt_fgenesh1_kg.C_110067	N-Term(TMT6plex); T3(Phospho); S4(Phospho)	0	T(2): 97.2; T(3): 2.8; S(4): 2.8; S(5): 97.2; T(7): 0.0; S(8): 0.0; T(9): 0.0; T(13): 0.0; S(16): 0.0; T(18): 0.0; S(19): 0.0; S(21): 0.0	71.59	3	2659.14	1.58207	1.46307	1.41414	1.09079	0.843445	0.738319	0.931571	0.633401
aTTSsPTSTPAQTGNSGTSHSHR	17	jgi_Crypa2_104580|Crypa1.estExt_fgenesh1_kg.C_110067	jgi_Crypa2_104580|Crypa1.estExt_fgenesh1_kg.C_110067	N-Term(TMT6plex); S5(Phospho)	0	T(2): 0.0; T(3): 0.1; S(4): 2.7; S(5): 89.0; T(7): 2.7; S(8): 2.7; T(9): 2.7; T(13): 0.0; S(16): 0.0; T(18): 0.0; S(19): 0.0; S(21): 0.0	54.84	3	2579.17	-0.158705	1.00542	1.15847	1.18002	0.757245	0.835203	0.967784	0.76564
iHsISDmSYLTR	19	jgi_Crypa2_104955|Crypa1.estExt_fgenesh1_pg.C_10091	jgi_Crypa2_104955|Crypa1.estExt_fgenesh1_pg.C_10091	N-Term(TMT6plex); S3(Phospho); M7(Oxidation)	0	S(3): 100.0; S(5): 0.0; S(8): 0.0; Y(9): 0.0; T(11): 0.0	67.54	3	1747.83	0.332158	0.973234	0.960301	0.982833	1.00897	1.01468	1.06088	1.05766
iHsISDMSYLTR	25	jgi_Crypa2_104955|Crypa1.estExt_fgenesh1_pg.C_10091	jgi_Crypa2_104955|Crypa1.estExt_fgenesh1_pg.C_10091	N-Term(TMT6plex); S3(Phospho)	0	S(3): 100.0; S(5): 0.0; S(8): 0.0; Y(9): 0.0; T(11): 0.0	35.53	2	1731.83	0.578673	0.908556	0.914113	0.954599	1.01104	1.05637	1.12298	1.14875
iGQSEFGLPIETAAPSSPAtPMtPMQGGADYGFHR	2	jgi_Crypa2_104955|Crypa1.estExt_fgenesh1_pg.C_10091	jgi_Crypa2_104955|Crypa1.estExt_fgenesh1_pg.C_10091	N-Term(TMT6plex); T20(Phospho); T23(Phospho)	0	S(4): 0.0; T(12): 0.1; S(16): 3.4; S(17): 3.4; T(20): 93.1; T(23): 100.0; Y(31): 0.0	35.29	4	4007.81	4.83966	0.99035	1.04586	1.03649	0.957866	1.00318	0.958495	0.950154
rGsLLVAPHTNGk	10	jgi_Crypa2_104955|Crypa1.estExt_fgenesh1_pg.C_10091	jgi_Crypa2_104955|Crypa1.estExt_fgenesh1_pg.C_10091	N-Term(TMT6plex); S3(Phospho); K13(TMT6plex)	1	S(3): 100.0; T(10): 0.0	26.19	3	1888.06	0.859421	0.992832	0.961094	1.04878	1.00127	0.993769	1.0387	1.01034
iGQSEFGLPIETAAPSSPAtPmtPMQGGADYGFHR	8	jgi_Crypa2_104955|Crypa1.estExt_fgenesh1_pg.C_10091	jgi_Crypa2_104955|Crypa1.estExt_fgenesh1_pg.C_10091	N-Term(TMT6plex); T20(Phospho); M22(Oxidation); T23(Phospho)	0	S(4): 0.0; T(12): 13.8; S(16): 73.9; S(17): 73.9; T(20): 19.2; T(23): 19.2; Y(31): 0.0	5.02	4	4023.79	0.926864	1.27573	0.971558	0.711525	1.13306	0.841858	1.17007	1.06292
iGQSEFGLPIETAAPsSPATPMtPMQGGADyGFHR	10	jgi_Crypa2_104955|Crypa1.estExt_fgenesh1_pg.C_10091	jgi_Crypa2_104955|Crypa1.estExt_fgenesh1_pg.C_10091	N-Term(TMT6plex); S16(Phospho); T23(Phospho); Y31(Phospho)	0	S(4): 0.0; T(12): 52.1; S(16): 52.1; S(17): 52.1; T(20): 71.1; T(23): 71.7; Y(31): 0.9	5.61	4	4087.77	2.46998	0.622504	1.33721	0.523773	1.05253	1.30116	1.12738	1.40169
iEPDNDDtDDDNNDDDDDDGNDYR	1	jgi_Crypa2_104956|Crypa1.estExt_fgenesh1_pg.C_10092	jgi_Crypa2_104956|Crypa1.estExt_fgenesh1_pg.C_10092	N-Term(TMT6plex); T8(Phospho)	0	T(8): 100.0; Y(23): 0.0	19.82	3	3096.09	2.41934	1.05297	1.23702	1.01448	1.12005	0.99245	0.680764	0.845299
sASDLLTEQAPk	11	jgi_Crypa2_105114|Crypa1.estExt_fgenesh1_pg.C_10440	jgi_Crypa2_105114|Crypa1.estExt_fgenesh1_pg.C_10440	N-Term(TMT6plex); S1(Phospho); K12(TMT6plex)	0	S(1): 100.0; S(3): 0.0; T(7): 0.0	23.08	3	1797.94	1.43151	1.00246	1.00227	1.15598	0.88407	0.932531	0.989169	0.887703
smPALEAAEVPk	6	jgi_Crypa2_105118|Crypa1.estExt_fgenesh1_pg.C_10447	jgi_Crypa2_105118|Crypa1.estExt_fgenesh1_pg.C_10447	N-Term(TMT6plex); S1(Phospho); M2(Oxidation); K12(TMT6plex)	0	S(1): 100.0	38.7	3	1796.93	2.57855	0.958181	1.0511	0.996074	1.01818	1.02392	0.984685	1.00713
sMPALEAAEVPk	5	jgi_Crypa2_105118|Crypa1.estExt_fgenesh1_pg.C_10447	jgi_Crypa2_105118|Crypa1.estExt_fgenesh1_pg.C_10447	N-Term(TMT6plex); S1(Phospho); K12(TMT6plex)	0	S(1): 100.0	34.99	3	1780.93	1.52858	1.06554	1.01392	1.05458	1.01445	0.97711	0.974674	0.946458
vGsSGTDNSNSR	3	jgi_Crypa2_105118|Crypa1.estExt_fgenesh1_pg.C_10447	jgi_Crypa2_105118|Crypa1.estExt_fgenesh1_pg.C_10447	N-Term(TMT6plex); S3(Phospho)	0	S(3): 100.0; S(4): 0.0; T(6): 0.0; S(9): 0.0; S(11): 0.0	34.58	2	1489.65	0.768833	0.989422	0.930283	0.876239	1.0796	1.25062	0.839967	1.13385
sAPGtPSGQGk	1	jgi_Crypa2_105118|Crypa1.estExt_fgenesh1_pg.C_10447	jgi_Crypa2_105118|Crypa1.estExt_fgenesh1_pg.C_10447	N-Term(TMT6plex); T5(Phospho); K11(TMT6plex)	0	S(1): 0.0; T(5): 100.0; S(7): 0.0	28.94	3	1524.78	-1.4499	1.08226	0.951442	0.881068	1.03235	1.22014	0.828222	1.05693
aLsFGSAAELR	6	jgi_Crypa2_105118|Crypa1.estExt_fgenesh1_pg.C_10447	jgi_Crypa2_105118|Crypa1.estExt_fgenesh1_pg.C_10447	N-Term(TMT6plex); S3(Phospho)	0	S(3): 100.0; S(6): 0.0	27.73	2	1430.72	0.182148	0.91948	0.928512	0.887357	0.964652	1.14118	1.07139	1.16154
nsIDASAAAGR	2	jgi_Crypa2_105118|Crypa1.estExt_fgenesh1_pg.C_10447	jgi_Crypa2_105118|Crypa1.estExt_fgenesh1_pg.C_10447	N-Term(TMT6plex); S2(Phospho)	0	S(2): 100.0; S(6): 0.0	22.6	2	1341.64	0.433835	0.992901	1.07812	0.983904	1.00588	0.964897	0.997531	0.971648
vGssGTDNsNSR	3	jgi_Crypa2_105118|Crypa1.estExt_fgenesh1_pg.C_10447	jgi_Crypa2_105118|Crypa1.estExt_fgenesh1_pg.C_10447	N-Term(TMT6plex); S3(Phospho); S4(Phospho); S9(Phospho)	0	S(3): 99.9; S(4): 3.5; T(6): 96.6; S(9): 99.9; S(11): 0.1	17.14	2	1649.58	1.03713	1.16456	1.00332	0.9392	1.07343	0.966435	0.90065	0.94639
hTNNAsLPNLPIGLPSGGSR	6	jgi_Crypa2_105118|Crypa1.estExt_fgenesh1_pg.C_10447	jgi_Crypa2_105118|Crypa1.estExt_fgenesh1_pg.C_10447	N-Term(TMT6plex); S6(Phospho)	0	T(2): 0.0; S(6): 100.0; S(16): 0.0; S(19): 0.0	16.67	3	2311.19	5.01811	1.06867	0.91427	1.03044	0.937743	1.02375	1.00975	0.986014
vGssGtDNsNSR	3	jgi_Crypa2_105118|Crypa1.estExt_fgenesh1_pg.C_10447	jgi_Crypa2_105118|Crypa1.estExt_fgenesh1_pg.C_10447	N-Term(TMT6plex); S3(Phospho); S4(Phospho); T6(Phospho); S9(Phospho)	0	S(3): 100.0; S(4): 100.0; T(6): 100.0; S(9): 99.4; S(11): 0.6	14.49	2	1729.55	1.75259	1.40218	0.733428	1.11334	1.30103	0.585629	0.592255	0.762988
sAPGtPSGQGk	2	jgi_Crypa2_105118|Crypa1.estExt_fgenesh1_pg.C_10447	jgi_Crypa2_105118|Crypa1.estExt_fgenesh1_pg.C_10447	N-Term(TMT6plex); S1(Phospho); T5(Phospho); K11(TMT6plex)	0	S(1): 100.0; T(5): 100.0; S(7): 0.0	17.74	2	1604.75	1.35522	1.06785	0.89141	0.971707	0.912035	1.10001	1.03669	1.04018
sSsTDASk	1	jgi_Crypa2_105118|Crypa1.estExt_fgenesh1_pg.C_10447	jgi_Crypa2_105118|Crypa1.estExt_fgenesh1_pg.C_10447	N-Term(TMT6plex); S3(Phospho); K8(TMT6plex)	0	S(1): 0.0; S(2): 0.0; S(3): 99.9; T(4): 0.0; S(7): 0.0	14.77	2	1320.65	1.34612	1.04015	0.91235	1.13897	0.917188	1.01436	0.983682	0.942989
vGsSGTDNsNSR	4	jgi_Crypa2_105118|Crypa1.estExt_fgenesh1_pg.C_10447	jgi_Crypa2_105118|Crypa1.estExt_fgenesh1_pg.C_10447	N-Term(TMT6plex); S3(Phospho); S9(Phospho)	0	S(3): 33.4; S(4): 33.4; T(6): 33.4; S(9): 99.7; S(11): 0.2	6.2	2	1569.62	0.948701	0.839051	0.89516	0.923956	1.11497	1.04515	1.10092	1.2268
lIPSNSsAR	2	jgi_Crypa2_105118|Crypa1.estExt_fgenesh1_pg.C_10447	jgi_Crypa2_105118|Crypa1.estExt_fgenesh1_pg.C_10447	N-Term(TMT6plex); S7(Phospho)	0	S(4): 0.0; S(6): 0.0; S(7): 100.0	12.99	2	1253.65	-0.0678818	0.985507	1.08492	1.00809	1.01812	1.00771	0.924686	0.958423
sQScVTSSDDAFMk	2	jgi_Crypa2_105302|Crypa1.estExt_fgenesh1_pg.C_10814	jgi_Crypa2_105302|Crypa1.estExt_fgenesh1_pg.C_10814	N-Term(TMT6plex); S1(Phospho); C4(Carbamidomethyl); K14(TMT6plex)	0	S(1): 50.0; S(3): 50.0; T(6): 0.0; S(7): 0.0; S(8): 0.0	18.13	3	2100.94	0.517377	1.07296	0.849897	0.93303	1.0089	1.04048	1.06162	1.08933
sRPNNVSTsPAPPSSQR	6	jgi_Crypa2_105302|Crypa1.estExt_fgenesh1_pg.C_10814	jgi_Crypa2_105302|Crypa1.estExt_fgenesh1_pg.C_10814	N-Term(TMT6plex); S9(Phospho)	0	S(1): 0.0; S(7): 0.0; T(8): 2.7; S(9): 97.3; S(14): 0.0; S(15): 0.0	17.05	3	2091.02	1.07442	1.21908	1.09506	1.12098	0.983218	0.860551	0.917975	0.803972
sEsAAAQLR	2	jgi_Crypa2_105302|Crypa1.estExt_fgenesh1_pg.C_10814	jgi_Crypa2_105302|Crypa1.estExt_fgenesh1_pg.C_10814	N-Term(TMT6plex); S3(Phospho)	0	S(1): 0.0; S(3): 100.0	14.01	2	1241.61	2.49013	0.992383	1.02753	1.00399	1.00886	1.01076	0.968189	0.988063
eGDEEDAPEsEDVHFEPVIR	18	jgi_Crypa2_105375|Crypa1.estExt_fgenesh1_pg.C_10949	jgi_Crypa2_105375|Crypa1.estExt_fgenesh1_pg.C_10949	N-Term(TMT6plex); S10(Phospho)	0	S(10): 100.0	61.71	3	2608.13	0.67412	1.05717	1.02087	0.972246	0.994045	0.981894	0.972178	0.966507
dNEQLFNAsSAAETEEk	2	jgi_Crypa2_105375|Crypa1.estExt_fgenesh1_pg.C_10949	jgi_Crypa2_105375|Crypa1.estExt_fgenesh1_pg.C_10949	N-Term(TMT6plex); S9(Phospho); K17(TMT6plex)	0	S(9): 98.0; S(10): 2.0; T(14): 0.0	41.56	3	2421.12	-0.192035	1.01351	1.06193	0.980461	0.891449	1.08172	0.999739	0.972839
sSAENVEkPVEETkPEGTAPVtSSAVFSMFGGGAk	6	jgi_Crypa2_105375|Crypa1.estExt_fgenesh1_pg.C_10949	jgi_Crypa2_105375|Crypa1.estExt_fgenesh1_pg.C_10949	N-Term(Acetyl); K8(TMT6plex); K14(TMT6plex); T22(Phospho); K35(TMT6plex)	0	S(1): 0.0; S(2): 0.0; T(13): 0.0; T(18): 0.0; T(22): 95.9; S(23): 2.1; S(24): 2.1; S(28): 0.0	39.72	4	4335.21	9.52475	0.966769	0.430557	1.05972	1.39893	1.14208	0.820158	1.36797
kDEDDDRGDNSGsAk	7	jgi_Crypa2_105375|Crypa1.estExt_fgenesh1_pg.C_10949	jgi_Crypa2_105375|Crypa1.estExt_fgenesh1_pg.C_10949	N-Term(TMT6plex); K1(TMT6plex); S13(Phospho); K15(TMT6plex)	2	S(11): 50.0; S(13): 50.0	19.18	3	2376.13	0.343954	1.06769	1.06146	0.901814	0.987487	0.920019	1.05967	0.978956
aLPEsPTLEHtSPR	1	jgi_Crypa2_105424|Crypa1.estExt_fgenesh1_pg.C_11044	jgi_Crypa2_105424|Crypa1.estExt_fgenesh1_pg.C_11044	N-Term(TMT6plex); S5(Phospho); T11(Phospho)	0	S(5): 99.8; T(7): 0.5; T(11): 95.3; S(12): 4.4	5.21	3	1923.88	-2.48981	1.12076	0.887792	0.815879	1.04088	1.03984	1.07012	1.11557
tPtQYSGSTIALPVNNPNR	8	jgi_Crypa2_105431|Crypa1.estExt_fgenesh1_pg.C_11055	jgi_Crypa2_105431|Crypa1.estExt_fgenesh1_pg.C_11055	N-Term(TMT6plex); T3(Phospho)	0	T(1): 2.4; T(3): 97.6; Y(5): 0.0; S(6): 0.0; S(8): 0.0; T(9): 0.0	42.39	3	2339.16	0.253951	1.02163	1.04369	0.925554	0.995629	0.998318	0.950684	0.984536
qDQTPQsPANR	11	jgi_Crypa2_105431|Crypa1.estExt_fgenesh1_pg.C_11055	jgi_Crypa2_105431|Crypa1.estExt_fgenesh1_pg.C_11055	N-Term(TMT6plex); S7(Phospho)	0	T(4): 0.0; S(7): 100.0	40	2	1550.72	0.563813	1.07683	1.0875	1.04158	0.964736	0.91568	0.946797	0.881875
tLVPAPPVsPR	15	jgi_Crypa2_105464|Crypa1.estExt_fgenesh1_pg.C_11139	jgi_Crypa2_105464|Crypa1.estExt_fgenesh1_pg.C_11139	N-Term(TMT6plex); S9(Phospho)	0	T(1): 0.0; S(9): 100.0	33.21	3	1442.8	0.16015	1.02674	0.959725	0.997722	1.03001	1.02117	1.01011	1.02584
tSSVHDGAsQYsGEsEADDYDNR	1	jgi_Crypa2_105464|Crypa1.estExt_fgenesh1_pg.C_11139	jgi_Crypa2_105464|Crypa1.estExt_fgenesh1_pg.C_11139	N-Term(TMT6plex); S9(Phospho); S12(Phospho); S15(Phospho)	0	T(1): 0.0; S(2): 0.0; S(3): 0.0; S(9): 99.9; Y(11): 66.0; S(12): 66.0; S(15): 64.2; Y(20): 4.0	27.22	3	2959.04	-4.6068	0.747827	0.911665	0.972365	1.14627	1.15181	0.983189	1.24675
qSLPAGISsPMHLGsPHR	8	jgi_Crypa2_105464|Crypa1.estExt_fgenesh1_pg.C_11139	jgi_Crypa2_105464|Crypa1.estExt_fgenesh1_pg.C_11139	N-Term(TMT6plex); S9(Phospho); S15(Phospho)	0	S(2): 0.0; S(8): 50.0; S(9): 50.0; S(15): 100.0	24.89	3	2261.05	-0.382909	0.910567	0.864364	0.973825	0.992819	1.1099	1.03065	1.13992
sTLSVGAAGsPPR	1	jgi_Crypa2_105464|Crypa1.estExt_fgenesh1_pg.C_11139	jgi_Crypa2_105464|Crypa1.estExt_fgenesh1_pg.C_11139	N-Term(TMT6plex); S10(Phospho)	0	S(1): 0.0; T(2): 0.0; S(4): 0.0; S(10): 100.0	17.04	3	1508.77	0.331085	1.08783	1.01413	1.14689	0.899832	1.05704	0.846786	0.862971
tSSVHDGASQYsGEsEADDYDNR	2	jgi_Crypa2_105464|Crypa1.estExt_fgenesh1_pg.C_11139	jgi_Crypa2_105464|Crypa1.estExt_fgenesh1_pg.C_11139	N-Term(TMT6plex); S12(Phospho); S15(Phospho)	0	T(1): 0.0; S(2): 0.0; S(3): 0.0; S(9): 0.3; Y(11): 6.3; S(12): 96.7; S(15): 96.7; Y(20): 0.0	13.65	3	2879.11	9.05263	1.17395	0.732241	1.01267	1.02779	1.02158	0.970826	1.03472
aSLGLTGPGsR	1	jgi_Crypa2_105464|Crypa1.estExt_fgenesh1_pg.C_11139	jgi_Crypa2_105464|Crypa1.estExt_fgenesh1_pg.C_11139	N-Term(TMT6plex); S10(Phospho)	0	S(2): 0.0; T(6): 0.0; S(10): 100.0	8.73	2	1324.68	0.565243	0.913098	0.907494	1.00563	1.06919	1.02952	1.03126	1.10748
qLsQsQDLGG	2	jgi_Crypa2_105464|Crypa1.estExt_fgenesh1_pg.C_11139	jgi_Crypa2_105464|Crypa1.estExt_fgenesh1_pg.C_11139	N-Term(TMT6plex); S3(Phospho); S5(Phospho)	0	S(3): 100.0; S(5): 100.0	25.51	2	1421.59	-0.0219316	0.95346	1.08692	1.13413	0.960901	0.963539	0.932471	0.899954
hVPLGQDGLTSVATASEsR	8	jgi_Crypa2_105465|Crypa1.estExt_fgenesh1_pg.C_11142	jgi_Crypa2_105465|Crypa1.estExt_fgenesh1_pg.C_11142	N-Term(TMT6plex); S18(Phospho)	0	T(10): 0.0; S(11): 0.0; T(14): 0.0; S(16): 1.7; S(18): 98.3	51.16	3	2234.1	-0.239886	0.969229	0.97015	1.0006	0.951797	1.08135	1.01172	1.03568
sAPPTGTTsPPVPSSPYSSASEPAGEAR	23	jgi_Crypa2_105465|Crypa1.estExt_fgenesh1_pg.C_11142	jgi_Crypa2_105465|Crypa1.estExt_fgenesh1_pg.C_11142	N-Term(TMT6plex); S9(Phospho)	0	S(1): 0.0; T(5): 0.1; T(7): 1.6; T(8): 49.2; S(9): 49.2; S(14): 0.0; S(15): 0.0; Y(17): 0.0; S(18): 0.0; S(19): 0.0; S(21): 0.0	47.43	3	2994.39	-0.0413244	0.934998	0.961079	0.837207	1.08395	1.05778	0.980048	1.14214
gDssDEAEALPk	7	jgi_Crypa2_105465|Crypa1.estExt_fgenesh1_pg.C_11142	jgi_Crypa2_105465|Crypa1.estExt_fgenesh1_pg.C_11142	N-Term(TMT6plex); S3(Phospho); S4(Phospho); K12(TMT6plex)	0	S(3): 100.0; S(4): 100.0	28.5	3	1836.81	0.229166	1.13271	1.12437	1.14705	0.889852	0.906891	0.890294	0.789346
lVEVDTPRPsSEEPSAPR	19	jgi_Crypa2_105465|Crypa1.estExt_fgenesh1_pg.C_11142	jgi_Crypa2_105465|Crypa1.estExt_fgenesh1_pg.C_11142	N-Term(TMT6plex); S10(Phospho)	0	T(6): 0.0; S(10): 97.6; S(11): 2.4; S(15): 0.0	26.64	3	2275.12	0.859883	1.05178	1.10832	1.02465	0.987381	0.944116	0.957564	0.907156
sAPPTGTTsPPVPsSPYSSASEPAGEAR	6	jgi_Crypa2_105465|Crypa1.estExt_fgenesh1_pg.C_11142	jgi_Crypa2_105465|Crypa1.estExt_fgenesh1_pg.C_11142	N-Term(TMT6plex); S9(Phospho); S14(Phospho)	0	S(1): 0.2; T(5): 2.8; T(7): 2.8; T(8): 47.1; S(9): 47.1; S(14): 5.3; S(15): 89.1; Y(17): 5.3; S(18): 0.3; S(19): 0.0; S(21): 0.0	26.47	3	3074.38	6.8811	1.06854	0.958949	0.825316	1.108	1.0191	0.980671	1.08937
gDsSDEAEALPk	15	jgi_Crypa2_105465|Crypa1.estExt_fgenesh1_pg.C_11142	jgi_Crypa2_105465|Crypa1.estExt_fgenesh1_pg.C_11142	N-Term(TMT6plex); S3(Phospho); K12(TMT6plex)	0	S(3): 100.0; S(4): 0.0	24.79	2	1756.84	0.850608	0.786146	0.807547	0.81597	1.15814	1.17146	1.10557	1.42559
lAsLTkGDssDEAEALPk	3	jgi_Crypa2_105465|Crypa1.estExt_fgenesh1_pg.C_11142	jgi_Crypa2_105465|Crypa1.estExt_fgenesh1_pg.C_11142	N-Term(TMT6plex); S3(Phospho); K6(TMT6plex); S9(Phospho); S10(Phospho); K18(TMT6plex)	1	S(3): 50.0; T(5): 50.0; S(9): 100.0; S(10): 100.0	23.59	3	2759.33	3.71863	0.928748	1.12202	1.2182	0.993438	0.898461	0.893875	0.852188
lSGGsPLASPMRPGYGk	4	jgi_Crypa2_105465|Crypa1.estExt_fgenesh1_pg.C_11142	jgi_Crypa2_105465|Crypa1.estExt_fgenesh1_pg.C_11142	N-Term(TMT6plex); S5(Phospho); K17(TMT6plex)	0	S(2): 0.0; S(5): 100.0; S(9): 0.0; Y(15): 0.0	21.19	3	2213.16	1.16027	0.850163	0.973923	1.07082	1.04184	1.09125	0.930208	1.05817
lVEVDTPRPssEEPSAPR	17	jgi_Crypa2_105465|Crypa1.estExt_fgenesh1_pg.C_11142	jgi_Crypa2_105465|Crypa1.estExt_fgenesh1_pg.C_11142	N-Term(TMT6plex); S10(Phospho); S11(Phospho)	0	T(6): 0.0; S(10): 100.0; S(11): 100.0; S(15): 0.0	19.22	3	2355.08	-0.94114	1.06832	1.05627	1.09288	0.942861	0.957809	0.957946	0.888466
lSGGsPLAsPMRPGYGk	5	jgi_Crypa2_105465|Crypa1.estExt_fgenesh1_pg.C_11142	jgi_Crypa2_105465|Crypa1.estExt_fgenesh1_pg.C_11142	N-Term(TMT6plex); S5(Phospho); S9(Phospho); K17(TMT6plex)	0	S(2): 0.0; S(5): 100.0; S(9): 100.0; Y(15): 0.0	11.22	3	2293.13	3.69184	1.18701	1.29055	1.02505	0.893493	0.860362	0.909715	0.760453
lVEVDtPRPssEEPSAPR	5	jgi_Crypa2_105465|Crypa1.estExt_fgenesh1_pg.C_11142	jgi_Crypa2_105465|Crypa1.estExt_fgenesh1_pg.C_11142	N-Term(TMT6plex); T6(Phospho); S10(Phospho); S11(Phospho)	0	T(6): 100.0; S(10): 99.9; S(11): 97.7; S(15): 2.4	9.18	3	2435.05	0.759938	1.1532	1.10554	1.04908	0.907611	0.912605	0.946544	0.836431
hVPLGQDGLTSVAtAsESR	3	jgi_Crypa2_105465|Crypa1.estExt_fgenesh1_pg.C_11142	jgi_Crypa2_105465|Crypa1.estExt_fgenesh1_pg.C_11142	N-Term(TMT6plex); T14(Phospho); S16(Phospho)	0	T(10): 0.0; S(11): 0.4; T(14): 96.9; S(16): 51.4; S(18): 51.4	5.62	3	2314.07	1.44676	0.984992	0.909098	0.96962	0.9226	1.05248	1.13172	1.08489
aDITsPYPDYNNR	1	jgi_Crypa2_105465|Crypa1.estExt_fgenesh1_pg.C_11142	jgi_Crypa2_105465|Crypa1.estExt_fgenesh1_pg.C_11142	N-Term(TMT6plex); S5(Phospho)	0	T(4): 3.5; S(5): 96.4; Y(7): 0.1; Y(10): 0.0	8.46	2	1834.83	4.20674	0.922882	1.05408	0.973699	1.00204	1.04585	1.00416	1.03436
tVsMADSHR	3	jgi_Crypa2_105558|Crypa1.estExt_fgenesh1_pg.C_11358	jgi_Crypa2_105558|Crypa1.estExt_fgenesh1_pg.C_11358	N-Term(TMT6plex); S3(Phospho)	0	T(1): 0.0; S(3): 100.0; S(7): 0.0	33.11	3	1312.59	0.369899	1.12261	1.01219	1.05127	1.06896	1.14585	0.831193	0.956033
rAtDIEPPQtPGGPSDTAEEGR	1	jgi_Crypa2_105558|Crypa1.estExt_fgenesh1_pg.C_11358	jgi_Crypa2_105558|Crypa1.estExt_fgenesh1_pg.C_11358	N-Term(TMT6plex); T3(Phospho); T10(Phospho)	1	T(3): 100.0; T(10): 100.0; S(15): 0.0; T(17): 0.0	5.58	3	2670.17	0.527152	1.02004	1.01085	1.18479	0.896622	0.892833	1.03477	0.878265
mFtLTGASAER	1	jgi_Crypa2_105558|Crypa1.estExt_fgenesh1_pg.C_11358	jgi_Crypa2_105558|Crypa1.estExt_fgenesh1_pg.C_11358	N-Term(TMT6plex); T3(Phospho)	0	T(3): 99.9; T(5): 0.1; S(8): 0.0	7.24	2	1492.72	5.67109	1.17273	1.03677	0.967698	0.960377	0.813205	1.1055	0.906172
vTAPGtPLHPASGGTAPR	2	jgi_Crypa2_105569|Crypa1.estExt_fgenesh1_pg.C_11382	jgi_Crypa2_105569|Crypa1.estExt_fgenesh1_pg.C_11382	N-Term(TMT6plex); T6(Phospho)	0	T(2): 0.2; T(6): 99.8; S(12): 0.0; T(15): 0.0	10.77	3	1996.01	-3.77407	0.867562	0.869033	1.06548	1.03174	0.954384	1.14426	1.11717
aENSAsPIGIANLPNQR	10	jgi_Crypa2_105584|Crypa1.estExt_fgenesh1_pg.C_11404	jgi_Crypa2_105584|Crypa1.estExt_fgenesh1_pg.C_11404	N-Term(Acetyl); S6(Phospho)	0	S(4): 0.0; S(6): 100.0	72.46	2	1873.88	1.92835
sLEQELEQMQGtAVR	7	jgi_Crypa2_105584|Crypa1.estExt_fgenesh1_pg.C_11404	jgi_Crypa2_105584|Crypa1.estExt_fgenesh1_pg.C_11404	N-Term(TMT6plex); T12(Phospho)	0	S(1): 0.0; T(12): 100.0	61.67	3	2027.97	1.11945	0.946476	0.926722	1.0709	1.04912	0.96728	0.863674	0.978252
qYsWGVAEVENEEHcDFk	6	jgi_Crypa2_105584|Crypa1.estExt_fgenesh1_pg.C_11404	jgi_Crypa2_105584|Crypa1.estExt_fgenesh1_pg.C_11404	N-Term(TMT6plex); S3(Phospho); C15(Carbamidomethyl); K18(TMT6plex)	0	Y(2): 0.0; S(3): 100.0	48.3	3	2765.23	-0.104053	1.02942	1.03864	0.964354	0.993217	0.972127	1.02095	0.984789
sLEQELEQmQGtAVR	1	jgi_Crypa2_105584|Crypa1.estExt_fgenesh1_pg.C_11404	jgi_Crypa2_105584|Crypa1.estExt_fgenesh1_pg.C_11404	N-Term(TMT6plex); M9(Oxidation); T12(Phospho)	0	S(1): 0.0; T(12): 100.0	5.92	3	2043.96	0.0748818	1.02523	0.968785	1.13779	1.00062	0.887492	1.00061	0.922381
rFtEQVk	1	jgi_Crypa2_105584|Crypa1.estExt_fgenesh1_pg.C_11404	jgi_Crypa2_105584|Crypa1.estExt_fgenesh1_pg.C_11404	N-Term(TMT6plex); T3(Phospho); K7(TMT6plex)	1	T(3): 100.0	2.52	3	1445.79	1.36261	0.703137	0.740368	0.797958	1.09802	1.34226	1.14294	1.59861
gISLPAEPDTsPFASISER	1	jgi_Crypa2_105638|Crypa1.estExt_fgenesh1_pg.C_11528	jgi_Crypa2_105638|Crypa1.estExt_fgenesh1_pg.C_11528	N-Term(TMT6plex); S11(Phospho)	0	S(3): 0.0; T(10): 1.9; S(11): 98.1; S(15): 0.0; S(17): 0.0	23.76	3	2283.11	-0.994101	1.03251	1.18148	0.859072	1.2028	0.867271	0.910705	0.96997
aPIAIsPER	1	jgi_Crypa2_105851|Crypa1.estExt_fgenesh1_pg.C_20211	jgi_Crypa2_105851|Crypa1.estExt_fgenesh1_pg.C_20211	N-Term(TMT6plex); S6(Phospho)	0	S(6): 100.0	17.35	2	1262.67	-1.31414	1.11342	1.05237	1.11124	1.04896	0.933065	0.806078	0.850803
aLsPDSGR	6	jgi_Crypa2_105875|Crypa1.estExt_fgenesh1_pg.C_20255	jgi_Crypa2_105875|Crypa1.estExt_fgenesh1_pg.C_20255	N-Term(TMT6plex); S3(Phospho)	0	S(3): 100.0; S(6): 0.0	25.17	2	1111.53	0.265766	0.984835	0.977701	0.960629	1.05029	1.02146	0.947471	1.03286
aDMISPSPHDMGsPVR	3	jgi_Crypa2_105875|Crypa1.estExt_fgenesh1_pg.C_20255	jgi_Crypa2_105875|Crypa1.estExt_fgenesh1_pg.C_20255	N-Term(TMT6plex); S13(Phospho)	0	S(5): 0.0; S(7): 0.0; S(13): 100.0	10.58	3	2005.91	-1.16096	0.996432	0.953931	0.921159	1.05542	0.988437	1.05177	1.07804
asPAVGSVHR	1	jgi_Crypa2_105875|Crypa1.estExt_fgenesh1_pg.C_20255	jgi_Crypa2_105875|Crypa1.estExt_fgenesh1_pg.C_20255	N-Term(TMT6plex); S2(Phospho)	0	S(2): 100.0; S(7): 0.0	5.17	3	1289.66	0.247483	1.04215	1.09089	1.01647	1.08014	0.963257	0.855194	0.920328
sASIGQR	2	jgi_Crypa2_105875|Crypa1.estExt_fgenesh1_pg.C_20255	jgi_Crypa2_105875|Crypa1.estExt_fgenesh1_pg.C_20255	N-Term(TMT6plex); S1(Phospho)	0	S(1): 100.0; S(3): 0.0	11.3	2	1027.51	0.902757	1.02377	1.00039	0.874171	1.0535	0.977547	1.06496	1.06821
eEYQETLEDsDAsGsDIEEAR	34	jgi_Crypa2_105888|Crypa1.estExt_fgenesh1_pg.C_20285	jgi_Crypa2_105888|Crypa1.estExt_fgenesh1_pg.C_20285	N-Term(TMT6plex); S10(Phospho); S13(Phospho); S15(Phospho)	0	Y(3): 0.0; T(6): 0.0; S(10): 100.0; S(13): 100.0; S(15): 100.0	78.41	3	2842.05	1.19976	1.05383	0.976621	0.932397	0.974835	1.04722	0.974913	1.01151
eEYQETLEDsDAsGSDIEEAR	5	jgi_Crypa2_105888|Crypa1.estExt_fgenesh1_pg.C_20285	jgi_Crypa2_105888|Crypa1.estExt_fgenesh1_pg.C_20285	N-Term(TMT6plex); S10(Phospho); S13(Phospho)	0	Y(3): 0.0; T(6): 0.0; S(10): 100.0; S(13): 97.2; S(15): 2.8	56.09	3	2762.08	1.48568	0.998396	1.0003	0.883924	1.02212	1.0562	0.973894	1.05884
eEYQETLEDSDASGsDIEEAR	1	jgi_Crypa2_105888|Crypa1.estExt_fgenesh1_pg.C_20285	jgi_Crypa2_105888|Crypa1.estExt_fgenesh1_pg.C_20285	N-Term(TMT6plex); S15(Phospho)	0	Y(3): 0.0; T(6): 0.0; S(10): 0.0; S(13): 2.9; S(15): 97.1	47.58	3	2682.12	3.90498	1.04401	1.00365	1.00203	0.955573	1.00076	1.0133	0.973753
gGEYAsPAGPPPAGGEYR	2	jgi_Crypa2_105888|Crypa1.estExt_fgenesh1_pg.C_20285	jgi_Crypa2_105888|Crypa1.estExt_fgenesh1_pg.C_20285	N-Term(TMT6plex); S6(Phospho)	0	Y(4): 0.0; S(6): 100.0; Y(17): 0.0	33.07	3	2041.93	2.94148	0.989967	1.09084	0.945549	1.01105	1.00011	0.983311	0.989461
fDGFTPAPPPLAPAPTGSPQPISAQGtGNAPIR	7	jgi_Crypa2_105958|Crypa1.estExt_fgenesh1_pg.C_20446	jgi_Crypa2_105958|Crypa1.estExt_fgenesh1_pg.C_20446	N-Term(TMT6plex); T27(Phospho)	0	T(5): 0.0; T(16): 0.0; S(18): 0.0; S(23): 0.0; T(27): 100.0	56.91	4	3536.78	1.83731	0.931668	0.741175	0.983682	0.968048	1.13852	1.16603	1.23191
sALAPQStGDTWLVTPADk	31	jgi_Crypa2_105958|Crypa1.estExt_fgenesh1_pg.C_20446	jgi_Crypa2_105958|Crypa1.estExt_fgenesh1_pg.C_20446	N-Term(TMT6plex); T8(Phospho); K19(TMT6plex)	0	S(1): 0.0; S(7): 1.4; T(8): 98.6; T(11): 0.0; T(15): 0.0	55.46	3	2496.28	1.0295	0.964702	1.02256	0.970667	1.05078	0.999551	1.02974	1.04129
tGSTDIMGAFASPGASSSk	17	jgi_Crypa2_105958|Crypa1.estExt_fgenesh1_pg.C_20446	jgi_Crypa2_105958|Crypa1.estExt_fgenesh1_pg.C_20446	N-Term(TMT6plex); T1(Phospho); K19(TMT6plex)	0	T(1): 97.2; S(3): 1.4; T(4): 1.4; S(12): 0.0; S(16): 0.0; S(17): 0.0; S(18): 0.0	49.68	3	2310.11	-0.983805	0.996143	0.888408	1.05451	0.998821	1.03472	0.980071	1.02536
fDGFTPAPPPLAPAPTGsPQPISAQGtGNAPIR	5	jgi_Crypa2_105958|Crypa1.estExt_fgenesh1_pg.C_20446	jgi_Crypa2_105958|Crypa1.estExt_fgenesh1_pg.C_20446	N-Term(TMT6plex); S18(Phospho); T27(Phospho)	0	T(5): 0.0; T(16): 5.4; S(18): 94.6; S(23): 0.0; T(27): 100.0	39.38	4	3616.75	0.77795	1.17039	0.947334	1.15292	1.02933	0.842442	0.978378	0.871431
qLSQsPPPGAVPQVASPAPSNASGNNPFFR	8	jgi_Crypa2_105958|Crypa1.estExt_fgenesh1_pg.C_20446	jgi_Crypa2_105958|Crypa1.estExt_fgenesh1_pg.C_20446	N-Term(TMT6plex); S5(Phospho)	0	S(3): 3.5; S(5): 96.5; S(16): 0.0; S(20): 0.0; S(23): 0.0	36.83	4	3328.62	-1.97249	1.08117	1.10873	0.764554	1.06869	1.07068	0.955194	1.04743
sGLDDFNPTFDSPPPASk	7	jgi_Crypa2_105958|Crypa1.estExt_fgenesh1_pg.C_20446	jgi_Crypa2_105958|Crypa1.estExt_fgenesh1_pg.C_20446	N-Term(TMT6plex); S1(Phospho); K18(TMT6plex)	0	S(1): 100.0; T(9): 0.0; S(12): 0.0; S(17): 0.0	30.13	3	2430.17	2.70581	0.97443	0.903784	0.900006	1.06884	1.02699	1.07195	1.14022
eGsQDDDFQTISR	5	jgi_Crypa2_105958|Crypa1.estExt_fgenesh1_pg.C_20446	jgi_Crypa2_105958|Crypa1.estExt_fgenesh1_pg.C_20446	N-Term(TMT6plex); S3(Phospho)	0	S(3): 100.0; T(10): 0.0; S(12): 0.0	29.79	2	1806.77	-0.445579	1.00021	1.04971	1.14634	0.938607	0.990535	1.00161	0.916929
qsSSAFDDLDDDFADLEDAk	4	jgi_Crypa2_105958|Crypa1.estExt_fgenesh1_pg.C_20446	jgi_Crypa2_105958|Crypa1.estExt_fgenesh1_pg.C_20446	N-Term(TMT6plex); S2(Phospho); K20(TMT6plex)	0	S(2): 93.3; S(3): 3.4; S(4): 3.4	27.79	3	2742.21	0.661242	1.0136	1.09326	0.87098	1.18302	1.02995	0.815989	1.01717
qLsGQAQMPMR	5	jgi_Crypa2_105958|Crypa1.estExt_fgenesh1_pg.C_20446	jgi_Crypa2_105958|Crypa1.estExt_fgenesh1_pg.C_20446	N-Term(TMT6plex); S3(Phospho)	0	S(3): 100.0	25.12	2	1555.73	0.264431	0.99731	1.01697	1.01475	1.00152	0.949734	1.04753	0.990016
tEPVAASGDPFsALDQAk	1	jgi_Crypa2_105958|Crypa1.estExt_fgenesh1_pg.C_20446	jgi_Crypa2_105958|Crypa1.estExt_fgenesh1_pg.C_20446	N-Term(TMT6plex); S12(Phospho); K18(TMT6plex)	0	T(1): 0.0; S(7): 0.0; S(12): 100.0	24.63	3	2342.17	1.1294	1.22565	0.958141	1.16368	1.04162	0.82844	0.850547	0.812737
aPAGAARPQSPsGPALSAIPR	1	jgi_Crypa2_105958|Crypa1.estExt_fgenesh1_pg.C_20446	jgi_Crypa2_105958|Crypa1.estExt_fgenesh1_pg.C_20446	N-Term(TMT6plex); S12(Phospho)	0	S(10): 50.0; S(12): 50.0; S(17): 0.0	23.99	4	2281.21	2.73633	1.20449	1.08644	0.859595	1.01002	0.88215	1.02308	0.925323
dDEsDsEDEk	8	jgi_Crypa2_105958|Crypa1.estExt_fgenesh1_pg.C_20446	jgi_Crypa2_105958|Crypa1.estExt_fgenesh1_pg.C_20446	N-Term(TMT6plex); S4(Phospho); S6(Phospho); K10(TMT6plex)	0	S(4): 100.0; S(6): 100.0	23.58	2	1786.67	-2.21503	1.14919	0.877174	0.94028	0.953119	1.04653	0.956796	0.996564
aLtEDGVHDDPILk	5	jgi_Crypa2_105958|Crypa1.estExt_fgenesh1_pg.C_20446	jgi_Crypa2_105958|Crypa1.estExt_fgenesh1_pg.C_20446	N-Term(TMT6plex); T3(Phospho); K14(TMT6plex)	0	T(3): 100.0	21.63	3	2061.07	0.33276	1.10266	0.995315	0.959726	0.881544	1.04143	0.982232	0.950127
rtGSTDIMGAFASPGASSSk	9	jgi_Crypa2_105958|Crypa1.estExt_fgenesh1_pg.C_20446	jgi_Crypa2_105958|Crypa1.estExt_fgenesh1_pg.C_20446	N-Term(TMT6plex); T2(Phospho); K20(TMT6plex)	1	T(2): 96.5; S(4): 1.8; T(5): 1.8; S(13): 0.0; S(17): 0.0; S(18): 0.0; S(19): 0.0	20.76	3	2466.22	2.02973	0.911407	0.974506	1.17301	0.976648	1.04852	0.960094	0.97592
tGsPLGPGLGR	9	jgi_Crypa2_105958|Crypa1.estExt_fgenesh1_pg.C_20446	jgi_Crypa2_105958|Crypa1.estExt_fgenesh1_pg.C_20446	N-Term(TMT6plex); S3(Phospho)	0	T(1): 0.0; S(3): 100.0	20.51	2	1320.69	0.225216	1.08543	1.09828	1.01069	0.911313	0.931399	0.945247	0.872764
fDGFTPAPPPLAPAPtGSPQPIsAQGtGNAPIR	1	jgi_Crypa2_105958|Crypa1.estExt_fgenesh1_pg.C_20446	jgi_Crypa2_105958|Crypa1.estExt_fgenesh1_pg.C_20446	N-Term(TMT6plex); T16(Phospho); S23(Phospho); T27(Phospho)	0	T(5): 0.9; T(16): 90.0; S(18): 9.0; S(23): 100.0; T(27): 100.0	12.74	4	3696.71	0.556933	1.09062	0.898647	1.15484	1.05517	1.04391	0.772127	0.913203
nPtFASDATPVPPEPR	1	jgi_Crypa2_105958|Crypa1.estExt_fgenesh1_pg.C_20446	jgi_Crypa2_105958|Crypa1.estExt_fgenesh1_pg.C_20446	N-Term(TMT6plex); T3(Phospho)	0	T(3): 100.0; S(6): 0.0; T(9): 0.0	9.86	3	2004.96	-1.51086	1.15316	0.970593	0.975506	0.937762	0.925551	1.06879	0.946068
qLsGQAQmPMR	3	jgi_Crypa2_105958|Crypa1.estExt_fgenesh1_pg.C_20446	jgi_Crypa2_105958|Crypa1.estExt_fgenesh1_pg.C_20446	N-Term(TMT6plex); S3(Phospho); M8(Oxidation)	0	S(3): 100.0	11.3	2	1571.73	1.55537	0.873173	1.0467	1.19917	0.98015	0.868008	0.969484	0.903367
eGsQDDDFQTIsR	2	jgi_Crypa2_105958|Crypa1.estExt_fgenesh1_pg.C_20446	jgi_Crypa2_105958|Crypa1.estExt_fgenesh1_pg.C_20446	N-Term(TMT6plex); S3(Phospho); S12(Phospho)	0	S(3): 100.0; T(10): 0.3; S(12): 99.7	13.52	3	1886.74	-2.03083	1.06218	1.09539	0.999781	0.995352	0.9935	0.884848	0.910163
tGSTDImGAFASPGASSSk	1	jgi_Crypa2_105958|Crypa1.estExt_fgenesh1_pg.C_20446	jgi_Crypa2_105958|Crypa1.estExt_fgenesh1_pg.C_20446	N-Term(TMT6plex); T1(Phospho); M7(Oxidation); K19(TMT6plex)	0	T(1): 99.8; S(3): 0.2; T(4): 0.0; S(12): 0.0; S(16): 0.0; S(17): 0.0; S(18): 0.0	31.34	4	2326.14	13.4305	1.17577	1.06352	0.774898	1.29157	0.72276	1.00948	1.00319
eyWSHTFEDSMDLIAk	3	jgi_Crypa2_105976|Crypa1.estExt_fgenesh1_pg.C_20495	jgi_Crypa2_105976|Crypa1.estExt_fgenesh1_pg.C_20495	N-Term(TMT6plex); Y2(Phospho); K16(TMT6plex)	0	Y(2): 90.7; S(4): 4.5; T(6): 4.5; S(10): 0.3	15.57	3	2510.17	-0.20781	1.04152	1.12978	0.871736	0.838324	1.10413	1.05853	0.986181
rFsIGEPTATEASSk	46	jgi_Crypa2_106079|Crypa1.estExt_fgenesh1_pg.C_20711	jgi_Crypa2_106079|Crypa1.estExt_fgenesh1_pg.C_20711	N-Term(TMT6plex); S3(Phospho); K15(TMT6plex)	1	S(3): 100.0; T(8): 0.0; T(10): 0.0; S(13): 0.0; S(14): 0.0	74.84	3	2119.08	-0.0731537	0.957223	1.0717	1.03631	0.932085	0.993774	1.03487	0.965907
fsIGEPTATEASSk	17	jgi_Crypa2_106079|Crypa1.estExt_fgenesh1_pg.C_20711	jgi_Crypa2_106079|Crypa1.estExt_fgenesh1_pg.C_20711	N-Term(TMT6plex); S2(Phospho); K14(TMT6plex)	0	S(2): 100.0; T(7): 0.0; T(9): 0.0; S(12): 0.0; S(13): 0.0	46.3	2	1962.98	-0.204264	1.05423	1.03332	0.948468	0.991689	1.00874	1.01962	0.994739
rFsIGEPTAtEASSk	1	jgi_Crypa2_106079|Crypa1.estExt_fgenesh1_pg.C_20711	jgi_Crypa2_106079|Crypa1.estExt_fgenesh1_pg.C_20711	N-Term(TMT6plex); S3(Phospho); T10(Phospho); K15(TMT6plex)	1	S(3): 100.0; T(8): 0.2; T(10): 99.4; S(13): 0.2; S(14): 0.2	14.32	3	2199.05	1.61238	0.928834	0.908235	0.870169	1.09578	1.07726	1.06225	1.19505
hMtLGPPPTQIttLSk	1	jgi_Crypa2_10616|Crypa1.gw1.5.1.1	jgi_Crypa2_10616|Crypa1.gw1.5.1.1	N-Term(TMT6plex); T3(Phospho); T12(Phospho); T13(Phospho); K16(TMT6plex)	0	T(3): 93.1; T(9): 20.7; T(12): 93.0; T(13): 93.0; S(15): 0.2	11.07	3	2420.15	0.0613795	0.82696	0.964479	1.05496	0.919279	1.07555	1.12051	1.09448
sNVEIPTEQWAQVVEk	15	jgi_Crypa2_106275|Crypa1.estExt_fgenesh1_pg.C_21105	jgi_Crypa2_106275|Crypa1.estExt_fgenesh1_pg.C_21105	N-Term(Acetyl); S1(Phospho); K16(TMT6plex)	0	S(1): 100.0; T(7): 0.0	41.94	2	2208.1	8.68109	0.852137	0.903366	0.742453	1.08996	1.13138	1.11061	1.33387
tGGPVVYk	1	jgi_Crypa2_106275|Crypa1.estExt_fgenesh1_pg.C_21105	jgi_Crypa2_106275|Crypa1.estExt_fgenesh1_pg.C_21105	N-Term(TMT6plex); T1(Phospho); K8(TMT6plex)	0	T(1): 100.0; Y(7): 0.0	2.41	2	1358.75	-0.16021	0.903051	0.948445	0.890031	1.09428	1.04653	1.06965	1.17105
isAPVFETVVR	1	jgi_Crypa2_106275|Crypa1.estExt_fgenesh1_pg.C_21105	jgi_Crypa2_106275|Crypa1.estExt_fgenesh1_pg.C_21105	N-Term(TMT6plex); S2(Phospho)	0	S(2): 100.0; T(8): 0.0	6.97	2	1526.82	1.67145	0.91264	0.991178	0.80788	1.1376	1.27438	0.83381	1.19696
lsPNAsSSNLAGSSANR	15	jgi_Crypa2_106400|Crypa1.estExt_fgenesh1_pg.C_30218	jgi_Crypa2_106400|Crypa1.estExt_fgenesh1_pg.C_30218	N-Term(TMT6plex); S2(Phospho); S6(Phospho)	0	S(2): 100.0; S(6): 99.9; S(7): 0.0; S(8): 0.0; S(13): 0.0; S(14): 0.0	74.4	2	2021.89	1.05828	1.04324	1.07241	1.10791	0.977102	0.905752	0.977933	0.887461
lNIQNsPIAEEDPDESk	6	jgi_Crypa2_106400|Crypa1.estExt_fgenesh1_pg.C_30218	jgi_Crypa2_106400|Crypa1.estExt_fgenesh1_pg.C_30218	N-Term(TMT6plex); S6(Phospho); K17(TMT6plex)	0	S(6): 100.0; S(16): 0.0	54.26	3	2437.19	0.935351	0.937018	1.14438	1.10169	0.888837	0.977683	0.965129	0.889592
lsPNASSSNLAGSSANR	7	jgi_Crypa2_106400|Crypa1.estExt_fgenesh1_pg.C_30218	jgi_Crypa2_106400|Crypa1.estExt_fgenesh1_pg.C_30218	N-Term(TMT6plex); S2(Phospho)	0	S(2): 100.0; S(6): 0.0; S(7): 0.0; S(8): 0.0; S(13): 0.0; S(14): 0.0	42.4	3	1941.92	0.509295	1.02495	0.918432	0.970377	0.958417	0.962525	1.05553	1.02153
lsPNAssSNLAGSSANR	5	jgi_Crypa2_106400|Crypa1.estExt_fgenesh1_pg.C_30218	jgi_Crypa2_106400|Crypa1.estExt_fgenesh1_pg.C_30218	N-Term(TMT6plex); S2(Phospho); S6(Phospho); S7(Phospho)	0	S(2): 100.0; S(6): 96.3; S(7): 96.3; S(8): 7.5; S(13): 0.0; S(14): 0.0	26.25	2	2101.86	4.14352	1.06456	1.10292	1.08968	0.977624	0.915698	0.936083	0.868672
aTDDsGEDTEDDPFADESAVASPk	9	jgi_Crypa2_106400|Crypa1.estExt_fgenesh1_pg.C_30218	jgi_Crypa2_106400|Crypa1.estExt_fgenesh1_pg.C_30218	N-Term(TMT6plex); S5(Phospho); K24(TMT6plex)	0	T(2): 0.0; S(5): 100.0; T(9): 0.0; S(18): 0.0; S(22): 0.0	26.2	3	3007.3	1.91666	1.11401	1.06753	1.0627	0.905779	0.959085	0.967452	0.873029
aTDDsGEDtEDDPFADESAVASPk	3	jgi_Crypa2_106400|Crypa1.estExt_fgenesh1_pg.C_30218	jgi_Crypa2_106400|Crypa1.estExt_fgenesh1_pg.C_30218	N-Term(TMT6plex); S5(Phospho); T9(Phospho); K24(TMT6plex)	0	T(2): 0.2; S(5): 99.8; T(9): 100.0; S(18): 0.0; S(22): 0.0	24.78	4	3087.28	5.82913	1.15581	1.13461	1.01113	0.922217	0.932448	0.920721	0.840631
sVHsMPGEEk	5	jgi_Crypa2_106400|Crypa1.estExt_fgenesh1_pg.C_30218	jgi_Crypa2_106400|Crypa1.estExt_fgenesh1_pg.C_30218	N-Term(TMT6plex); S1(Phospho); S4(Phospho); K10(TMT6plex)	0	S(1): 100.0; S(4): 100.0	23.68	3	1718.76	0.533324	1.21707	1.02499	1.05691	0.923324	0.906968	0.927542	0.83597
sVHsMPGEEk	1	jgi_Crypa2_106400|Crypa1.estExt_fgenesh1_pg.C_30218	jgi_Crypa2_106400|Crypa1.estExt_fgenesh1_pg.C_30218	N-Term(TMT6plex); S4(Phospho); K10(TMT6plex)	0	S(1): 0.0; S(4): 100.0	17.04	3	1638.79	-1.02847	1.12515	1.07747	1.04256	0.949281	0.908707	0.964837	0.869851
sAGSLGSFLHGk	13	jgi_Crypa2_106400|Crypa1.estExt_fgenesh1_pg.C_30218	jgi_Crypa2_106400|Crypa1.estExt_fgenesh1_pg.C_30218	N-Term(TMT6plex); S1(Phospho); K12(TMT6plex)	0	S(1): 99.9; S(4): 0.1; S(7): 0.0	17.04	3	1698.9	-0.425735	1.07425	0.942257	1.09463	0.789497	1.0909	0.937131	0.905627
rQsVHGGFGQLSPGk	4	jgi_Crypa2_106400|Crypa1.estExt_fgenesh1_pg.C_30218	jgi_Crypa2_106400|Crypa1.estExt_fgenesh1_pg.C_30218	N-Term(TMT6plex); S3(Phospho); K15(TMT6plex)	1	S(3): 100.0; S(12): 0.0	14.39	4	2093.11	1.06857	1.14775	0.909775	0.919329	0.881452	1.01749	0.982763	0.968038
sAGsLGSFLHGk	19	jgi_Crypa2_106400|Crypa1.estExt_fgenesh1_pg.C_30218	jgi_Crypa2_106400|Crypa1.estExt_fgenesh1_pg.C_30218	N-Term(TMT6plex); S1(Phospho); S4(Phospho); K12(TMT6plex)	0	S(1): 100.0; S(4): 100.0; S(7): 0.0	10.24	3	1778.87	0.541524	1.25146	1.11552	1.08429	0.832929	0.853711	0.950658	0.764152
qsVHGGFGQLSPGk	3	jgi_Crypa2_106400|Crypa1.estExt_fgenesh1_pg.C_30218	jgi_Crypa2_106400|Crypa1.estExt_fgenesh1_pg.C_30218	N-Term(TMT6plex); S2(Phospho); K14(TMT6plex)	0	S(2): 100.0; S(11): 0.0	9.15	3	1937.01	0.239961	1.08045	1.02148	0.974267	0.922942	0.942808	1.13821	0.97652
aSSsHGRLsPNAsSSNLAGSSANR	2	jgi_Crypa2_106400|Crypa1.estExt_fgenesh1_pg.C_30218	jgi_Crypa2_106400|Crypa1.estExt_fgenesh1_pg.C_30218	N-Term(TMT6plex); S4(Phospho); S9(Phospho); S13(Phospho)	1	S(2): 35.1; S(3): 35.1; S(4): 35.1; S(9): 94.8; S(13): 94.5; S(14): 5.2; S(15): 0.3; S(20): 0.0; S(21): 0.0	7.95	3	2784.16	-4.09374	1.06564	0.917566	1.08099	1.04579	0.908162	0.981688	0.958044
qAEDEEAPEAEPSsPk	11	jgi_Crypa2_106427|Crypa1.estExt_fgenesh1_pg.C_30280	jgi_Crypa2_106427|Crypa1.estExt_fgenesh1_pg.C_30280	N-Term(TMT6plex); S14(Phospho); K16(TMT6plex)	0	S(13): 0.0; S(14): 100.0	59.09	3	2252.04	2.08655	1.13241	1.13037	1.13746	0.896537	0.915172	0.902281	0.798178
gSVMLPVEPAsDGEVGYk	1	jgi_Crypa2_106427|Crypa1.estExt_fgenesh1_pg.C_30280	jgi_Crypa2_106427|Crypa1.estExt_fgenesh1_pg.C_30280	N-Term(TMT6plex); S11(Phospho); K18(TMT6plex)	0	S(2): 0.0; S(11): 100.0; Y(17): 0.0	40.95	3	2373.18	-0.773948	0.80006	0.908853	1.10552	1.11417	0.977463	1.03595	1.11127
aAEYAPDSEtGEGR	8	jgi_Crypa2_106427|Crypa1.estExt_fgenesh1_pg.C_30280	jgi_Crypa2_106427|Crypa1.estExt_fgenesh1_pg.C_30280	N-Term(TMT6plex); T10(Phospho)	0	Y(4): 0.0; S(8): 1.5; T(10): 98.5	33.45	2	1761.75	-0.262934	1.03144	0.96428	1.06362	0.972547	0.934828	1.03259	0.960978
tALSEMEsDDGsHAGDQPANDEPk	1	jgi_Crypa2_106427|Crypa1.estExt_fgenesh1_pg.C_30280	jgi_Crypa2_106427|Crypa1.estExt_fgenesh1_pg.C_30280	N-Term(TMT6plex); S8(Phospho); S12(Phospho); K24(TMT6plex)	0	T(1): 0.0; S(4): 0.0; S(8): 100.0; S(12): 100.0	16.95	3	3119.29	-0.75379	0.712449	1.06373	1.17383	1.11955	1.02218	0.888548	1.02721
tsLITR	1	jgi_Crypa2_106619|Crypa1.estExt_fgenesh1_pg.C_30730	jgi_Crypa2_106619|Crypa1.estExt_fgenesh1_pg.C_30730	N-Term(TMT6plex); S2(Phospho)	0	T(1): 0.1; S(2): 99.9; T(5): 0.0	13.84	2	999.544	0.666161	1.01567	1.16191	1.09964	0.933043	0.955852	0.910697	0.854256
ssGTQSEk	4	jgi_Crypa2_106726|Crypa1.estExt_fgenesh1_pg.C_30932	jgi_Crypa2_106726|Crypa1.estExt_fgenesh1_pg.C_30932	N-Term(TMT6plex); S2(Phospho); K8(TMT6plex)	0	S(1): 1.7; S(2): 98.3; T(4): 0.0; S(6): 0.0	8.28	2	1361.67	0.902361	0.969881	0.907579	1.03221	1.02051	0.951445	1.08707	1.05133
aSPSPGLTsPR	8	jgi_Crypa2_106797|Crypa1.estExt_fgenesh1_pg.C_31077	jgi_Crypa2_106797|Crypa1.estExt_fgenesh1_pg.C_31077	N-Term(TMT6plex); S9(Phospho)	0	S(2): 32.9; S(4): 1.2; T(8): 32.9; S(9): 32.9	27.34	2	1378.7	1.91481	0.878649	0.981239	0.939768	1.06197	1.07004	1.05585	1.13866
rYsGHGEDLSSk	6	jgi_Crypa2_106797|Crypa1.estExt_fgenesh1_pg.C_31077	jgi_Crypa2_106797|Crypa1.estExt_fgenesh1_pg.C_31077	N-Term(TMT6plex); S3(Phospho); K12(TMT6plex)	1	Y(2): 2.1; S(3): 97.9; S(10): 0.0; S(11): 0.0	15.29	3	1873.92	-0.137047	1.00313	1.03871	0.994781	0.990321	1.01861	0.983474	0.985439
tAsPAQR	3	jgi_Crypa2_106797|Crypa1.estExt_fgenesh1_pg.C_31077	jgi_Crypa2_106797|Crypa1.estExt_fgenesh1_pg.C_31077	N-Term(TMT6plex); S3(Phospho)	0	T(1): 0.0; S(3): 100.0	16.94	2	1039.51	0.540045	1.06314	1.08524	1.02554	0.993072	0.972709	0.977127	0.927218
aEsPAGDssDEEGEIEEPEkk	3	jgi_Crypa2_106988|Crypa1.estExt_fgenesh1_pg.C_40160	jgi_Crypa2_106988|Crypa1.estExt_fgenesh1_pg.C_40160	N-Term(TMT6plex); S3(Phospho); S8(Phospho); S9(Phospho); K20(TMT6plex); K21(TMT6plex)	1	S(3): 100.0; S(8): 100.0; S(9): 100.0	31.05	3	3160.36	2.66793	0.903006	1.01127	0.998651	0.999309	1.11596	1.09041	1.1005
aEsPAGDssDEEGEIEEPEk	2	jgi_Crypa2_106988|Crypa1.estExt_fgenesh1_pg.C_40160	jgi_Crypa2_106988|Crypa1.estExt_fgenesh1_pg.C_40160	N-Term(TMT6plex); S3(Phospho); S8(Phospho); S9(Phospho); K20(TMT6plex)	0	S(3): 100.0; S(8): 100.0; S(9): 100.0	28.76	3	2803.1	1.99473	1.02281	0.908188	0.940129	0.964833	1.04846	1.07713	1.07638
sPPSVVLAPPPPPVAGPVVINQR	5	jgi_Crypa2_107063|Crypa1.estExt_fgenesh1_pg.C_40312	jgi_Crypa2_107063|Crypa1.estExt_fgenesh1_pg.C_40312	N-Term(TMT6plex); S1(Phospho)	0	S(1): 100.0; S(4): 0.0	17.09	3	2597.45	3.29912	0.942094	1.11349	1.10268	1.06977	0.913152	1.0462	0.95911
hLsLEALR	7	jgi_Crypa2_107063|Crypa1.estExt_fgenesh1_pg.C_40312	jgi_Crypa2_107063|Crypa1.estExt_fgenesh1_pg.C_40312	N-Term(TMT6plex); S3(Phospho)	0	S(3): 100.0	15.06	2	1247.67	-2.5648	1.08995	0.983671	1.007	1.07275	0.995378	1.12428	1.03629
fDHHHssDDDssITSR	2	jgi_Crypa2_107063|Crypa1.estExt_fgenesh1_pg.C_40312	jgi_Crypa2_107063|Crypa1.estExt_fgenesh1_pg.C_40312	N-Term(TMT6plex); S6(Phospho); S7(Phospho); S11(Phospho); S12(Phospho)	0	S(6): 100.0; S(7): 100.0; S(11): 89.4; S(12): 89.4; T(14): 15.4; S(15): 5.8	3.78	3	2391.8	2.53473	1.0806	0.977293	1.02312	0.976857	0.951344	0.992492	0.947967
aGsDAYLTMER	2	jgi_Crypa2_107063|Crypa1.estExt_fgenesh1_pg.C_40312	jgi_Crypa2_107063|Crypa1.estExt_fgenesh1_pg.C_40312	N-Term(TMT6plex); S3(Phospho)	0	S(3): 33.3; Y(6): 33.3; T(8): 33.3	3.37	2	1522.68	-0.324894	1.07432	1.05928	1.1598	0.940098	0.914466	0.908353	0.838925
hVsQSSEPSFAQSIR	5	jgi_Crypa2_107076|Crypa1.estExt_fgenesh1_pg.C_40336	jgi_Crypa2_107076|Crypa1.estExt_fgenesh1_pg.C_40336	N-Term(TMT6plex); S3(Phospho)	0	S(3): 100.0; S(5): 0.0; S(6): 0.0; S(9): 0.0; S(13): 0.0	33.66	3	1968.94	0.648454	0.954646	0.949374	1.06457	0.985492	0.979374	1.01563	1.00401
hVsQSsEPSFAQSIR	8	jgi_Crypa2_107076|Crypa1.estExt_fgenesh1_pg.C_40336	jgi_Crypa2_107076|Crypa1.estExt_fgenesh1_pg.C_40336	N-Term(TMT6plex); S3(Phospho); S6(Phospho)	0	S(3): 99.8; S(5): 0.3; S(6): 100.0; S(9): 0.0; S(13): 0.0	23.83	3	2048.9	0.284529	1.06567	1.0442	1.04962	0.959065	0.961535	0.941533	0.905885
sMsPAVk	10	jgi_Crypa2_107076|Crypa1.estExt_fgenesh1_pg.C_40336	jgi_Crypa2_107076|Crypa1.estExt_fgenesh1_pg.C_40336	N-Term(TMT6plex); S3(Phospho); K7(TMT6plex)	0	S(1): 0.0; S(3): 100.0	23.81	2	1257.67	-0.179827	1.00359	1.03279	1.05444	0.937004	1.0372	0.926673	0.938547
dGAQPAMPAHTHsPNIGR	2	jgi_Crypa2_107076|Crypa1.estExt_fgenesh1_pg.C_40336	jgi_Crypa2_107076|Crypa1.estExt_fgenesh1_pg.C_40336	N-Term(TMT6plex); S13(Phospho)	0	T(11): 2.0; S(13): 98.0	22.35	3	2166.01	0.813666	1.03148	0.94428	1.01467	1.01504	1.0554	0.928506	1.00285
qQEPALRsPIQAMPPLASSDDFMFGSTPR	2	jgi_Crypa2_107076|Crypa1.estExt_fgenesh1_pg.C_40336	jgi_Crypa2_107076|Crypa1.estExt_fgenesh1_pg.C_40336	N-Term(TMT6plex); S8(Phospho)	1	S(8): 100.0; S(18): 0.0; S(19): 0.0; S(26): 0.0; T(27): 0.0	3.55	3	3483.66	-2.16008	0.904519	0.767809	1.06309	1.12955	0.894698	1.10737	1.14484
sMsPAVk	3	jgi_Crypa2_107076|Crypa1.estExt_fgenesh1_pg.C_40336	jgi_Crypa2_107076|Crypa1.estExt_fgenesh1_pg.C_40336	N-Term(TMT6plex); S1(Phospho); S3(Phospho); K7(TMT6plex)	0	S(1): 100.0; S(3): 100.0	15.76	2	1337.63	-0.00331018	1.41695	1.30466	1.38637	0.753558	0.685419	0.712008	0.523611
smSPAVk	4	jgi_Crypa2_107076|Crypa1.estExt_fgenesh1_pg.C_40336	jgi_Crypa2_107076|Crypa1.estExt_fgenesh1_pg.C_40336	N-Term(TMT6plex); S1(Phospho); M2(Oxidation); K7(TMT6plex)	0	S(1): 50.0; S(3): 50.0	16.69	3	1273.66	0.258145	1.05994	0.942565	1.11165	0.7136	1.13105	0.833234	0.859906
aEHAsIR	1	jgi_Crypa2_107076|Crypa1.estExt_fgenesh1_pg.C_40336	jgi_Crypa2_107076|Crypa1.estExt_fgenesh1_pg.C_40336	N-Term(TMT6plex); S5(Phospho)	0	S(5): 100.0	3.25	3	1092.54	0.222468	1.00836	1.31401	1.09639	0.92593	0.872017	0.907434	0.791336
rTssGANk	2	jgi_Crypa2_107126|Crypa1.estExt_fgenesh1_pg.C_40425	jgi_Crypa2_107126|Crypa1.estExt_fgenesh1_pg.C_40425	N-Term(TMT6plex); S3(Phospho); S4(Phospho); K8(TMT6plex)	1	T(2): 0.1; S(3): 99.9; S(4): 100.0	8.21	3	1438.69	0.456795	0.895487	0.850988	1.03614	1.04175	1.08061	1.02741	1.13195
tSsGANk	3	jgi_Crypa2_107126|Crypa1.estExt_fgenesh1_pg.C_40425	jgi_Crypa2_107126|Crypa1.estExt_fgenesh1_pg.C_40425	N-Term(TMT6plex); S3(Phospho); K7(TMT6plex)	0	T(1): 0.0; S(2): 0.0; S(3): 100.0	6.91	2	1202.62	1.07111	0.827318	0.709283	0.836793	1.21541	1.14097	1.16515	1.48375
lsPAQTSPGDYAR	5	jgi_Crypa2_107309|Crypa1.estExt_fgenesh1_pg.C_40812	jgi_Crypa2_107309|Crypa1.estExt_fgenesh1_pg.C_40812	N-Term(TMT6plex); S2(Phospho)	0	S(2): 100.0; T(6): 0.0; S(7): 0.0; Y(11): 0.0	17.13	2	1671.8	0.645602	1.04217	1.1002	1.04837	0.980074	0.917605	0.92131	0.883491
tTFPYGsPQSTTR	4	jgi_Crypa2_107309|Crypa1.estExt_fgenesh1_pg.C_40812	jgi_Crypa2_107309|Crypa1.estExt_fgenesh1_pg.C_40812	N-Term(TMT6plex); S7(Phospho)	0	T(1): 0.0; T(2): 0.0; Y(5): 0.0; S(7): 100.0; S(10): 0.0; T(11): 0.0; T(12): 0.0	11.57	3	1751.82	-0.0974718	0.873956	0.945453	1.18716	0.938737	1.03368	1.02786	0.997908
sAtAIGR	4	jgi_Crypa2_107313|Crypa1.estExt_fgenesh1_pg.C_40824	jgi_Crypa2_107313|Crypa1.estExt_fgenesh1_pg.C_40824	N-Term(TMT6plex); T3(Phospho)	0	S(1): 0.0; T(3): 100.0	19.36	2	984.508	0.148093	0.944648	0.904205	0.946292	1.02238	1.01285	1.11137	1.12574
hsYGAFEDEk	4	jgi_Crypa2_10733|Crypa1.gw1.2.25.1	jgi_Crypa2_10733|Crypa1.gw1.2.25.1	N-Term(TMT6plex); S2(Phospho); K10(TMT6plex)	0	S(2): 100.0; Y(3): 0.0	50.84	3	1720.8	-1.37822	1.20492	0.794688	0.819089	0.882714	1.1966	1.09914	1.12763
sAAGtPGGtPGWEGTVFGALADk	10	jgi_Crypa2_10733|Crypa1.gw1.2.25.1	jgi_Crypa2_10733|Crypa1.gw1.2.25.1	N-Term(TMT6plex); T5(Phospho); T9(Phospho); K23(TMT6plex)	0	S(1): 0.3; T(5): 99.7; T(9): 100.0; T(15): 0.0	46.18	3	2765.3	1.1322	1.19061	0.825843	1.16191	0.879333	0.846655	1.02446	0.865366
sYsPEGQk	6	jgi_Crypa2_10733|Crypa1.gw1.2.25.1	jgi_Crypa2_10733|Crypa1.gw1.2.25.1	N-Term(TMT6plex); S3(Phospho); K8(TMT6plex)	0	S(1): 0.0; Y(2): 0.0; S(3): 100.0	16.85	2	1433.71	0.258896	0.933448	1.00525	1.00125	1.05314	0.9641	1.05623	1.04542
lNEMLDPGRFsPDPVEPDtPEEVSGk	1	jgi_Crypa2_10733|Crypa1.gw1.2.25.1	jgi_Crypa2_10733|Crypa1.gw1.2.25.1	N-Term(TMT6plex); S11(Phospho); T19(Phospho); K26(TMT6plex)	1	S(11): 100.0; T(19): 100.0; S(24): 0.0	15.81	4	3473.61	2.58683	1.20298	1.18616	0.941128	0.932602	0.877586	0.968591	0.8344
rGskESPTSEk	2	jgi_Crypa2_10733|Crypa1.gw1.2.25.1	jgi_Crypa2_10733|Crypa1.gw1.2.25.1	N-Term(TMT6plex); S3(Phospho); K4(TMT6plex); K11(TMT6plex)	2	S(3): 50.0; S(6): 50.0; T(8): 0.0; S(9): 0.0	11.97	4	1973.07	-0.349341	1.043	0.999409	1.02916	0.96724	0.98669	0.977494	0.954373
sksFFPGSTQAER	3	jgi_Crypa2_10733|Crypa1.gw1.2.25.1	jgi_Crypa2_10733|Crypa1.gw1.2.25.1	N-Term(TMT6plex); K2(TMT6plex); S3(Phospho)	1	S(1): 0.0; S(3): 100.0; S(8): 0.0; T(9): 0.0	10.98	3	1980	0.166973	1.20444	0.847851	0.691677	0.961575	1.21431	1.0694	1.1827
rGskEsPTSEk	2	jgi_Crypa2_10733|Crypa1.gw1.2.25.1	jgi_Crypa2_10733|Crypa1.gw1.2.25.1	N-Term(TMT6plex); S3(Phospho); K4(TMT6plex); S6(Phospho); K11(TMT6plex)	2	S(3): 99.6; S(6): 94.4; T(8): 5.6; S(9): 0.4	10.21	4	2053.04	1.08036	1.01133	0.97611	0.951475	0.904956	1.11019	1.03873	1.03912
nsPGQTLTPEQk	3	jgi_Crypa2_10733|Crypa1.gw1.2.25.1	jgi_Crypa2_10733|Crypa1.gw1.2.25.1	N-Term(TMT6plex); S2(Phospho); K12(TMT6plex)	0	S(2): 100.0; T(6): 0.0; T(8): 0.0	7.11	3	1837.95	-0.279917	0.987657	1.03597	1.0625	0.949496	1.00413	0.950982	0.941182
hASREsPTDQk	2	jgi_Crypa2_10733|Crypa1.gw1.2.25.1	jgi_Crypa2_10733|Crypa1.gw1.2.25.1	N-Term(TMT6plex); S6(Phospho); K11(TMT6plex)	1	S(3): 0.1; S(6): 99.8; T(8): 0.1	3.5	3	1793.89	-0.36688	0.93286	0.974654	0.977761	1.09706	1.01634	0.980282	1.07223
gEEEEGGsPAR	1	jgi_Crypa2_107430|Crypa1.estExt_fgenesh1_pg.C_50050	jgi_Crypa2_107430|Crypa1.estExt_fgenesh1_pg.C_50050	N-Term(TMT6plex); S8(Phospho)	0	S(8): 100.0	19.96	2	1426.61	1.84861	1.3974	0.954382	1.16748	0.724219	1.06128	0.806609	0.73655
dcStETYTLcGTPEYLAPEVIHNk	5	jgi_Crypa2_107474|Crypa1.estExt_fgenesh1_pg.C_50176	jgi_Crypa2_107474|Crypa1.estExt_fgenesh1_pg.C_50176	N-Term(TMT6plex); C2(Carbamidomethyl); T4(Phospho); C10(Carbamidomethyl); K24(TMT6plex)	0	S(3): 19.7; T(4): 19.7; T(6): 19.7; Y(7): 19.7; T(8): 19.7; T(12): 1.2; Y(15): 0.1	13.15	3	3336.57	2.39237	0.847677	0.887174	1.00839	1.09464	1.02559	1.07056	1.16315
sPAVENGAR	2	jgi_Crypa2_107477|Crypa1.estExt_fgenesh1_pg.C_50179	jgi_Crypa2_107477|Crypa1.estExt_fgenesh1_pg.C_50179	N-Term(TMT6plex); S1(Phospho)	0	S(1): 100.0	35.5	2	1209.58	0.508648	1.32916	1.16863	1.1766	0.871638	0.726104	0.881349	0.674694
tPAsPDDDYYHRPR	9	jgi_Crypa2_107477|Crypa1.estExt_fgenesh1_pg.C_50179	jgi_Crypa2_107477|Crypa1.estExt_fgenesh1_pg.C_50179	N-Term(TMT6plex); S4(Phospho)	0	T(1): 0.0; S(4): 100.0; Y(9): 0.0; Y(10): 0.0	27.82	3	1998.89	0.589657	1.26512	1.15336	1.27683	0.824498	0.723007	0.87436	0.65539
nSsPQPPVAk	40	jgi_Crypa2_107477|Crypa1.estExt_fgenesh1_pg.C_50179	jgi_Crypa2_107477|Crypa1.estExt_fgenesh1_pg.C_50179	N-Term(TMT6plex); S3(Phospho); K10(TMT6plex)	0	S(2): 0.0; S(3): 100.0	25.86	2	1562.84	0.997417	1.07367	1.14732	1.14676	0.892589	0.916368	0.894972	0.802889
iPPPPPTsPPYDR	17	jgi_Crypa2_107477|Crypa1.estExt_fgenesh1_pg.C_50179	jgi_Crypa2_107477|Crypa1.estExt_fgenesh1_pg.C_50179	N-Term(TMT6plex); S8(Phospho)	0	T(7): 1.6; S(8): 96.8; Y(11): 1.6	18.75	3	1742.87	1.7584	0.962587	0.94878	1.08509	1.04365	0.941537	1.03148	1.00675
rNssPQPPVAk	6	jgi_Crypa2_107477|Crypa1.estExt_fgenesh1_pg.C_50179	jgi_Crypa2_107477|Crypa1.estExt_fgenesh1_pg.C_50179	N-Term(TMT6plex); S3(Phospho); S4(Phospho); K11(TMT6plex)	1	S(3): 100.0; S(4): 100.0	13.51	3	1798.9	-2.23248	1.10517	1.11332	1.03136	0.90862	0.956136	0.912889	0.854699
hRDsYLADPR	2	jgi_Crypa2_107477|Crypa1.estExt_fgenesh1_pg.C_50179	jgi_Crypa2_107477|Crypa1.estExt_fgenesh1_pg.C_50179	N-Term(TMT6plex); S4(Phospho)	1	S(4): 97.9; Y(5): 2.1	18.54	3	1538.73	-0.188474	1.16053	1.05785	1.2722	0.864842	0.846901	0.893314	0.746311
hSDsDRER	2	jgi_Crypa2_107477|Crypa1.estExt_fgenesh1_pg.C_50179	jgi_Crypa2_107477|Crypa1.estExt_fgenesh1_pg.C_50179	N-Term(TMT6plex); S4(Phospho)	1	S(2): 0.0; S(4): 100.0	2.58	3	1310.57	0.0980824	1.13342	1.29519	1.17554	0.815666	0.888847	0.843745	0.707034
dHsTDGR	2	jgi_Crypa2_107477|Crypa1.estExt_fgenesh1_pg.C_50179	jgi_Crypa2_107477|Crypa1.estExt_fgenesh1_pg.C_50179	N-Term(TMT6plex); S3(Phospho)	0	S(3): 100.0; T(4): 0.0	18.67	2	1096.46	0.548905	1.5363	1.31568	1.21013	0.708032	0.688587	0.792431	0.538895
gPHGPIsPR	5	jgi_Crypa2_107484|Crypa1.estExt_fgenesh1_pg.C_50196	jgi_Crypa2_107484|Crypa1.estExt_fgenesh1_pg.C_50196	N-Term(TMT6plex); S7(Phospho)	0	S(7): 100.0	26.85	3	1226.63	0.622419	0.849153	0.920739	0.953914	1.02106	1.01374	1.03366	1.12653
sWGQVLPEPk	1	jgi_Crypa2_107489|Crypa1.estExt_fgenesh1_pg.C_50205	jgi_Crypa2_107489|Crypa1.estExt_fgenesh1_pg.C_50205	N-Term(TMT6plex); S1(Phospho); K10(TMT6plex)	0	S(1): 100.0	18.65	3	1678.9	0.0551427	0.551355	1.50689	1.06326	0.958736	0.990915	1.00178	0.945519
qLGGsANLMTT	1	jgi_Crypa2_107579|Crypa1.estExt_fgenesh1_pg.C_50393	jgi_Crypa2_107579|Crypa1.estExt_fgenesh1_pg.C_50393	N-Term(TMT6plex); S5(Phospho)	0	S(5): 100.0; T(10): 0.0; T(11): 0.0	14.62	2	1401.66	-0.598105	0.872339	0.856362	1.02092	1.10487	0.960601	1.11628	1.15716
gtGTGPPtPEATDIGADEIk	2	jgi_Crypa2_107586|Crypa1.estExt_fgenesh1_pg.C_50403	jgi_Crypa2_107586|Crypa1.estExt_fgenesh1_pg.C_50403	N-Term(TMT6plex); T2(Phospho); T8(Phospho); K20(TMT6plex)	0	T(2): 95.6; T(4): 4.4; T(8): 100.0; T(12): 0.0	18.97	3	2545.19	1.89052	1.1052	1.15636	0.84392	1.01168	1.00438	0.941292	0.952304
eDVsSTTsAAAAGGR	6	jgi_Crypa2_107586|Crypa1.estExt_fgenesh1_pg.C_50403	jgi_Crypa2_107586|Crypa1.estExt_fgenesh1_pg.C_50403	N-Term(TMT6plex); S4(Phospho); S8(Phospho)	0	S(4): 48.9; S(5): 48.9; T(6): 34.0; T(7): 34.0; S(8): 34.0	6.83	2	1768.74	1.38249	0.869146	1.24432	1.41237	0.724657	1.00151	0.858699	0.733122
sVEGGAGVDSsMNPEDLASQSVR	6	jgi_Crypa2_107611|Crypa1.estExt_fgenesh1_pg.C_50461	jgi_Crypa2_107611|Crypa1.estExt_fgenesh1_pg.C_50461	N-Term(TMT6plex); S11(Phospho)	0	S(1): 0.0; S(10): 50.0; S(11): 50.0; S(19): 0.0; S(21): 0.0	46.59	3	2601.17	-1.46792	0.969079	0.945705	0.891604	0.921346	1.12772	1.04113	1.10113
eAANSGtPIPEANGETEAA	7	jgi_Crypa2_107611|Crypa1.estExt_fgenesh1_pg.C_50461	jgi_Crypa2_107611|Crypa1.estExt_fgenesh1_pg.C_50461	N-Term(TMT6plex); T7(Phospho)	0	S(5): 1.9; T(7): 98.1; T(16): 0.0	43.31	3	2137.95	1.47628	1.01309	1.0885	1.09856	0.957693	0.873379	0.870112	0.844084
sPGAVAPSTAEk	9	jgi_Crypa2_107638|Crypa1.estExt_fgenesh1_pg.C_50515	jgi_Crypa2_107638|Crypa1.estExt_fgenesh1_pg.C_50515	N-Term(TMT6plex); S1(Phospho); K12(TMT6plex)	0	S(1): 100.0; S(8): 0.0; T(9): 0.0	49.34	2	1652.87	0.59093	1.02739	1.05531	1.03287	0.961011	0.992949	0.98361	0.942866
rADtAELEEGETTEPDR	4	jgi_Crypa2_107638|Crypa1.estExt_fgenesh1_pg.C_50515	jgi_Crypa2_107638|Crypa1.estExt_fgenesh1_pg.C_50515	N-Term(TMT6plex); T4(Phospho)	1	T(4): 100.0; T(12): 0.0; T(13): 0.0	48.16	3	2228	1.62577	1.02954	1.09356	1.05878	0.848069	0.983253	1.00591	0.891685
nSGLLQPAVTsPTVk	9	jgi_Crypa2_107638|Crypa1.estExt_fgenesh1_pg.C_50515	jgi_Crypa2_107638|Crypa1.estExt_fgenesh1_pg.C_50515	N-Term(TMT6plex); S11(Phospho); K15(TMT6plex)	0	S(2): 0.0; T(10): 2.1; S(11): 97.8; T(13): 0.0	30.57	4	2050.14	0.647247	1.09247	0.971804	0.993515	0.935136	0.864856	1.12012	0.954976
iPsPPANIDR	23	jgi_Crypa2_107638|Crypa1.estExt_fgenesh1_pg.C_50515	jgi_Crypa2_107638|Crypa1.estExt_fgenesh1_pg.C_50515	N-Term(TMT6plex); S3(Phospho)	0	S(3): 100.0	29.14	2	1388.71	0.151569	1.03858	1.04498	1.0234	0.977482	0.969598	0.99476	0.946855
vksPGAVAPSTAEk	14	jgi_Crypa2_107638|Crypa1.estExt_fgenesh1_pg.C_50515	jgi_Crypa2_107638|Crypa1.estExt_fgenesh1_pg.C_50515	N-Term(TMT6plex); K2(TMT6plex); S3(Phospho); K14(TMT6plex)	1	S(3): 100.0; S(10): 0.0; T(11): 0.0	28.35	3	2109.19	0.414468	0.989249	0.943452	0.989162	1.05783	1.0055	0.990907	1.0453
aDtAELEEGETTEPDRk	3	jgi_Crypa2_107638|Crypa1.estExt_fgenesh1_pg.C_50515	jgi_Crypa2_107638|Crypa1.estExt_fgenesh1_pg.C_50515	N-Term(TMT6plex); T3(Phospho); K17(TMT6plex)	1	T(3): 100.0; T(11): 0.0; T(12): 0.0	23.21	3	2429.16	2.98071	1.01039	0.956441	1.01765	0.984414	1.10958	0.991845	1.03396
sPGHER	3	jgi_Crypa2_107638|Crypa1.estExt_fgenesh1_pg.C_50515	jgi_Crypa2_107638|Crypa1.estExt_fgenesh1_pg.C_50515	N-Term(TMT6plex); S1(Phospho)	0	S(1): 100.0	21.73	3	991.456	-0.160976	1.09258	1.09572	1.02219	0.913238	1.02357	1.01255	0.918665
sRsPIQVDR	6	jgi_Crypa2_107638|Crypa1.estExt_fgenesh1_pg.C_50515	jgi_Crypa2_107638|Crypa1.estExt_fgenesh1_pg.C_50515	N-Term(TMT6plex); S1(Phospho); S3(Phospho)	1	S(1): 100.0; S(3): 100.0	18.33	3	1446.67	-0.140365	0.986479	1.09416	1.08645	0.952781	0.965167	0.94033	0.902492
rADtAELEEGETTEPDRk	5	jgi_Crypa2_107638|Crypa1.estExt_fgenesh1_pg.C_50515	jgi_Crypa2_107638|Crypa1.estExt_fgenesh1_pg.C_50515	N-Term(TMT6plex); T4(Phospho); K18(TMT6plex)	2	T(4): 100.0; T(12): 0.0; T(13): 0.0	15.27	3	2585.25	1.15401	0.906839	0.940288	1.08553	0.996799	1.03838	0.983148	1.02921
aDtAELEEGETTEPDR	1	jgi_Crypa2_107638|Crypa1.estExt_fgenesh1_pg.C_50515	jgi_Crypa2_107638|Crypa1.estExt_fgenesh1_pg.C_50515	N-Term(TMT6plex); T3(Phospho)	0	T(3): 100.0; T(11): 0.0; T(12): 0.0	12.09	2	2071.9	3.5149	1.17502	0.964409	0.995995	1.03259	0.918538	0.949909	0.925245
gRsPGHER	3	jgi_Crypa2_107638|Crypa1.estExt_fgenesh1_pg.C_50515	jgi_Crypa2_107638|Crypa1.estExt_fgenesh1_pg.C_50515	N-Term(TMT6plex); S3(Phospho)	1	S(3): 100.0	11.83	3	1204.58	-0.285241	0.925367	0.950338	1.04687	0.992924	1.00174	1.03909	1.03804
dTARsPVER	5	jgi_Crypa2_107638|Crypa1.estExt_fgenesh1_pg.C_50515	jgi_Crypa2_107638|Crypa1.estExt_fgenesh1_pg.C_50515	N-Term(TMT6plex); S5(Phospho)	1	T(2): 0.0; S(5): 100.0	10.37	3	1339.66	-0.014777	0.956462	1.03151	1.0513	1.01708	0.967441	0.989744	0.978612
tsPGGRsPRsEGEVDDAQsPPQAk	8	jgi_Crypa2_107680|Crypa1.estExt_fgenesh1_pg.C_50598	jgi_Crypa2_107680|Crypa1.estExt_fgenesh1_pg.C_50598	N-Term(TMT6plex); S2(Phospho); S7(Phospho); S10(Phospho); S19(Phospho); K24(TMT6plex)	2	T(1): 4.0; S(2): 96.3; S(7): 99.8; S(10): 99.8; S(19): 100.0	1.2	4	3231.36	0.496272	1.05694	1.0568	1.02418	0.876798	1.04361	1.01136	0.934304
sssDDDAPLAR	8	jgi_Crypa2_107721|Crypa1.estExt_fgenesh1_pg.C_50674	jgi_Crypa2_107721|Crypa1.estExt_fgenesh1_pg.C_50674	N-Term(Acetyl); S1(Phospho); S2(Phospho); S3(Phospho)	0	S(1): 100.0; S(2): 100.0; S(3): 100.0	90.74	2	1415.42	1.04354
aEAssDDEPIAk	13	jgi_Crypa2_107721|Crypa1.estExt_fgenesh1_pg.C_50674	jgi_Crypa2_107721|Crypa1.estExt_fgenesh1_pg.C_50674	N-Term(TMT6plex); S4(Phospho); S5(Phospho); K12(TMT6plex)	0	S(4): 100.0; S(5): 100.0	51.02	2	1850.82	1.04562	0.963358	0.974314	0.990149	1.02743	1.07846	0.989431	1.05721
kLPPSINETSLPAEDssDEDQPLTVk	7	jgi_Crypa2_107721|Crypa1.estExt_fgenesh1_pg.C_50674	jgi_Crypa2_107721|Crypa1.estExt_fgenesh1_pg.C_50674	N-Term(TMT6plex); K1(TMT6plex); S16(Phospho); S17(Phospho); K26(TMT6plex)	1	S(5): 0.0; T(9): 0.0; S(10): 0.5; S(16): 99.7; S(17): 99.7; T(24): 0.0	25.87	4	3657.83	3.7479	1.10955	1.04104	0.885566	0.988356	1.02396	0.987267	0.987954
hEsDsDDEPMLk	12	jgi_Crypa2_107721|Crypa1.estExt_fgenesh1_pg.C_50674	jgi_Crypa2_107721|Crypa1.estExt_fgenesh1_pg.C_50674	N-Term(TMT6plex); S3(Phospho); S5(Phospho); K12(TMT6plex)	0	S(3): 100.0; S(5): 100.0	25.12	3	2020.84	0.414595	0.920109	0.907773	0.919299	1.08235	1.10061	1.03907	1.17285
aMDDFsPAR	4	jgi_Crypa2_107721|Crypa1.estExt_fgenesh1_pg.C_50674	jgi_Crypa2_107721|Crypa1.estExt_fgenesh1_pg.C_50674	N-Term(TMT6plex); S6(Phospho)	0	S(6): 100.0	18.16	2	1318.57	0.672054	0.86758	0.924137	0.837394	1.10099	1.15069	1.05669	1.25836
hEsDsDDEPmLk	10	jgi_Crypa2_107721|Crypa1.estExt_fgenesh1_pg.C_50674	jgi_Crypa2_107721|Crypa1.estExt_fgenesh1_pg.C_50674	N-Term(TMT6plex); S3(Phospho); S5(Phospho); M10(Oxidation); K12(TMT6plex)	0	S(3): 100.0; S(5): 100.0	15.11	3	2036.83	-0.0887097	0.988836	0.988907	1.04185	1.06384	0.984176	0.978409	1.00226
sksPDDGDDDEEAHEWWNEQkPDDDTVk	2	jgi_Crypa2_107721|Crypa1.estExt_fgenesh1_pg.C_50674	jgi_Crypa2_107721|Crypa1.estExt_fgenesh1_pg.C_50674	N-Term(TMT6plex); K2(TMT6plex); S3(Phospho); K21(TMT6plex); K28(TMT6plex)	1	S(1): 0.0; S(3): 100.0; T(26): 0.0	0.82	5	4283.98	1.9948	0.687358	0.87683	0.707457	1.22829	1.17182	1.18063	1.57627
nVSYkDEsDsDDAPMIQAk	1	jgi_Crypa2_107721|Crypa1.estExt_fgenesh1_pg.C_50674	jgi_Crypa2_107721|Crypa1.estExt_fgenesh1_pg.C_50674	N-Term(TMT6plex); K5(TMT6plex); S8(Phospho); S10(Phospho); K19(TMT6plex)	1	S(3): 0.0; Y(4): 0.0; S(8): 100.0; S(10): 100.0	10.14	4	2960.35	-5.21757	0.942814	1.03931	0.99082	0.969684	1.06395	0.998589	1.01994
aEASsDDEPIAk	2	jgi_Crypa2_107721|Crypa1.estExt_fgenesh1_pg.C_50674	jgi_Crypa2_107721|Crypa1.estExt_fgenesh1_pg.C_50674	N-Term(TMT6plex); S5(Phospho); K12(TMT6plex)	0	S(4): 2.2; S(5): 97.8	8.51	3	1770.85	-1.24582	1.00639	1.00953	0.900461	0.906823	1.1909	0.985594	1.05724
sksPDDGDDDEEAHEWWNEQkPDDDTVk	1	jgi_Crypa2_107721|Crypa1.estExt_fgenesh1_pg.C_50674	jgi_Crypa2_107721|Crypa1.estExt_fgenesh1_pg.C_50674	N-Term(TMT6plex); S1(Phospho); K2(TMT6plex); S3(Phospho); K21(TMT6plex); K28(TMT6plex)	1	S(1): 100.0; S(3): 100.0; T(26): 0.0	4.51	4	4363.95	3.84433	1.00092	1.1208	0.885518	0.998857	1.08728	0.938448	1.00577
mQERQmAtAmyLIDk	2	jgi_Crypa2_107721|Crypa1.estExt_fgenesh1_pg.C_50674	jgi_Crypa2_107721|Crypa1.estExt_fgenesh1_pg.C_50674	M1(Oxidation); N-Term(TMT6plex); M6(Oxidation); T8(Phospho); M10(Oxidation); Y11(Phospho); K15(TMT6plex)	1	T(8): 100.0; Y(11): 100.0	15.65	3	2495.11	-2.0972	1.24666	0.93076	0.941863	0.895611	1.07676	0.934524	0.931912
yAEDEDEsDMEAGYsDVEDEEAAAAR	3	jgi_Crypa2_107740|Crypa1.estExt_fgenesh1_pg.C_50722	jgi_Crypa2_107740|Crypa1.estExt_fgenesh1_pg.C_50722	N-Term(TMT6plex); S8(Phospho); S15(Phospho)	0	Y(1): 4.2; S(8): 95.8; Y(14): 4.2; S(15): 95.8	62.89	3	3256.21	6.61764	0.980033	1.1849	0.948052	1.09797	1.14766	0.676385	0.938656
yAEDEDEsDmEAGYsDVEDEEAAAAR	4	jgi_Crypa2_107740|Crypa1.estExt_fgenesh1_pg.C_50722	jgi_Crypa2_107740|Crypa1.estExt_fgenesh1_pg.C_50722	N-Term(TMT6plex); S8(Phospho); M10(Oxidation); S15(Phospho)	0	Y(1): 0.0; S(8): 100.0; Y(14): 3.4; S(15): 96.6	60.92	3	3272.19	-0.105158	1.21278	0.993312	0.666033	1.0486	1.19479	0.956112	1.11398
tTSPAPSGTStPR	17	jgi_Crypa2_107767|Crypa1.estExt_fgenesh1_pg.C_60020	jgi_Crypa2_107767|Crypa1.estExt_fgenesh1_pg.C_60020	N-Term(TMT6plex); T11(Phospho)	0	T(1): 0.0; T(2): 0.0; S(3): 0.0; S(7): 0.0; T(9): 0.0; S(10): 0.0; T(11): 99.9	48.36	2	1568.75	1.28736	1.10007	1.05367	1.04012	0.899032	0.896492	1.04032	0.887907
kAsPEPAsES	1	jgi_Crypa2_107767|Crypa1.estExt_fgenesh1_pg.C_60020	jgi_Crypa2_107767|Crypa1.estExt_fgenesh1_pg.C_60020	K1(TMT6plex); N-Term(TMT6plex); S3(Phospho); S8(Phospho)	1	S(3): 100.0; S(8): 100.0; S(10): 0.0	29.46	2	1620.73	0.716223	0.973276	0.991387	1.01583	0.987838	0.963992	1.06752	1.01304
kAsPEPASES	14	jgi_Crypa2_107767|Crypa1.estExt_fgenesh1_pg.C_60020	jgi_Crypa2_107767|Crypa1.estExt_fgenesh1_pg.C_60020	N-Term(TMT6plex); K1(TMT6plex); S3(Phospho)	1	S(3): 100.0; S(8): 0.0; S(10): 0.0	23.67	2	1540.77	0.45103	1.00398	1.02894	1.00259	1.01209	0.949832	1.02074	0.982592
tTSPAPSGTstPRR	8	jgi_Crypa2_107767|Crypa1.estExt_fgenesh1_pg.C_60020	jgi_Crypa2_107767|Crypa1.estExt_fgenesh1_pg.C_60020	N-Term(TMT6plex); S10(Phospho); T11(Phospho)	1	T(1): 0.0; T(2): 0.0; S(3): 0.0; S(7): 0.1; T(9): 3.2; S(10): 96.8; T(11): 99.9	11.41	3	1804.82	1.88537	1.17101	1.15797	1.33717	0.83359	0.863454	0.819694	0.686479
qGsGTQPER	1	jgi_Crypa2_107789|Crypa1.estExt_fgenesh1_pg.C_60071	jgi_Crypa2_107789|Crypa1.estExt_fgenesh1_pg.C_60071	N-Term(TMT6plex); S3(Phospho)	0	S(3): 96.7; T(5): 3.3	6.57	2	1268.58	0.494783	0.950124	0.805327	1.13495	0.919987	1.16143	0.978071	1.0585
tNSsksSLPPPGQTLTGk	29	jgi_Crypa2_107914|Crypa1.estExt_fgenesh1_pg.C_60334	jgi_Crypa2_107914|Crypa1.estExt_fgenesh1_pg.C_60334	N-Term(TMT6plex); S4(Phospho); K5(TMT6plex); S6(Phospho); K18(TMT6plex)	1	T(1): 2.2; S(3): 49.0; S(4): 49.0; S(6): 50.0; S(7): 50.0; T(14): 0.0; T(16): 0.0	21.64	3	2647.37	0.742182	1.02437	0.95378	0.960289	1.06139	1.02776	0.967283	1.04016
gsPRPsMEDGPLSPFNPLSPQk	2	jgi_Crypa2_107914|Crypa1.estExt_fgenesh1_pg.C_60334	jgi_Crypa2_107914|Crypa1.estExt_fgenesh1_pg.C_60334	N-Term(TMT6plex); S2(Phospho); S6(Phospho); K22(TMT6plex)	0	S(2): 100.0; S(6): 49.9; S(13): 49.9; S(19): 0.1	5.07	3	2956.41	0.0551625	1.05051	0.927343	0.85812	1.20057	0.855456	1.08327	1.10696
sstQQER	1	jgi_Crypa2_107916|Crypa1.estExt_fgenesh1_pg.C_60336	jgi_Crypa2_107916|Crypa1.estExt_fgenesh1_pg.C_60336	N-Term(TMT6plex); S2(Phospho); T3(Phospho)	0	S(1): 4.2; S(2): 96.0; T(3): 99.8	4.28	2	1224.49	1.05921	1.28328	1.19768	0.786367	1.02768	0.987128	0.829263	0.870458
aTPGYQGsPVWGR	17	jgi_Crypa2_108033|Crypa1.estExt_fgenesh1_pg.C_60615	jgi_Crypa2_108033|Crypa1.estExt_fgenesh1_pg.C_60615	N-Term(TMT6plex); S8(Phospho)	0	T(2): 0.0; Y(5): 0.0; S(8): 100.0	37.77	2	1684.81	0.99579	0.871108	0.889302	0.93935	1.08178	1.06522	1.07429	1.19318
aHtPPPSSVLEHNk	8	jgi_Crypa2_108033|Crypa1.estExt_fgenesh1_pg.C_60615	jgi_Crypa2_108033|Crypa1.estExt_fgenesh1_pg.C_60615	N-Term(TMT6plex); T3(Phospho); K14(TMT6plex)	0	T(3): 100.0; S(7): 0.0; S(8): 0.0	32.87	4	2052.07	1.18854	1.13008	1.13782	1.08464	0.993182	0.852484	0.985171	0.844386
tPTLFPGNQDDItPPDtPVEDkPPGDIFTNEDGFR	6	jgi_Crypa2_108033|Crypa1.estExt_fgenesh1_pg.C_60615	jgi_Crypa2_108033|Crypa1.estExt_fgenesh1_pg.C_60615	N-Term(TMT6plex); T13(Phospho); T17(Phospho); K22(TMT6plex)	0	T(1): 0.0; T(3): 0.0; T(13): 100.0; T(17): 100.0; T(29): 0.0	20.65	4	4461.07	2.35842	1.04586	1.12482	1.0627	0.900994	1.00592	0.985426	0.894524
sDsHDR	3	jgi_Crypa2_108033|Crypa1.estExt_fgenesh1_pg.C_60615	jgi_Crypa2_108033|Crypa1.estExt_fgenesh1_pg.C_60615	N-Term(TMT6plex); S3(Phospho)	0	S(1): 0.0; S(3): 100.0	16.22	3	1025.43	0.018722	1.16241	1.19263	1.15295	0.84245	0.833083	0.937899	0.744994
aGDDsDVDtEDsATPk	15	jgi_Crypa2_108037|Crypa1.estExt_fgenesh1_pg.C_60625	jgi_Crypa2_108037|Crypa1.estExt_fgenesh1_pg.C_60625	N-Term(TMT6plex); S5(Phospho); T9(Phospho); S12(Phospho); K16(TMT6plex)	0	S(5): 100.0; T(9): 100.0; S(12): 100.0; T(14): 0.0	43.43	3	2320.89	1.31156	1.02148	1.09585	0.968272	1.02748	0.995856	0.938629	0.959934
sSsMVEDEDAR	6	jgi_Crypa2_108037|Crypa1.estExt_fgenesh1_pg.C_60625	jgi_Crypa2_108037|Crypa1.estExt_fgenesh1_pg.C_60625	N-Term(TMT6plex); S3(Phospho)	0	S(1): 0.0; S(2): 1.3; S(3): 98.7	38.2	2	1534.63	0.151157	1.06069	1.03749	1.08102	0.969554	0.907701	1.00705	0.907242
aGDDsDVDTEDSATPk	4	jgi_Crypa2_108037|Crypa1.estExt_fgenesh1_pg.C_60625	jgi_Crypa2_108037|Crypa1.estExt_fgenesh1_pg.C_60625	N-Term(TMT6plex); S5(Phospho); K16(TMT6plex)	0	S(5): 100.0; T(9): 0.0; S(12): 0.0; T(14): 0.0	35.42	3	2160.96	0.86448	1.08996	1.01685	0.997987	1.0067	0.981544	0.995098	0.960882
aGDDsDVDtEDsAtPk	6	jgi_Crypa2_108037|Crypa1.estExt_fgenesh1_pg.C_60625	jgi_Crypa2_108037|Crypa1.estExt_fgenesh1_pg.C_60625	N-Term(TMT6plex); S5(Phospho); T9(Phospho); S12(Phospho); T14(Phospho); K16(TMT6plex)	0	S(5): 100.0; T(9): 100.0; S(12): 100.0; T(14): 100.0	29.79	3	2400.86	1.36023	0.839869	0.964105	0.876884	1.08958	1.08498	1.05567	1.20493
aGDDsDVDtEDSATPk	8	jgi_Crypa2_108037|Crypa1.estExt_fgenesh1_pg.C_60625	jgi_Crypa2_108037|Crypa1.estExt_fgenesh1_pg.C_60625	N-Term(TMT6plex); S5(Phospho); T9(Phospho); K16(TMT6plex)	0	S(5): 100.0; T(9): 100.0; S(12): 0.0; T(14): 0.0	28.82	3	2240.92	-0.538197	0.96807	1.12545	1.08834	0.945169	1.01414	0.95676	0.91647
sSsmVEDEDAR	14	jgi_Crypa2_108037|Crypa1.estExt_fgenesh1_pg.C_60625	jgi_Crypa2_108037|Crypa1.estExt_fgenesh1_pg.C_60625	N-Term(TMT6plex); S3(Phospho); M4(Oxidation)	0	S(1): 0.0; S(2): 1.8; S(3): 98.2	25.52	2	1550.62	0.358712	1.08044	1.12518	1.02856	1.02912	0.908023	0.957464	0.895004
aGsTEENEQGQPETk	12	jgi_Crypa2_108039|Crypa1.estExt_fgenesh1_pg.C_60628	jgi_Crypa2_108039|Crypa1.estExt_fgenesh1_pg.C_60628	N-Term(TMT6plex); S3(Phospho); K15(TMT6plex)	0	S(3): 98.6; T(4): 1.4; T(14): 0.0	41.77	3	2143	1.18891	0.721357	0.876277	0.810591	1.15085	1.09173	1.22342	1.43923
tSPDAsVGDVPDNSVDEAVDIAk	6	jgi_Crypa2_108039|Crypa1.estExt_fgenesh1_pg.C_60628	jgi_Crypa2_108039|Crypa1.estExt_fgenesh1_pg.C_60628	N-Term(TMT6plex); T1(Phospho); S6(Phospho); K23(TMT6plex)	0	T(1): 50.0; S(2): 50.0; S(6): 100.0; S(14): 0.0	33.8	3	2919.33	0.462969	0.778154	0.742202	0.839276	1.19628	1.1294	1.16226	1.47817
lEGGQssFGATTAHAAGTSGWR	4	jgi_Crypa2_108039|Crypa1.estExt_fgenesh1_pg.C_60628	jgi_Crypa2_108039|Crypa1.estExt_fgenesh1_pg.C_60628	N-Term(TMT6plex); S6(Phospho); S7(Phospho)	0	S(6): 100.0; S(7): 100.0; T(11): 0.0; T(12): 0.0; T(18): 0.0; S(19): 0.0	29.47	3	2538.11	2.45215	0.789038	0.928177	0.822492	1.06707	1.13714	1.1285	1.31224
kTsPDASVGDVPDNSVDEAVDIAk	5	jgi_Crypa2_108039|Crypa1.estExt_fgenesh1_pg.C_60628	jgi_Crypa2_108039|Crypa1.estExt_fgenesh1_pg.C_60628	N-Term(TMT6plex); K1(TMT6plex); S3(Phospho); K24(TMT6plex)	1	T(2): 50.0; S(3): 50.0; S(7): 0.0; S(15): 0.0	24.55	3	3196.63	1.24194	1.03119	0.959563	0.835048	0.968961	1.12166	1.02719	1.10334
kkTsPDAsVGDVPDNSVDEAVDIAk	4	jgi_Crypa2_108039|Crypa1.estExt_fgenesh1_pg.C_60628	jgi_Crypa2_108039|Crypa1.estExt_fgenesh1_pg.C_60628	N-Term(TMT6plex); K1(TMT6plex); K2(TMT6plex); S4(Phospho); S8(Phospho); K25(TMT6plex)	2	T(3): 1.8; S(4): 98.2; S(8): 100.0; S(16): 0.0	20.32	4	3633.85	1.88132	0.989045	0.815226	0.887243	1.07368	1.24343	0.920635	1.20295
kLEGGQssFGATTAHAAGTSGWR	1	jgi_Crypa2_108039|Crypa1.estExt_fgenesh1_pg.C_60628	jgi_Crypa2_108039|Crypa1.estExt_fgenesh1_pg.C_60628	K1(TMT6plex); N-Term(TMT6plex); S7(Phospho); S8(Phospho)	1	S(7): 100.0; S(8): 100.0; T(12): 0.0; T(13): 0.0; T(19): 0.0; S(20): 0.0	13.75	3	2895.37	2.3084	0.67082	0.533636	0.622966	1.32609	1.1562	1.4152	2.13278
kLEGGQssFGAtTAHAAGTSGWR	1	jgi_Crypa2_108039|Crypa1.estExt_fgenesh1_pg.C_60628	jgi_Crypa2_108039|Crypa1.estExt_fgenesh1_pg.C_60628	K1(TMT6plex); N-Term(TMT6plex); S7(Phospho); S8(Phospho); T12(Phospho)	1	S(7): 97.1; S(8): 97.1; T(12): 52.9; T(13): 52.9; T(19): 0.0; S(20): 0.0	1.86	3	2975.33	1.27468	0.663574	0.783509	0.813971	1.19628	1.1554	1.22026	1.57977
skNsFDsAAEELGFR	5	jgi_Crypa2_108084|Crypa1.estExt_fgenesh1_pg.C_60752	jgi_Crypa2_108084|Crypa1.estExt_fgenesh1_pg.C_60752	N-Term(TMT6plex); K2(TMT6plex); S4(Phospho); S7(Phospho)	1	S(1): 0.0; S(4): 100.0; S(7): 100.0	11.25	3	2276.04	0.674372	0.883249	0.774715	1.01585	1.09278	1.01775	1.14687	1.21826
vIEEEEGDLITsPTTGSFNSMR	3	jgi_Crypa2_108121|Crypa1.estExt_fgenesh1_pg.C_70060	jgi_Crypa2_108121|Crypa1.estExt_fgenesh1_pg.C_70060	N-Term(TMT6plex); S12(Phospho)	0	T(11): 0.1; S(12): 99.9; T(14): 0.0; T(15): 0.0; S(17): 0.0; S(20): 0.0	67.3	3	2721.25	-0.0193038	1.1663	1.02783	0.969939	0.942379	1.02268	1.12326	0.97606
vIEEEEGDLITsPTTGSFNSmR	10	jgi_Crypa2_108121|Crypa1.estExt_fgenesh1_pg.C_70060	jgi_Crypa2_108121|Crypa1.estExt_fgenesh1_pg.C_70060	N-Term(TMT6plex); S12(Phospho); M21(Oxidation)	0	T(11): 1.9; S(12): 98.1; T(14): 0.0; T(15): 0.0; S(17): 0.0; S(20): 0.0	65.15	3	2737.25	2.08379	0.92541	1.01855	0.944216	1.03786	1.09983	0.951324	1.06954
tTsFFTGPFGGFDGGHEPPTGLR	10	jgi_Crypa2_108121|Crypa1.estExt_fgenesh1_pg.C_70060	jgi_Crypa2_108121|Crypa1.estExt_fgenesh1_pg.C_70060	N-Term(TMT6plex); S3(Phospho)	0	T(1): 1.1; T(2): 49.4; S(3): 49.4; T(6): 0.0; T(20): 0.0	40.68	3	2691.24	-0.913652	0.971685	0.866695	1.0158	0.98712	1.13418	0.961176	1.07999
sGVEDVDPLAsA	3	jgi_Crypa2_108121|Crypa1.estExt_fgenesh1_pg.C_70060	jgi_Crypa2_108121|Crypa1.estExt_fgenesh1_pg.C_70060	N-Term(TMT6plex); S11(Phospho)	0	S(1): 0.0; S(11): 100.0	38.88	2	1468.68	2.73958	1.11352	1.03163	1.13807	0.906134	0.895409	0.971017	0.844464
rTsVSAESLkPTAEHNDNWQPPVFPk	14	jgi_Crypa2_108121|Crypa1.estExt_fgenesh1_pg.C_70060	jgi_Crypa2_108121|Crypa1.estExt_fgenesh1_pg.C_70060	N-Term(TMT6plex); S3(Phospho); K10(TMT6plex); K26(TMT6plex)	1	T(2): 50.0; S(3): 50.0; S(5): 0.0; S(8): 0.0; T(12): 0.0	18.46	5	3702.92	-0.0862719	1.15119	0.990507	1.04332	0.981354	0.986638	0.91277	0.904475
tsVSAESLkPTAEHNDNWQPPVFPk	4	jgi_Crypa2_108121|Crypa1.estExt_fgenesh1_pg.C_70060	jgi_Crypa2_108121|Crypa1.estExt_fgenesh1_pg.C_70060	N-Term(TMT6plex); S2(Phospho); K9(TMT6plex); K25(TMT6plex)	0	T(1): 33.0; S(2): 33.0; S(4): 33.0; S(7): 1.0; T(11): 0.0	0.68	5	3546.84	3.36451	0.864828	0.850632	0.67803	1.10412	1.20026	1.18578	1.45819
aGGSDDLsNIDPDESLLYGk	7	jgi_Crypa2_108135|Crypa1.estExt_fgenesh1_pg.C_70103	jgi_Crypa2_108135|Crypa1.estExt_fgenesh1_pg.C_70103	N-Term(TMT6plex); S8(Phospho); K20(TMT6plex)	0	S(4): 0.1; S(8): 99.9; S(15): 0.0; Y(18): 0.0	44.35	3	2604.25	1.1714	1.02628	0.977641	0.894163	0.948992	0.996029	1.02233	1.0239
aGGsDDLsNIDPDESLLYGk	7	jgi_Crypa2_108135|Crypa1.estExt_fgenesh1_pg.C_70103	jgi_Crypa2_108135|Crypa1.estExt_fgenesh1_pg.C_70103	N-Term(TMT6plex); S4(Phospho); S8(Phospho); K20(TMT6plex)	0	S(4): 100.0; S(8): 100.0; S(15): 0.0; Y(18): 0.0	24.95	3	2684.22	0.809818	0.957416	0.930825	1.01681	1.06158	1.0056	1.05882	1.07606
aPsPSDAALPHGPR	7	jgi_Crypa2_108145|Crypa1.estExt_fgenesh1_pg.C_70120	jgi_Crypa2_108145|Crypa1.estExt_fgenesh1_pg.C_70120	N-Term(TMT6plex); S3(Phospho)	0	S(3): 100.0; S(5): 0.0	44.76	3	1681.83	0.411504	1.03048	1.02103	1.10106	0.927618	1.00981	1.04884	0.947247
vNSVAFIDADRPtTSPNR	3	jgi_Crypa2_108145|Crypa1.estExt_fgenesh1_pg.C_70120	jgi_Crypa2_108145|Crypa1.estExt_fgenesh1_pg.C_70120	N-Term(TMT6plex); T13(Phospho)	0	S(3): 0.0; T(13): 49.2; T(14): 49.2; S(15): 1.6	5.89	3	2269.12	2.18518	0.993196	1.27148	1.09748	0.905973	0.894129	0.934972	0.813487
fAGSSMGtPFGR	4	jgi_Crypa2_108186|Crypa1.estExt_fgenesh1_pg.C_70197	jgi_Crypa2_108186|Crypa1.estExt_fgenesh1_pg.C_70197	N-Term(TMT6plex); T8(Phospho)	0	S(4): 0.0; S(5): 0.0; T(8): 100.0	24.49	2	1523.69	1.58367	1.03153	1.05092	0.980173	1.03262	1.00426	0.955934	0.977203
fAGSSmGtPFGR	4	jgi_Crypa2_108186|Crypa1.estExt_fgenesh1_pg.C_70197	jgi_Crypa2_108186|Crypa1.estExt_fgenesh1_pg.C_70197	N-Term(TMT6plex); M6(Oxidation); T8(Phospho)	0	S(4): 0.0; S(5): 0.0; T(8): 100.0	20.96	3	1539.69	0.659129	0.95096	1.06007	0.938186	1.07937	1.0093	0.924519	1.02169
gsGAstPMSHSQVANISALR	1	jgi_Crypa2_108186|Crypa1.estExt_fgenesh1_pg.C_70197	jgi_Crypa2_108186|Crypa1.estExt_fgenesh1_pg.C_70197	N-Term(TMT6plex); S2(Phospho); S5(Phospho); T6(Phospho)	0	S(2): 100.0; S(5): 100.0; T(6): 100.0; S(9): 0.0; S(11): 0.0; S(17): 0.0	11.6	3	2440.04	1.56399	0.942884	0.875116	1.07101	0.850125	1.05585	1.16807	1.06405
nPsGDNSLTQQPk	6	jgi_Crypa2_108218|Crypa1.estExt_fgenesh1_pg.C_70253	jgi_Crypa2_108218|Crypa1.estExt_fgenesh1_pg.C_70253	N-Term(TMT6plex); S3(Phospho); K13(TMT6plex)	0	S(3): 100.0; S(7): 0.0; T(9): 0.0	16.7	3	1923.96	-0.85575	0.89902	0.914337	0.870812	1.08146	1.07503	1.10372	1.21461
fEQAsPsPDAGQFSSPQAQQPR	3	jgi_Crypa2_108220|Crypa1.estExt_fgenesh1_pg.C_70267	jgi_Crypa2_108220|Crypa1.estExt_fgenesh1_pg.C_70267	N-Term(TMT6plex); S5(Phospho); S7(Phospho)	0	S(5): 100.0; S(7): 100.0; S(14): 0.0; S(15): 0.0	36.45	3	2749.19	1.42484	1.00534	1.12889	0.917428	0.99124	0.992758	0.996019	0.976524
sGVHDRPPsR	1	jgi_Crypa2_10839|Crypa1.gw1.8.18.1	jgi_Crypa2_10839|Crypa1.gw1.8.18.1	N-Term(TMT6plex); S9(Phospho)	0	S(1): 0.0; S(9): 100.0	11.09	3	1416.7	0.309685	0.987275	0.853431	1.0458	0.984728	0.940256	1.15066	1.06552
iGMEPLEPLEPLtEDEGVR	1	jgi_Crypa2_10839|Crypa1.gw1.8.18.1	jgi_Crypa2_10839|Crypa1.gw1.8.18.1	N-Term(TMT6plex); T13(Phospho)	0	T(13): 100.0	28.98	3	2433.18	-2.0899	1.60332	0.966975	0.78286	0.709524	1.20298	0.849736	0.823774
asPFSSGITAAAVk	5	jgi_Crypa2_108733|Crypa1.estExt_fgenesh1_pg.C_90054	jgi_Crypa2_108733|Crypa1.estExt_fgenesh1_pg.C_90054	N-Term(TMT6plex); S2(Phospho); K14(TMT6plex)	0	S(2): 100.0; S(5): 0.0; S(6): 0.0; T(9): 0.0	10.9	3	1845	3.80352	1.07115	1.04649	1.10387	0.960731	0.968664	0.931202	0.887967
gDTHDSGYcsDVEDSSASLR	1	jgi_Crypa2_108748|Crypa1.estExt_fgenesh1_pg.C_90086	jgi_Crypa2_108748|Crypa1.estExt_fgenesh1_pg.C_90086	N-Term(TMT6plex); C9(Carbamidomethyl); S10(Phospho)	0	T(3): 0.0; S(6): 0.3; Y(8): 0.3; S(10): 99.3; S(15): 0.0; S(16): 0.0; S(18): 0.0	14.26	3	2466.99	-0.235986	1.01517	1.00839	0.756958	1.08162	1.12065	0.998579	1.15117
hSsVSGVSAR	4	jgi_Crypa2_108756|Crypa1.estExt_fgenesh1_pg.C_90099	jgi_Crypa2_108756|Crypa1.estExt_fgenesh1_pg.C_90099	N-Term(TMT6plex); S3(Phospho)	0	S(2): 0.1; S(3): 99.8; S(5): 0.1; S(8): 0.0	11.79	2	1295.63	1.11403	0.936053	0.930459	1.055	1.03833	1.02332	1.06363	1.06975
kSsAssSPSGR	1	jgi_Crypa2_108756|Crypa1.estExt_fgenesh1_pg.C_90099	jgi_Crypa2_108756|Crypa1.estExt_fgenesh1_pg.C_90099	K1(TMT6plex); N-Term(TMT6plex); S3(Phospho); S5(Phospho); S6(Phospho)	1	S(2): 4.5; S(3): 95.5; S(5): 95.5; S(6): 4.8; S(7): 99.5; S(9): 0.2	8.34	3	1748.74	-0.0958877	1.02377	0.956961	1.03466	1.02836	1.07195	0.887281	0.99078
kSsAsSSPSGR	1	jgi_Crypa2_108756|Crypa1.estExt_fgenesh1_pg.C_90099	jgi_Crypa2_108756|Crypa1.estExt_fgenesh1_pg.C_90099	K1(TMT6plex); N-Term(TMT6plex); S3(Phospho); S5(Phospho)	1	S(2): 5.2; S(3): 94.7; S(5): 32.7; S(6): 32.7; S(7): 32.7; S(9): 1.8	8.63	3	1668.78	0.534716	0.904323	0.934679	1.0074	0.951517	1.00904	1.15714	1.09531
sDsFSSSR	5	jgi_Crypa2_108884|Crypa1.estExt_fgenesh1_pg.C_90382	jgi_Crypa2_108884|Crypa1.estExt_fgenesh1_pg.C_90382	N-Term(TMT6plex); S3(Phospho)	0	S(1): 0.0; S(3): 97.7; S(5): 2.3; S(6): 0.0; S(7): 0.0	24.12	2	1181.5	0.487311	1.00157	0.928668	1.01232	1.08218	1.0516	0.923324	1.03893
lEAEAGQPLADTAsDRDNk	9	jgi_Crypa2_108946|Crypa1.estExt_fgenesh1_pg.C_90522	jgi_Crypa2_108946|Crypa1.estExt_fgenesh1_pg.C_90522	N-Term(TMT6plex); S14(Phospho); K19(TMT6plex)	1	T(12): 0.0; S(14): 100.0	42.01	4	2539.25	2.70278	1.10113	1.03836	1.13633	0.903816	0.908734	0.991459	0.855973
tNPYASsIR	2	jgi_Crypa2_108946|Crypa1.estExt_fgenesh1_pg.C_90522	jgi_Crypa2_108946|Crypa1.estExt_fgenesh1_pg.C_90522	N-Term(TMT6plex); S7(Phospho)	0	T(1): 0.0; Y(4): 0.0; S(6): 0.0; S(7): 100.0	22.88	2	1317.64	2.69425	1.06902	1.20937	1.103	0.936683	0.938003	0.833191	0.800818
gSMNDSAtPQQEDQYMR	2	jgi_Crypa2_108962|Crypa1.estExt_fgenesh1_pg.C_90559	jgi_Crypa2_108962|Crypa1.estExt_fgenesh1_pg.C_90559	N-Term(TMT6plex); T8(Phospho)	0	S(2): 0.0; S(6): 0.2; T(8): 99.8; Y(15): 0.0	17.07	3	2266.93	-1.12817	1.00253	1.04066	0.982509	0.9874	1.00735	0.977874	0.982461
sAPNDYGQGQPGFQQPYDGQAYENPAGsPPPQAAQHPAEGAGGk	6	jgi_Crypa2_109018|Crypa1.estExt_fgenesh1_pg.C_100037	jgi_Crypa2_109018|Crypa1.estExt_fgenesh1_pg.C_100037	N-Term(Acetyl); S28(Phospho); K44(TMT6plex)	0	S(1): 0.0; Y(6): 0.0; Y(17): 0.0; Y(22): 0.0; S(28): 100.0	30.3	4	4788.14	3.65699	0.743916	1.2747	1.01235	1.14449	0.894188	0.922327	0.976917
rGGsEDDSETFSDFTMR	6	jgi_Crypa2_109038|Crypa1.estExt_fgenesh1_pg.C_100075	jgi_Crypa2_109038|Crypa1.estExt_fgenesh1_pg.C_100075	N-Term(TMT6plex); S4(Phospho)	1	S(4): 100.0; S(8): 0.0; T(10): 0.0; S(12): 0.0; T(15): 0.0	32.55	3	2245.93	1.97175	0.898198	0.964721	0.849943	1.10998	1.06263	1.03903	1.18386
sSGAsTPNYAMDYGNVLPAGQR	2	jgi_Crypa2_109038|Crypa1.estExt_fgenesh1_pg.C_100075	jgi_Crypa2_109038|Crypa1.estExt_fgenesh1_pg.C_100075	N-Term(TMT6plex); S5(Phospho)	0	S(1): 2.0; S(2): 2.0; S(5): 47.0; T(6): 47.0; Y(9): 2.0; Y(13): 0.0	31.97	3	2565.16	-0.683593	1.06436	0.996785	0.895603	0.909352	1.24397	0.89879	1.03226
sSGAStPNYAMDYGNVLPAGQR	2	jgi_Crypa2_109038|Crypa1.estExt_fgenesh1_pg.C_100075	jgi_Crypa2_109038|Crypa1.estExt_fgenesh1_pg.C_100075	N-Term(TMT6plex); S1(Phospho); T6(Phospho)	0	S(1): 96.8; S(2): 3.2; S(5): 50.0; T(6): 50.0; Y(9): 0.0; Y(13): 0.0	29.66	3	2645.14	2.32829	1.20141	0.799962	0.893488	1.07236	0.957209	1.05128	1.06425
gGsEDDSETFSDFTMR	1	jgi_Crypa2_109038|Crypa1.estExt_fgenesh1_pg.C_100075	jgi_Crypa2_109038|Crypa1.estExt_fgenesh1_pg.C_100075	N-Term(TMT6plex); S3(Phospho)	0	S(3): 100.0; S(7): 0.0; T(9): 0.0; S(11): 0.0; T(14): 0.0	22.2	3	2089.83	1.08953	1.0072	1.17975	0.924374	0.922354	1.16119	0.863388	0.947162
gYRPPssQIsYGGNR	4	jgi_Crypa2_109038|Crypa1.estExt_fgenesh1_pg.C_100075	jgi_Crypa2_109038|Crypa1.estExt_fgenesh1_pg.C_100075	N-Term(TMT6plex); S6(Phospho); S7(Phospho); S10(Phospho)	0	Y(2): 0.0; S(6): 100.0; S(7): 100.0; S(10): 50.0; Y(11): 50.0	22.16	3	2107.86	-1.97027	0.997402	1.01023	0.911419	1.06435	1.05023	1.00688	1.06934
gYRPPsSQISYGGNR	3	jgi_Crypa2_109038|Crypa1.estExt_fgenesh1_pg.C_100075	jgi_Crypa2_109038|Crypa1.estExt_fgenesh1_pg.C_100075	N-Term(TMT6plex); S6(Phospho)	0	Y(2): 0.0; S(6): 99.9; S(7): 0.1; S(10): 0.0; Y(11): 0.0	13.53	3	1947.93	1.30631	0.959377	0.999787	0.912178	1.04878	1.0257	1.05042	1.08831
rGGsEDDsETFSDFTMR	1	jgi_Crypa2_109038|Crypa1.estExt_fgenesh1_pg.C_100075	jgi_Crypa2_109038|Crypa1.estExt_fgenesh1_pg.C_100075	N-Term(TMT6plex); S4(Phospho); S8(Phospho)	1	S(4): 100.0; S(8): 100.0; T(10): 0.0; S(12): 0.0; T(15): 0.0	17.31	3	2325.9	1.36949	0.963297	1.16152	1.14645	0.864701	0.959218	0.975556	0.855777
rGGsEDDSETFSDFTmR	1	jgi_Crypa2_109038|Crypa1.estExt_fgenesh1_pg.C_100075	jgi_Crypa2_109038|Crypa1.estExt_fgenesh1_pg.C_100075	N-Term(TMT6plex); S4(Phospho); M16(Oxidation)	1	S(4): 100.0; S(8): 0.0; T(10): 0.0; S(12): 0.0; T(15): 0.0	11.92	3	2261.93	2.31703	0.994845	1.12964	1.1131	0.850648	0.972439	1.00307	0.87292
hSsVsPPPPPk	18	jgi_Crypa2_109066|Crypa1.estExt_fgenesh1_pg.C_100135	jgi_Crypa2_109066|Crypa1.estExt_fgenesh1_pg.C_100135	N-Term(TMT6plex); S3(Phospho); S5(Phospho); K11(TMT6plex)	0	S(2): 2.7; S(3): 97.4; S(5): 99.9	16.78	3	1747.86	-0.379317	0.90852	0.8903	0.97796	1.05443	1.03826	1.02941	1.12436
aTHSPALQsPVtPSR	3	jgi_Crypa2_109105|Crypa1.estExt_fgenesh1_pg.C_100221	jgi_Crypa2_109105|Crypa1.estExt_fgenesh1_pg.C_100221	N-Term(TMT6plex); S9(Phospho); T12(Phospho)	0	T(2): 0.0; S(4): 0.0; S(9): 100.0; T(12): 99.9; S(14): 0.1	39.38	3	1937.91	-0.437244	1.07882	0.970305	0.959913	0.959845	1.01131	0.992285	0.984846
aTHSPALQsPVTPSR	2	jgi_Crypa2_109105|Crypa1.estExt_fgenesh1_pg.C_100221	jgi_Crypa2_109105|Crypa1.estExt_fgenesh1_pg.C_100221	N-Term(TMT6plex); S9(Phospho)	0	T(2): 0.0; S(4): 0.0; S(9): 99.8; T(12): 0.1; S(14): 0.1	39.32	3	1857.94	1.09999	1.03133	1.06009	0.916416	0.953658	1.00622	1.05165	1.00123
aTHsPALQsPVtPSR	9	jgi_Crypa2_109105|Crypa1.estExt_fgenesh1_pg.C_100221	jgi_Crypa2_109105|Crypa1.estExt_fgenesh1_pg.C_100221	N-Term(TMT6plex); S4(Phospho); S9(Phospho); T12(Phospho)	0	T(2): 0.1; S(4): 99.9; S(9): 100.0; T(12): 99.9; S(14): 0.1	27.06	3	2017.88	0.688127	1.02531	1.03584	0.936157	0.93327	1.01712	1.08239	1.01184
sGTGTsDTDHLGEPLHPPPk	40	jgi_Crypa2_109105|Crypa1.estExt_fgenesh1_pg.C_100221	jgi_Crypa2_109105|Crypa1.estExt_fgenesh1_pg.C_100221	N-Term(TMT6plex); S6(Phospho); K20(TMT6plex)	0	S(1): 0.0; T(3): 0.0; T(5): 1.7; S(6): 96.7; T(8): 1.7	18.23	3	2581.27	-0.37934	0.948314	1.03477	1.01854	0.960204	0.990712	1.02743	0.992242
sGTGtSDTDHLGEPLHPPPk	31	jgi_Crypa2_109105|Crypa1.estExt_fgenesh1_pg.C_100221	jgi_Crypa2_109105|Crypa1.estExt_fgenesh1_pg.C_100221	N-Term(TMT6plex); S1(Phospho); T5(Phospho); K20(TMT6plex)	0	S(1): 50.0; T(3): 50.0; T(5): 49.3; S(6): 49.3; T(8): 1.4	10.16	3	2661.24	1.36669	1.06572	1.10568	0.979141	1.00591	1.02786	0.917154	0.936641
aTHSPALQsPVtPsRsPSPWSk	2	jgi_Crypa2_109105|Crypa1.estExt_fgenesh1_pg.C_100221	jgi_Crypa2_109105|Crypa1.estExt_fgenesh1_pg.C_100221	N-Term(TMT6plex); S9(Phospho); T12(Phospho); S14(Phospho); S16(Phospho); K22(TMT6plex)	1	T(2): 0.0; S(4): 0.0; S(9): 13.7; T(12): 93.0; S(14): 96.1; S(16): 90.4; S(18): 53.4; S(21): 53.4	6.32	4	3096.38	-1.34806	0.781355	1.04925	1.12453	0.918696	1.0855	1.01185	1.02061
qSsPAGAPGR	4	jgi_Crypa2_109178|Crypa1.estExt_fgenesh1_pg.C_110127	jgi_Crypa2_109178|Crypa1.estExt_fgenesh1_pg.C_110127	N-Term(TMT6plex); S3(Phospho)	0	S(2): 0.0; S(3): 100.0	22.72	2	1236.59	0.863493	0.989478	1.04795	1.07406	0.981069	1.03759	0.915319	0.942951
tsTDEQQESTTTTTATR	7	jgi_Crypa2_109193|Crypa1.estExt_fgenesh1_pg.C_110177	jgi_Crypa2_109193|Crypa1.estExt_fgenesh1_pg.C_110177	N-Term(TMT6plex); S2(Phospho)	0	T(1): 2.0; S(2): 95.9; T(3): 2.0; S(9): 0.0; T(10): 0.0; T(11): 0.0; T(12): 0.0; T(13): 0.0; T(14): 0.0; T(16): 0.0	59.13	3	2166.97	3.81346	1.20998	1.14153	1.08743	0.962388	0.824835	0.926922	0.789239
rAssFDGk	2	jgi_Crypa2_109193|Crypa1.estExt_fgenesh1_pg.C_110177	jgi_Crypa2_109193|Crypa1.estExt_fgenesh1_pg.C_110177	N-Term(TMT6plex); S3(Phospho); S4(Phospho); K8(TMT6plex)	1	S(3): 100.0; S(4): 100.0	28.92	3	1485.69	0.237432	1.19455	1.22246	1.31777	0.790839	0.769611	0.867221	0.650018
tMsNLFSSSR	3	jgi_Crypa2_109193|Crypa1.estExt_fgenesh1_pg.C_110177	jgi_Crypa2_109193|Crypa1.estExt_fgenesh1_pg.C_110177	N-Term(TMT6plex); S3(Phospho)	0	T(1): 0.0; S(3): 100.0; S(7): 0.0; S(8): 0.0; S(9): 0.0	14.94	2	1438.66	0.0107101	0.925432	1.00018	1.08608	1.00569	0.982928	0.994899	0.990646
tTsATANQDR	4	jgi_Crypa2_109193|Crypa1.estExt_fgenesh1_pg.C_110177	jgi_Crypa2_109193|Crypa1.estExt_fgenesh1_pg.C_110177	N-Term(TMT6plex); S3(Phospho)	0	T(1): 0.0; T(2): 50.0; S(3): 50.0; T(5): 0.0	14.02	2	1373.63	0.732676	1.01825	1.06936	1.20559	0.884114	0.894451	0.919287	0.819219
aSsFDGk	7	jgi_Crypa2_109193|Crypa1.estExt_fgenesh1_pg.C_110177	jgi_Crypa2_109193|Crypa1.estExt_fgenesh1_pg.C_110177	N-Term(TMT6plex); S3(Phospho); K7(TMT6plex)	0	S(2): 0.0; S(3): 100.0	23.93	2	1249.62	0.347612	1.11462	1.01422	1.09799	0.939866	0.9131	0.931571	0.862934
sStGLsLR	1	jgi_Crypa2_109193|Crypa1.estExt_fgenesh1_pg.C_110177	jgi_Crypa2_109193|Crypa1.estExt_fgenesh1_pg.C_110177	N-Term(TMT6plex); T3(Phospho); S6(Phospho)	0	S(1): 49.3; S(2): 49.3; T(3): 4.1; S(6): 97.2	10.02	2	1209.55	0.0710444	1.03157	1.04231	1.12372	0.994417	0.906051	0.946171	0.890241
vTFSQNAPGsPNDR	13	jgi_Crypa2_109289|Crypa1.estExt_fgenesh1_pg.C_130113	jgi_Crypa2_109289|Crypa1.estExt_fgenesh1_pg.C_130113	N-Term(TMT6plex); S10(Phospho)	0	T(2): 0.0; S(4): 0.0; S(10): 100.0	55.04	2	1798.83	1.22077	0.949141	0.951841	1.0463	0.997409	1.00231	1.02286	1.02555
eANVPEETDQEVADQSGLsNER	6	jgi_Crypa2_109398|Crypa1.estExt_fgenesh1_pg.C_150037	jgi_Crypa2_109398|Crypa1.estExt_fgenesh1_pg.C_150037	N-Term(TMT6plex); S19(Phospho)	0	T(8): 0.0; S(16): 0.0; S(19): 100.0	75.15	3	2726.21	2.54442	0.904632	0.916641	0.924401	1.09048	1.10251	1.02872	1.17338
eANVPEETDQEVADQsGLsNER	6	jgi_Crypa2_109398|Crypa1.estExt_fgenesh1_pg.C_150037	jgi_Crypa2_109398|Crypa1.estExt_fgenesh1_pg.C_150037	N-Term(TMT6plex); S16(Phospho); S19(Phospho)	0	T(8): 0.0; S(16): 100.0; S(19): 100.0	61.65	3	2806.17	2.42043	1.00897	0.946807	1.07187	1.00289	1.02916	0.996076	1.00016
ePPPTSGsDQsTERPR	21	jgi_Crypa2_109398|Crypa1.estExt_fgenesh1_pg.C_150037	jgi_Crypa2_109398|Crypa1.estExt_fgenesh1_pg.C_150037	N-Term(TMT6plex); S8(Phospho); S11(Phospho)	0	T(5): 0.0; S(6): 0.0; S(8): 100.0; S(11): 98.2; T(12): 1.8	47.83	3	2129.91	1.13132	1.04667	1.07569	1.01433	1.00935	0.991135	0.961062	0.944163
vTDPPNsPTLPGHk	13	jgi_Crypa2_109398|Crypa1.estExt_fgenesh1_pg.C_150037	jgi_Crypa2_109398|Crypa1.estExt_fgenesh1_pg.C_150037	N-Term(TMT6plex); S7(Phospho); K14(TMT6plex)	0	T(2): 0.0; S(7): 100.0; T(9): 0.0	36.17	3	1998.05	0.769423	0.994598	1.00274	0.934545	0.989812	1.01093	1.03466	1.03531
sTsVNSAEFR	7	jgi_Crypa2_109398|Crypa1.estExt_fgenesh1_pg.C_150037	jgi_Crypa2_109398|Crypa1.estExt_fgenesh1_pg.C_150037	N-Term(TMT6plex); S3(Phospho)	0	S(1): 0.0; T(2): 0.0; S(3): 100.0; S(6): 0.0	30.69	2	1406.65	-0.136199	0.966668	0.957545	1.02449	1.0006	0.946803	1.10296	1.03448
ePPPTsGsDQsTERPR	21	jgi_Crypa2_109398|Crypa1.estExt_fgenesh1_pg.C_150037	jgi_Crypa2_109398|Crypa1.estExt_fgenesh1_pg.C_150037	N-Term(TMT6plex); S6(Phospho); S8(Phospho); S11(Phospho)	0	T(5): 50.7; S(6): 50.7; S(8): 98.6; S(11): 97.2; T(12): 2.8	28.03	3	2209.87	-1.1293	0.945529	1.0999	0.936816	1.06988	1.0436	0.959868	1.03055
ePPPTSGsDQSTERPR	3	jgi_Crypa2_109398|Crypa1.estExt_fgenesh1_pg.C_150037	jgi_Crypa2_109398|Crypa1.estExt_fgenesh1_pg.C_150037	N-Term(TMT6plex); S8(Phospho)	0	T(5): 0.0; S(6): 50.0; S(8): 50.0; S(11): 0.0; T(12): 0.0	27.01	3	2049.95	0.709998	1.0127	0.953666	0.930745	1.02592	1.05129	1.01678	1.06795
eANVPEEtDQEVADQsGLsNER	1	jgi_Crypa2_109398|Crypa1.estExt_fgenesh1_pg.C_150037	jgi_Crypa2_109398|Crypa1.estExt_fgenesh1_pg.C_150037	N-Term(TMT6plex); T8(Phospho); S16(Phospho); S19(Phospho)	0	T(8): 100.0; S(16): 100.0; S(19): 100.0	23.4	3	2886.13	-0.424748	0.89656	0.959473	0.75835	0.965542	1.22109	1.13722	1.27137
aRtHGEDDVPDk	3	jgi_Crypa2_109398|Crypa1.estExt_fgenesh1_pg.C_150037	jgi_Crypa2_109398|Crypa1.estExt_fgenesh1_pg.C_150037	N-Term(TMT6plex); T3(Phospho); K12(TMT6plex)	1	T(3): 100.0	19.79	3	1877.92	1.55017	1.07365	1.02873	1.08391	0.950498	0.976576	0.983044	0.913323
tHGEDDVPDk	1	jgi_Crypa2_109398|Crypa1.estExt_fgenesh1_pg.C_150037	jgi_Crypa2_109398|Crypa1.estExt_fgenesh1_pg.C_150037	N-Term(TMT6plex); T1(Phospho); K10(TMT6plex)	0	T(1): 100.0	18.4	3	1650.77	-1.9367	1.00692	1.01925	1.08538	1.0092	0.9162	0.988805	0.936576
sNsNsDLsEIDMSR	3	jgi_Crypa2_109398|Crypa1.estExt_fgenesh1_pg.C_150037	jgi_Crypa2_109398|Crypa1.estExt_fgenesh1_pg.C_150037	N-Term(TMT6plex); S3(Phospho); S5(Phospho); S8(Phospho)	0	S(1): 0.1; S(3): 99.9; S(5): 100.0; S(8): 100.0; S(13): 0.0	17.96	2	2023.74	2.62682	0.989475	1.09901	0.85844	1.21086	1.01021	0.843745	1.04
rEsIQAR	3	jgi_Crypa2_109398|Crypa1.estExt_fgenesh1_pg.C_150037	jgi_Crypa2_109398|Crypa1.estExt_fgenesh1_pg.C_150037	N-Term(TMT6plex); S3(Phospho)	1	S(3): 100.0	11.06	3	1168.6	-0.819322	0.98289	0.946642	1.04226	0.964724	0.984267	0.959733	0.978777
vPFDDQsMPALHAk	1	jgi_Crypa2_109398|Crypa1.estExt_fgenesh1_pg.C_150037	jgi_Crypa2_109398|Crypa1.estExt_fgenesh1_pg.C_150037	N-Term(TMT6plex); S7(Phospho); K14(TMT6plex)	0	S(7): 100.0	7.51	3	2094.06	3.48731	1.13775	0.848478	0.84966	0.957786	1.01803	1.15987	1.10571
rNsISSR	2	jgi_Crypa2_109398|Crypa1.estExt_fgenesh1_pg.C_150037	jgi_Crypa2_109398|Crypa1.estExt_fgenesh1_pg.C_150037	N-Term(TMT6plex); S3(Phospho)	1	S(3): 100.0; S(5): 0.0; S(6): 0.0	7.35	3	1128.57	0.0971297	1.24071	1.10083	1.26646	0.732607	0.722895	0.799823	0.62509
tMGSGTEVk	4	jgi_Crypa2_109398|Crypa1.estExt_fgenesh1_pg.C_150037	jgi_Crypa2_109398|Crypa1.estExt_fgenesh1_pg.C_150037	N-Term(TMT6plex); T1(Phospho); K9(TMT6plex)	0	T(1): 99.7; S(4): 0.1; T(6): 0.1	8.72	3	1447.73	-0.263667	0.959691	0.790355	1.12202	1.09079	1.04249	0.925066	1.06486
sFSLR	2	jgi_Crypa2_109398|Crypa1.estExt_fgenesh1_pg.C_150037	jgi_Crypa2_109398|Crypa1.estExt_fgenesh1_pg.C_150037	N-Term(TMT6plex); S1(Phospho)	0	S(1): 100.0; S(3): 0.0	11.7	2	918.465	-0.138374	0.872383	0.864295	1.18114	1.00224	1.03632	0.999222	1.04111
rFsFGLR	2	jgi_Crypa2_109398|Crypa1.estExt_fgenesh1_pg.C_150037	jgi_Crypa2_109398|Crypa1.estExt_fgenesh1_pg.C_150037	N-Term(TMT6plex); S3(Phospho)	1	S(3): 100.0	14.18	3	1191.62	-0.718665	1.55291	1.24565	1.31161	1.45888	1.86288	1.25	1.11231
nsISSR	2	jgi_Crypa2_109398|Crypa1.estExt_fgenesh1_pg.C_150037	jgi_Crypa2_109398|Crypa1.estExt_fgenesh1_pg.C_150037	N-Term(TMT6plex); S2(Phospho)	0	S(2): 100.0; S(4): 0.0; S(5): 0.0	3.04	2	972.472	0.92678	0.79123	0.890095	1.09842	1.07685	1.0212	1.04633	1.13118
lAISDsDAEDk	5	jgi_Crypa2_109423|Crypa1.estExt_fgenesh1_pg.C_160021	jgi_Crypa2_109423|Crypa1.estExt_fgenesh1_pg.C_160021	N-Term(TMT6plex); S6(Phospho); K11(TMT6plex)	0	S(4): 0.0; S(6): 100.0	41.78	2	1701.83	-1.36862	1.27627	1.01766	1.01921	0.882281	0.954369	0.896153	0.824838
lAISDsDAEDkANTTAEVVAAA	3	jgi_Crypa2_109423|Crypa1.estExt_fgenesh1_pg.C_160021	jgi_Crypa2_109423|Crypa1.estExt_fgenesh1_pg.C_160021	N-Term(TMT6plex); S6(Phospho); K11(TMT6plex)	1	S(4): 3.4; S(6): 96.6; T(14): 0.0; T(15): 0.0	24.9	3	2700.33	-1.78427	0.867179	1.03366	0.977834	1.09286	0.877718	1.04608	1.04793
lAIsDsDAEDk	1	jgi_Crypa2_109423|Crypa1.estExt_fgenesh1_pg.C_160021	jgi_Crypa2_109423|Crypa1.estExt_fgenesh1_pg.C_160021	N-Term(TMT6plex); S4(Phospho); S6(Phospho); K11(TMT6plex)	0	S(4): 100.0; S(6): 100.0	1.76	2	1781.81	2.92781	1.22458	1.17751	1.19375	0.906873	0.876217	0.765361	0.708722
aGNTVPVSDYEsDGPSHR	7	jgi_Crypa2_109460|Crypa1.estExt_fgenesh1_pg.C_160088	jgi_Crypa2_109460|Crypa1.estExt_fgenesh1_pg.C_160088	N-Term(TMT6plex); S12(Phospho)	0	T(4): 0.0; S(8): 0.0; Y(10): 0.0; S(12): 100.0; S(16): 0.0	65.32	3	2196.98	0.339782	0.853452	0.993222	0.974253	1.00466	1.06077	1.10864	1.12519
aGNTVPVsDYEsDGPSHR	5	jgi_Crypa2_109460|Crypa1.estExt_fgenesh1_pg.C_160088	jgi_Crypa2_109460|Crypa1.estExt_fgenesh1_pg.C_160088	N-Term(TMT6plex); S8(Phospho); S12(Phospho)	0	T(4): 0.0; S(8): 100.0; Y(10): 0.0; S(12): 97.6; S(16): 2.4	57.81	3	2276.95	1.47065	1.04497	0.893315	1.05229	1.03258	0.933752	1.01405	0.996592
lFPVNLPTDDNPMSsPR	6	jgi_Crypa2_11035|Crypa1.gw1.3.48.1	jgi_Crypa2_11035|Crypa1.gw1.3.48.1	N-Term(TMT6plex); S15(Phospho)	0	T(8): 0.0; S(14): 50.0; S(15): 50.0	24.22	3	2209.06	2.00031	0.772743	0.913063	1.04223	1.12876	0.919137	0.971984	1.10698
gDsIGSSDTQSSSR	1	jgi_Crypa2_11035|Crypa1.gw1.3.48.1	jgi_Crypa2_11035|Crypa1.gw1.3.48.1	N-Term(TMT6plex); S3(Phospho)	0	S(3): 100.0; S(6): 0.0; S(7): 0.0; T(9): 0.0; S(11): 0.0; S(12): 0.0; S(13): 0.0	16.07	2	1692.73	0.944791	0.690345	0.871317	0.698967	1.00594	1.22433	1.36117	1.58869
ssSAAAVNGEGAGEEQDSk	6	jgi_Crypa2_11121|Crypa1.gw1.1.91.1	jgi_Crypa2_11121|Crypa1.gw1.1.91.1	N-Term(TMT6plex); S1(Phospho); S2(Phospho); K19(TMT6plex)	0	S(1): 66.7; S(2): 66.7; S(3): 66.7; S(18): 0.0	14.71	3	2412.04	-0.0277268	1.11649	1.06271	0.925195	0.851222	1.07704	0.985224	0.938504
tIQQHGAEDDstDDESLVPESR	5	jgi_Crypa2_11147|Crypa1.gw1.11.17.1	jgi_Crypa2_11147|Crypa1.gw1.11.17.1	N-Term(TMT6plex); S11(Phospho); T12(Phospho)	0	T(1): 0.0; S(11): 100.0; T(12): 100.0; S(16): 0.0; S(21): 0.0	91.34	3	2818.17	2.0888	0.937539	0.964059	0.926795	1.07628	1.00236	1.09433	1.12183
aSsISsVSGNR	2	jgi_Crypa2_11331|Crypa1.gw1.2.80.1	jgi_Crypa2_11331|Crypa1.gw1.2.80.1	N-Term(TMT6plex); S3(Phospho); S6(Phospho)	0	S(2): 3.0; S(3): 94.1; S(5): 5.9; S(6): 96.9; S(8): 0.1	22.04	2	1453.63	-0.00384684	0.958407	0.937754	0.967125	0.978798	1.06898	1.04589	1.08046
aNsSVAGGSVR	1	jgi_Crypa2_11331|Crypa1.gw1.2.80.1	jgi_Crypa2_11331|Crypa1.gw1.2.80.1	N-Term(TMT6plex); S3(Phospho)	0	S(3): 99.9; S(4): 0.1; S(9): 0.0	3.79	2	1313.64	-0.450429	1.01344	1.1138	1.10607	1.01432	0.912169	0.900938	0.874468
dHSGLGDADDsDDDGDGR	11	jgi_Crypa2_11443|Crypa1.gw1.3.108.1	jgi_Crypa2_11443|Crypa1.gw1.3.108.1	N-Term(TMT6plex); S11(Phospho)	0	S(3): 0.0; S(11): 100.0	80.35	3	2127.8	1.4023	1.35793	1.18474	1.17039	0.799843	0.83528	0.82524	0.662623
kGtWGDETGLNAMGR	1	jgi_Crypa2_11687|Crypa1.gw1.2.114.1	jgi_Crypa2_11687|Crypa1.gw1.2.114.1	N-Term(TMT6plex); K1(TMT6plex); T3(Phospho)	1	T(3): 100.0; T(8): 0.0	8.25	3	2131.03	-2.97381	1.10636	0.88576	1.33243	1.00086	0.873125	0.839572	0.816218
dSYIkPGPNPDFsDEDLHDDEETGLTAk	1	jgi_Crypa2_12734|Crypa1.gw1.6.141.1	jgi_Crypa2_12734|Crypa1.gw1.6.141.1	N-Term(TMT6plex); K5(TMT6plex); S13(Phospho); K28(TMT6plex)	0	S(2): 0.0; Y(3): 0.0; S(13): 100.0; T(23): 0.0; T(26): 0.0	27.88	4	3872.85	2.67139	1.0649	1.14579	0.909591	1.13439	1.0302	0.772371	0.941249
rNtLLDQR	3	jgi_Crypa2_12734|Crypa1.gw1.6.141.1	jgi_Crypa2_12734|Crypa1.gw1.6.141.1	N-Term(TMT6plex); T3(Phospho)	1	T(3): 100.0	10.61	3	1324.69	0.332616	0.939488	0.804709	0.884871	1.02681	1.08804	1.08698	1.21786
sSIsPYALEMGLNR	3	jgi_Crypa2_14287|Crypa1.gw1.5.177.1	jgi_Crypa2_14287|Crypa1.gw1.5.177.1	N-Term(TMT6plex); S4(Phospho)	0	S(1): 50.0; S(2): 50.0; S(4): 0.0; Y(6): 0.0	54.66	3	1846.9	-0.255365	0.96087	1.0491	0.947181	1.01109	1.09592	0.913254	1.02134
rssISPYALEMGLNR	14	jgi_Crypa2_14287|Crypa1.gw1.5.177.1	jgi_Crypa2_14287|Crypa1.gw1.5.177.1	N-Term(TMT6plex); S2(Phospho); S3(Phospho)	1	S(2): 100.0; S(3): 100.0; S(5): 0.0; Y(7): 0.0	19.1	3	2082.96	-0.229857	1.00649	1.05067	0.952756	1.08217	1.02401	1.04673	1.04751
rRssISPYALEMGLNR	6	jgi_Crypa2_14287|Crypa1.gw1.5.177.1	jgi_Crypa2_14287|Crypa1.gw1.5.177.1	N-Term(TMT6plex); S3(Phospho); S4(Phospho)	2	S(3): 100.0; S(4): 100.0; S(6): 0.0; Y(8): 0.0	12.39	3	2239.07	1.15594	0.989973	1.05679	1.18099	0.969434	0.949115	0.83989	0.8546
fPtPPRsPsAsPERsPsPR	3	jgi_Crypa2_14287|Crypa1.gw1.5.177.1	jgi_Crypa2_14287|Crypa1.gw1.5.177.1	N-Term(TMT6plex); T3(Phospho); S7(Phospho); S9(Phospho); S11(Phospho); S15(Phospho); S17(Phospho)	2	T(3): 100.0; S(7): 100.0; S(9): 100.0; S(11): 100.0; S(15): 100.0; S(17): 100.0	6.37	3	2759.01	2.01352	1.11906	1.09441	1.05864	0.943576	0.968458	0.923855	0.866682
rDYtSLVVTR	8	jgi_Crypa2_15045|Crypa1.gw1.13.75.1	jgi_Crypa2_15045|Crypa1.gw1.13.75.1	N-Term(TMT6plex); T4(Phospho)	1	Y(3): 0.0; T(4): 99.9; S(5): 0.0; T(9): 0.0	33.61	3	1518.79	1.24063	0.984068	0.943253	1.07831	0.965671	0.971516	0.99589	0.975862
dYtSLVVTR	5	jgi_Crypa2_15045|Crypa1.gw1.13.75.1	jgi_Crypa2_15045|Crypa1.gw1.13.75.1	N-Term(TMT6plex); T3(Phospho)	0	Y(2): 0.0; T(3): 100.0; S(4): 0.0; T(8): 0.0	25.75	2	1362.69	0.284062	1.06263	0.886355	0.964423	1.06693	1.04066	0.995579	1.06513
aQQHDDQHsSk	2	jgi_Crypa2_16684|Crypa1.gw1.7.416.1	jgi_Crypa2_16684|Crypa1.gw1.7.416.1	N-Term(TMT6plex); S9(Phospho); K11(TMT6plex)	0	S(9): 0.0; S(10): 100.0	8.23	3	1818.85	-0.120182	1.10437	1.25059	0.99151	0.885776	0.854336	1.00924	0.821565
gTGLsMAsQMsQMGHR	1	jgi_Crypa2_16684|Crypa1.gw1.7.416.1	jgi_Crypa2_16684|Crypa1.gw1.7.416.1	N-Term(TMT6plex); S5(Phospho); S8(Phospho); S11(Phospho)	0	T(2): 0.9; S(5): 99.1; S(8): 100.0; S(11): 100.0	7.6	3	2147.81	1.05524	1.06186	1.00388	1.04087	0.939829	0.97935	1.00301	0.940637
kGtGLsmAsQMsQMGHR	1	jgi_Crypa2_16684|Crypa1.gw1.7.416.1	jgi_Crypa2_16684|Crypa1.gw1.7.416.1	K1(TMT6plex); N-Term(TMT6plex); T3(Phospho); S6(Phospho); M7(Oxidation); S9(Phospho); S12(Phospho)	1	T(3): 100.0; S(6): 100.0; S(9): 100.0; S(12): 100.0	8.58	3	2601.02	-3.20045	0.96838	1.00666	1.15015	0.982622	0.988993	0.924282	0.92663
lEEEAsDEDsEDDVsGDDEIQSR	2	jgi_Crypa2_18350|Crypa1.gw1.1.1240.1	jgi_Crypa2_18350|Crypa1.gw1.1.1240.1	N-Term(TMT6plex); S6(Phospho); S10(Phospho); S15(Phospho)	0	S(6): 100.0; S(10): 100.0; S(15): 100.0; S(22): 0.0	48.54	3	3038.08	-1.44157	0.962024	0.86002	0.93751	1.06302	1.08241	1.00704	1.14239
lEEEAsDEDsEDDVSGDDEIQSR	1	jgi_Crypa2_18350|Crypa1.gw1.1.1240.1	jgi_Crypa2_18350|Crypa1.gw1.1.1240.1	N-Term(TMT6plex); S6(Phospho); S10(Phospho)	0	S(6): 100.0; S(10): 99.7; S(15): 0.3; S(22): 0.0	31.22	3	2958.12	2.77746	0.842435	1.05033	0.948656	0.9536	0.920618	1.26356	1.1043
sAATGTASIRPGsAGTGAEk	3	jgi_Crypa2_18578|Crypa1.gw1.2.769.1	jgi_Crypa2_18578|Crypa1.gw1.2.769.1	N-Term(TMT6plex); S13(Phospho); K20(TMT6plex)	0	S(1): 0.0; T(4): 0.0; T(6): 0.0; S(8): 0.0; S(13): 50.0; T(16): 50.0	6.96	3	2328.2	0.666062	0.948187	0.902265	0.976508	1.03281	0.986816	1.11639	1.10932
dDGDNEGsDGDEk	9	jgi_Crypa2_18890|Crypa1.gw1.14.177.1	jgi_Crypa2_18890|Crypa1.gw1.14.177.1	N-Term(TMT6plex); S8(Phospho); K13(TMT6plex)	0	S(8): 100.0	42.39	2	1890.76	0.195549	1.13888	0.917368	0.859558	0.930699	1.1183	1.03908	1.05908
dDGDNEGsDGDEkEGGSk	4	jgi_Crypa2_18890|Crypa1.gw1.14.177.1	jgi_Crypa2_18890|Crypa1.gw1.14.177.1	N-Term(TMT6plex); S8(Phospho); K13(TMT6plex); K18(TMT6plex)	1	S(8): 100.0; S(17): 0.0	17.53	3	2578.14	1.56496	0.685621	0.780808	0.878973	1.10498	1.23168	1.17819	1.49861
lVsPGYSPk	1	jgi_Crypa2_20616|Crypa1.gw1.1.1631.1	jgi_Crypa2_20616|Crypa1.gw1.1.1631.1	N-Term(TMT6plex); S3(Phospho); K9(TMT6plex)	0	S(3): 3.1; Y(6): 96.8; S(7): 0.1	2.14	3	1485.81	-1.06335	0.920339	0.899274	0.92683	1.2766	1.00614	0.914178	1.16402
rAtMPDPDDR	5	jgi_Crypa2_20787|Crypa1.gw1.7.709.1	jgi_Crypa2_20787|Crypa1.gw1.7.709.1	N-Term(TMT6plex); T3(Phospho)	1	T(3): 100.0	35.88	3	1482.66	-0.836757	0.82862	0.846161	0.800796	1.19889	1.09873	1.11317	1.37778
gAVsEGEGR	6	jgi_Crypa2_20787|Crypa1.gw1.7.709.1	jgi_Crypa2_20787|Crypa1.gw1.7.709.1	N-Term(TMT6plex); S4(Phospho)	0	S(4): 100.0	32.61	2	1170.54	0.245896	0.918396	1.00385	0.884404	1.07715	0.994888	1.05533	1.11427
sADAEDVDHGDR	1	jgi_Crypa2_20787|Crypa1.gw1.7.709.1	jgi_Crypa2_20787|Crypa1.gw1.7.709.1	N-Term(TMT6plex); S1(Phospho)	0	S(1): 100.0	27.04	3	1595.65	0.705045	1.06096	1.00604	1.07768	0.953973	0.950042	0.985214	0.918769
nmsMPEEGSAAALEAQk	3	jgi_Crypa2_20787|Crypa1.gw1.7.709.1	jgi_Crypa2_20787|Crypa1.gw1.7.709.1	N-Term(TMT6plex); M2(Oxidation); S3(Phospho); K17(TMT6plex)	0	S(3): 100.0; S(9): 0.0	23.98	3	2318.08	-1.62921	1.17296	1.10239	0.908242	0.931827	0.997451	0.913558	0.892965
aQEALENEsPAR	6	jgi_Crypa2_20787|Crypa1.gw1.7.709.1	jgi_Crypa2_20787|Crypa1.gw1.7.709.1	N-Term(TMT6plex); S9(Phospho)	0	S(9): 100.0	21.87	3	1623.76	1.29115	1.0216	0.989216	0.890653	0.990337	1.04698	1.01818	1.05308
nMsMPEEGSAAALEAQk	5	jgi_Crypa2_20787|Crypa1.gw1.7.709.1	jgi_Crypa2_20787|Crypa1.gw1.7.709.1	N-Term(TMT6plex); S3(Phospho); K17(TMT6plex)	0	S(3): 100.0; S(9): 0.0	19.17	3	2302.09	0.710836	1.03608	0.910554	0.934736	1.01887	1.06116	1.03696	1.08177
nATYGQEEAFQsEMDR	2	jgi_Crypa2_20787|Crypa1.gw1.7.709.1	jgi_Crypa2_20787|Crypa1.gw1.7.709.1	N-Term(TMT6plex); S12(Phospho)	0	T(3): 0.0; Y(4): 0.0; S(12): 100.0	18.4	3	2184.91	-0.66338	0.830144	1.10366	1.10377	0.993434	0.939453	1.03107	0.975766
yStLVGANR	3	jgi_Crypa2_20787|Crypa1.gw1.7.709.1	jgi_Crypa2_20787|Crypa1.gw1.7.709.1	N-Term(TMT6plex); T3(Phospho)	0	Y(1): 0.0; S(2): 0.0; T(3): 100.0	15.24	2	1289.65	0.509692	0.900583	0.943373	0.992786	1.06042	1.04615	1.04318	1.11034
qStAGGAGISAPGPVPAAQALSEk	10	jgi_Crypa2_20787|Crypa1.gw1.7.709.1	jgi_Crypa2_20787|Crypa1.gw1.7.709.1	N-Term(TMT6plex); T3(Phospho); K24(TMT6plex)	0	S(2): 50.0; T(3): 50.0; S(10): 0.0; S(22): 0.0	14.67	3	2703.42	2.62454	0.980506	0.960698	0.972919	0.996671	1.11552	0.945916	1.04941
stEQLGLPR	3	jgi_Crypa2_20787|Crypa1.gw1.7.709.1	jgi_Crypa2_20787|Crypa1.gw1.7.709.1	N-Term(TMT6plex); T2(Phospho)	0	S(1): 0.0; T(2): 100.0	10.27	2	1309.67	1.91154	0.914336	0.898367	0.972154	1.2118	1.07003	0.970516	1.16787
rAtmPDPDDR	1	jgi_Crypa2_20787|Crypa1.gw1.7.709.1	jgi_Crypa2_20787|Crypa1.gw1.7.709.1	N-Term(TMT6plex); T3(Phospho); M4(Oxidation)	1	T(3): 100.0	19.76	3	1498.65	-2.17944	0.867815	1.09488	0.950969	0.865435	1.08574	1.13616	1.05961
rGYsHAGR	1	jgi_Crypa2_20787|Crypa1.gw1.7.709.1	jgi_Crypa2_20787|Crypa1.gw1.7.709.1	N-Term(TMT6plex); S4(Phospho)	1	Y(3): 2.7; S(4): 97.3	12.57	3	1212.58	-0.186055	1.02537	0.818353	0.986375	1.02402	1.1573	0.940697	1.10315
gYsHAGR	2	jgi_Crypa2_20787|Crypa1.gw1.7.709.1	jgi_Crypa2_20787|Crypa1.gw1.7.709.1	N-Term(TMT6plex); S3(Phospho)	0	Y(2): 3.2; S(3): 96.8	3.21	3	1056.48	-1.03679	1.03482	0.880951	0.954724	0.978779	1.00864	1.09912	1.07526
rStEQLGLPR	2	jgi_Crypa2_20787|Crypa1.gw1.7.709.1	jgi_Crypa2_20787|Crypa1.gw1.7.709.1	N-Term(TMT6plex); T3(Phospho)	1	S(2): 50.0; T(3): 50.0	12.08	3	1465.77	0.126872	0.892578	1.01783	1.00929	1.00062	1.09326	0.974722	1.051
qFAsIDETTAR	3	jgi_Crypa2_20845|Crypa1.gw1.7.712.1	jgi_Crypa2_20845|Crypa1.gw1.7.712.1	N-Term(TMT6plex); S4(Phospho)	0	S(4): 100.0; T(8): 0.0; T(9): 0.0	9.31	2	1547.73	1.28909	1.00452	1.11011	1.03615	1.00068	0.965106	1.0235	0.948746
tksQIEIQk	2	jgi_Crypa2_20845|Crypa1.gw1.7.712.1	jgi_Crypa2_20845|Crypa1.gw1.7.712.1	N-Term(TMT6plex); K2(TMT6plex); S3(Phospho); K9(TMT6plex)	1	T(1): 0.0; S(3): 100.0	7.53	3	1842.07	1.46411	0.805794	0.824677	0.81052	1.1464	1.18633	1.10251	1.40731
kDsSQLMPPPDLk	3	jgi_Crypa2_20845|Crypa1.gw1.7.712.1	jgi_Crypa2_20845|Crypa1.gw1.7.712.1	N-Term(TMT6plex); K1(TMT6plex); S3(Phospho); K13(TMT6plex)	1	S(3): 50.0; S(4): 50.0	5.41	3	2223.21	0.300063	1.04829	0.834328	1.04205	1.08904	1.03275	0.91798	1.03935
eQStEDFSDLFPESDSLFSR	2	jgi_Crypa2_20845|Crypa1.gw1.7.712.1	jgi_Crypa2_20845|Crypa1.gw1.7.712.1	N-Term(TMT6plex); T4(Phospho)	0	S(3): 50.0; T(4): 50.0; S(8): 0.0; S(14): 0.0; S(16): 0.0; S(19): 0.0	12.25	3	2645.15	-0.625309	1.16738	0.465609	0.891135	0.968711	1.20141	1.16523	1.32139
yItPPSR	3	jgi_Crypa2_20845|Crypa1.gw1.7.712.1	jgi_Crypa2_20845|Crypa1.gw1.7.712.1	N-Term(TMT6plex); T3(Phospho)	0	Y(1): 0.1; T(3): 50.0; S(6): 50.0	2.44	2	1142.58	0.742475	0.818536	0.81063	0.853689	1.15561	1.10218	1.10297	1.35359
sGsTNAGSQSNQNNDDNSAADGGIR	13	jgi_Crypa2_215561|gw1.10.15.1	jgi_Crypa2_215561|gw1.10.15.1	N-Term(TMT6plex); S3(Phospho)	0	S(1): 98.0; S(3): 2.0; T(4): 0.0; S(8): 0.0; S(10): 0.0; S(18): 0.0	81.07	3	2746.15	1.34602	1.31392	0.59147	1.33443	0.947193	0.956091	1.11388	0.931274
rHsLALADAk	21	jgi_Crypa2_215561|gw1.10.15.1	jgi_Crypa2_215561|gw1.10.15.1	N-Term(TMT6plex); S3(Phospho); K10(TMT6plex)	1	S(3): 100.0	44.65	3	1619.9	0.0884871	1.05272	1.04143	1.03198	0.968259	1.02576	0.93464	0.93683
vPQVDsPEDR	8	jgi_Crypa2_215561|gw1.10.15.1	jgi_Crypa2_215561|gw1.10.15.1	N-Term(TMT6plex); S6(Phospho)	0	S(6): 100.0	42.94	2	1450.68	0.214944	0.973487	1.10117	1.10071	0.967528	0.914534	0.970587	0.89837
tTsGFQFPAAPAPEEESk	20	jgi_Crypa2_215561|gw1.10.15.1	jgi_Crypa2_215561|gw1.10.15.1	N-Term(TMT6plex); S3(Phospho); K18(TMT6plex)	0	T(1): 0.0; T(2): 50.0; S(3): 50.0; S(17): 0.0	41.83	3	2432.18	1.48874	0.982321	0.892728	0.914116	1.06997	1.02397	1.0305	1.12021
tTSGFQFPAAPAPEEESktPVATSLDSQPPPPAR	5	jgi_Crypa2_215561|gw1.10.15.1	jgi_Crypa2_215561|gw1.10.15.1	N-Term(TMT6plex); K18(TMT6plex); T19(Phospho)	1	T(1): 0.0; T(2): 0.0; S(3): 0.0; S(17): 4.0; T(19): 95.7; T(23): 0.2; S(24): 0.2; S(27): 0.0	32.91	4	4047.04	5.87318	0.803393	0.953034	1.01433	1.01939	1.05339	1.0764	1.13658
sYNAAGVLHR	2	jgi_Crypa2_215561|gw1.10.15.1	jgi_Crypa2_215561|gw1.10.15.1	N-Term(TMT6plex); S1(Phospho)	0	S(1): 50.0; Y(2): 50.0	27.38	3	1396.69	-0.267318	0.842473	1.10928	1.03819	0.989143	1.09876	0.90262	1.00019
hsLALADAk	2	jgi_Crypa2_215561|gw1.10.15.1	jgi_Crypa2_215561|gw1.10.15.1	N-Term(TMT6plex); S2(Phospho); K9(TMT6plex)	0	S(2): 100.0	23.95	3	1463.8	0.129199	1.25127	1.12915	1.0333	0.897534	0.913309	0.855873	0.781178
rStFSEk	4	jgi_Crypa2_215795|gw1.2.39.1	jgi_Crypa2_215795|gw1.2.39.1	N-Term(TMT6plex); T3(Phospho); K7(TMT6plex)	1	S(2): 0.0; T(3): 98.2; S(5): 1.7	16.12	3	1392.73	-0.438837	0.98815	0.850168	1.0804	0.957744	1.00521	1.02787	1.02471
qFSQPMLGSSLTAsPTAAAGTSSTTR	1	jgi_Crypa2_215858|gw1.2.44.1	jgi_Crypa2_215858|gw1.2.44.1	N-Term(TMT6plex); S14(Phospho)	0	S(3): 0.0; S(9): 0.0; S(10): 0.0; T(12): 0.0; S(14): 99.9; T(16): 0.0; T(21): 0.0; S(22): 0.0; S(23): 0.0; T(24): 0.0; T(25): 0.0	46.05	3	2864.36	-3.35104	1.00994	0.958879	0.850351	1.02422	1.09856	1.03457	1.11996
tTSGsDEDEEk	10	jgi_Crypa2_215858|gw1.2.44.1	jgi_Crypa2_215858|gw1.2.44.1	N-Term(TMT6plex); S5(Phospho); K11(TMT6plex)	0	T(1): 0.0; T(2): 0.0; S(3): 0.0; S(5): 100.0	44.6	2	1735.77	1.63446	1.04141	0.963835	0.946618	0.979435	1.06805	0.97809	1.02497
dSAMAAIQAAsk	6	jgi_Crypa2_215858|gw1.2.44.1	jgi_Crypa2_215858|gw1.2.44.1	N-Term(TMT6plex); S11(Phospho); K12(TMT6plex)	0	S(2): 0.0; S(11): 100.0	35.04	3	1701.87	0.868922	0.895308	0.98231	1.02777	0.987876	1.01594	1.01741	1.03987
dSAmAAIQAAsk	2	jgi_Crypa2_215858|gw1.2.44.1	jgi_Crypa2_215858|gw1.2.44.1	N-Term(TMT6plex); M4(Oxidation); S11(Phospho); K12(TMT6plex)	0	S(2): 0.0; S(11): 100.0	30.14	3	1717.85	-4.5286	0.931711	1.04034	1.11256	0.955726	1.02223	0.950554	0.949396
tAEGEGDPNPIALSGsAGDVEk	3	jgi_Crypa2_215858|gw1.2.44.1	jgi_Crypa2_215858|gw1.2.44.1	N-Term(TMT6plex); S16(Phospho); K22(TMT6plex)	0	T(1): 0.0; S(14): 4.0; S(16): 96.0	25.68	3	2652.28	0.191087	1.04175	1.07286	1.01368	1.00866	1.02766	0.973336	0.962078
tTsGsDEDEEk	12	jgi_Crypa2_215858|gw1.2.44.1	jgi_Crypa2_215858|gw1.2.44.1	N-Term(TMT6plex); S3(Phospho); S5(Phospho); K11(TMT6plex)	0	T(1): 0.0; T(2): 0.1; S(3): 99.9; S(5): 100.0	19.75	2	1815.74	1.55013	1.06338	0.904609	1.0337	1.00066	1.01926	0.982824	1.00035
tPTStPHGEVLTDTETR	2	jgi_Crypa2_215858|gw1.2.44.1	jgi_Crypa2_215858|gw1.2.44.1	N-Term(TMT6plex); T5(Phospho)	0	T(1): 99.5; T(3): 0.2; S(4): 0.2; T(5): 0.2; T(12): 0.0; T(14): 0.0; T(16): 0.0	18.27	3	2151.02	3.7104	0.964802	0.976546	1.06103	1.0073	1.00329	0.981877	0.996698
sVAAAGsYR	5	jgi_Crypa2_215858|gw1.2.44.1	jgi_Crypa2_215858|gw1.2.44.1	N-Term(TMT6plex); S7(Phospho)	0	S(1): 0.0; S(7): 99.9; Y(8): 0.1	15.97	2	1190.57	-2.48129	0.952703	1.00134	0.924285	1.02143	1.07097	1.01792	1.0806
aLLADsPFQsTNDLRPR	3	jgi_Crypa2_215858|gw1.2.44.1	jgi_Crypa2_215858|gw1.2.44.1	N-Term(TMT6plex); S6(Phospho); S10(Phospho)	0	S(6): 99.9; S(10): 50.0; T(11): 50.0	8.1	3	2290.08	-3.12275	0.90384	0.964886	1.11572	0.913147	1.03281	1.04432	1.00195
sGtNGGTTSR	1	jgi_Crypa2_215858|gw1.2.44.1	jgi_Crypa2_215858|gw1.2.44.1	N-Term(TMT6plex); T3(Phospho)	0	S(1): 0.0; T(3): 99.9; T(7): 0.1; T(8): 0.0; S(9): 0.0	7.21	2	1246.56	0.885636	0.877199	0.828446	0.836542	1.04099	1.26561	1.05169	1.32102
aLLADSPFQStNDLRPR	1	jgi_Crypa2_215858|gw1.2.44.1	jgi_Crypa2_215858|gw1.2.44.1	N-Term(TMT6plex); T11(Phospho)	0	S(6): 0.0; S(10): 0.4; T(11): 99.5	5.01	3	2210.12	1.30347	1.11163	0.859767	1.0447	1.04344	1.03735	0.896645	0.987182
mDEAAELtPNDEENADtEDEVPR	1	jgi_Crypa2_215913|gw1.1.145.1	jgi_Crypa2_215913|gw1.1.145.1	N-Term(TMT6plex); T8(Phospho); T17(Phospho)	0	T(8): 100.0; T(17): 100.0	37.03	3	2979.19	5.93296	1.18188	0.874203	0.946159	1.03219	0.947331	1.02056	0.99928
lPEIEQEEDsEEEEDEEEEEEEEEDREPtPQPTAR	1	jgi_Crypa2_215913|gw1.1.145.1	jgi_Crypa2_215913|gw1.1.145.1	N-Term(TMT6plex); S10(Phospho); T29(Phospho)	1	S(10): 100.0; T(29): 99.5; T(33): 0.5	24.71	4	4618.83	0.560236	1.20427	1.09024	0.985166	0.775329	1.04951	0.980771	0.855452
ksPtPEQPQYR	3	jgi_Crypa2_215913|gw1.1.145.1	jgi_Crypa2_215913|gw1.1.145.1	K1(TMT6plex); N-Term(TMT6plex); S2(Phospho); T4(Phospho)	1	S(2): 100.0; T(4): 100.0; Y(10): 0.0	14.29	3	1948.94	0.944424	0.913506	0.994456	0.939861	1.05847	1.07828	1.01524	1.10681
eTGEIsINVR	1	jgi_Crypa2_215991|gw1.1.165.1	jgi_Crypa2_215991|gw1.1.165.1	N-Term(TMT6plex); S6(Phospho)	0	T(2): 0.1; S(6): 99.9	1.79	2	1426.71	-0.0402628	0.977189	1.05335	1.00807	1.08029	0.911017	0.989234	0.980888
eAsPVVDTPVQAADLAALLHPR	2	jgi_Crypa2_216032|gw1.3.97.1	jgi_Crypa2_216032|gw1.3.97.1	N-Term(TMT6plex); S3(Phospho)	0	S(3): 100.0; T(8): 0.0	40.12	3	2579.35	1.08523	0.908595	0.944275	1.11947	0.975646	0.952648	1.0731	1.00978
dSAPSHGsPIVR	5	jgi_Crypa2_216035|gw1.9.39.1	jgi_Crypa2_216035|gw1.9.39.1	N-Term(TMT6plex); S8(Phospho)	0	S(2): 0.0; S(5): 0.0; S(8): 100.0	43.34	3	1531.75	-0.534675	1.02863	1.07193	1.04213	0.946328	0.935598	0.995007	0.915437
hMsYDNGPGPQLYR	2	jgi_Crypa2_216035|gw1.9.39.1	jgi_Crypa2_216035|gw1.9.39.1	N-Term(TMT6plex); S3(Phospho)	0	S(3): 97.5; Y(4): 2.5; Y(13): 0.0	26.38	3	1943.87	1.17689	0.965116	0.955465	1.0463	0.874858	1.13588	1.00936	1.01794
sSVQASGISGPTsAASPAPLk	5	jgi_Crypa2_216035|gw1.9.39.1	jgi_Crypa2_216035|gw1.9.39.1	N-Term(TMT6plex); S13(Phospho); K21(TMT6plex)	0	S(1): 96.0; S(2): 4.0; S(6): 0.0; S(9): 0.0; T(12): 0.0; S(13): 0.0; S(16): 0.0	17.98	3	2451.3	3.84741	1.0209	1.0419	0.884533	1.10716	0.944016	1.01483	1.04026
sPGPNGAEPGPPSk	1	jgi_Crypa2_216035|gw1.9.39.1	jgi_Crypa2_216035|gw1.9.39.1	N-Term(TMT6plex); S1(Phospho); K14(TMT6plex)	0	S(1): 100.0; S(13): 0.0	16.41	3	1829.92	-0.0110784	1.0547	1.17312	1.12209	0.833593	1.00243	0.907665	0.819033
rSsVQAsGISGPTSAASPAPLk	1	jgi_Crypa2_216035|gw1.9.39.1	jgi_Crypa2_216035|gw1.9.39.1	N-Term(TMT6plex); S3(Phospho); S7(Phospho); K22(TMT6plex)	1	S(2): 100.0; S(3): 100.0; S(7): 0.0; S(10): 0.0; T(13): 0.0; S(14): 0.0; S(17): 0.0	9.68	3	2687.36	1.12203	1.05239	1.0291	1.18716	0.918708	0.783801	1.08245	0.852018
gFNcAQPSLNsPPPQk	8	jgi_Crypa2_216218|gw1.5.111.1	jgi_Crypa2_216218|gw1.5.111.1	N-Term(TMT6plex); C4(Carbamidomethyl); S11(Phospho); K16(TMT6plex)	0	S(8): 0.0; S(11): 100.0	16.87	3	2280.12	-0.744347	1.05104	1.08364	1.02901	0.932628	0.996292	0.965137	0.914773
nIQPGEIsPDNR	2	jgi_Crypa2_216218|gw1.5.111.1	jgi_Crypa2_216218|gw1.5.111.1	N-Term(TMT6plex); S8(Phospho)	0	S(8): 100.0	13.27	2	1648.79	0.197812	0.984797	1.09392	1.05402	0.98836	0.974393	0.940158	0.926637
ssEHVPASSSGTETPASATESR	4	jgi_Crypa2_216237|gw1.4.109.1	jgi_Crypa2_216237|gw1.4.109.1	N-Term(TMT6plex); S2(Phospho)	0	S(1): 50.0; S(2): 50.0; S(8): 0.0; S(9): 0.0; S(10): 0.0; T(12): 0.0; T(14): 0.0; S(17): 0.0; T(19): 0.0; S(21): 0.0	27.78	3	2484.12	3.36917	1.00817	1.09593	1.12592	1.05651	0.994044	0.830917	0.89209
lNPNTQEFRPNAQPFIPAGPSAASsPR	14	jgi_Crypa2_216237|gw1.4.109.1	jgi_Crypa2_216237|gw1.4.109.1	N-Term(TMT6plex); S25(Phospho)	0	T(5): 0.0; S(21): 0.0; S(24): 50.0; S(25): 50.0	23.12	4	3173.59	5.51572	1.09125	0.985884	0.903939	1.03058	1.10318	0.904452	1.01917
sSEHVPASSSGTEtPAsATESR	2	jgi_Crypa2_216237|gw1.4.109.1	jgi_Crypa2_216237|gw1.4.109.1	N-Term(TMT6plex); T14(Phospho); S17(Phospho)	0	S(1): 0.0; S(2): 0.0; S(8): 20.0; S(9): 20.0; S(10): 20.0; T(12): 20.0; T(14): 20.0; S(17): 99.7; T(19): 0.3; S(21): 0.0	19.14	3	2564.08	3.13634	1.07258	1.19451	0.932913	0.786019	0.913747	1.14414	0.888721
rAPtGSATVk	3	jgi_Crypa2_216237|gw1.4.109.1	jgi_Crypa2_216237|gw1.4.109.1	N-Term(TMT6plex); T4(Phospho); K10(TMT6plex)	1	T(4): 100.0; S(6): 0.0; T(8): 0.0	15.46	3	1525.85	1.75359	1.06712	1.12048	1.0785	0.929139	0.992215	0.920902	0.87023
lNPNTQEFRPNAQPFIPAGPSAAssPR	2	jgi_Crypa2_216237|gw1.4.109.1	jgi_Crypa2_216237|gw1.4.109.1	N-Term(TMT6plex); S24(Phospho); S25(Phospho)	0	T(5): 0.0; S(21): 0.2; S(24): 99.9; S(25): 99.9	9.75	4	3253.55	3.94755	1.15993	1.16603	1.11488	0.742419	0.857529	1.04119	0.767583
qDDTksPVNSNk	5	jgi_Crypa2_216237|gw1.4.109.1	jgi_Crypa2_216237|gw1.4.109.1	N-Term(TMT6plex); K5(TMT6plex); S6(Phospho); K12(TMT6plex)	1	T(4): 0.0; S(6): 100.0; S(10): 0.0	4.82	3	2100.1	0.916714	1.13193	1.23798	1.20019	0.868522	0.814266	0.833181	0.704733
rGsFDSQDR	7	jgi_Crypa2_216763|gw1.9.93.1	jgi_Crypa2_216763|gw1.9.93.1	N-Term(TMT6plex); S3(Phospho)	1	S(3): 100.0; S(6): 0.0	26.25	2	1376.62	0.795129	0.94281	0.889115	0.899603	1.06119	1.07286	1.00396	1.14881
dQGYSDDDsLHDIDDSLQLR	3	jgi_Crypa2_217005|gw1.7.140.1	jgi_Crypa2_217005|gw1.7.140.1	N-Term(TMT6plex); S9(Phospho)	0	Y(4): 0.0; S(5): 0.0; S(9): 100.0; S(16): 0.0	53.47	3	2616.13	0.0917045	1.06279	0.94855	0.957411	0.966072	0.970001	1.09627	1.02142
nPsLMGsDEAVSSLLHLk	7	jgi_Crypa2_217005|gw1.7.140.1	jgi_Crypa2_217005|gw1.7.140.1	N-Term(TMT6plex); S3(Phospho); S7(Phospho); K18(TMT6plex)	0	S(3): 100.0; S(7): 100.0; S(12): 0.0; S(13): 0.0	35.8	3	2516.23	0.308504	0.92895	1.19775	1.14687	1.09074	0.75764	1.00038	0.870229
nPsLmGsDEAVSSLLHLk	2	jgi_Crypa2_217005|gw1.7.140.1	jgi_Crypa2_217005|gw1.7.140.1	N-Term(TMT6plex); S3(Phospho); M5(Oxidation); S7(Phospho); K18(TMT6plex)	0	S(3): 100.0; S(7): 100.0; S(12): 0.0; S(13): 0.0	19.55	3	2532.23	4.89371	0.880409	1.01624	1.1349	1.04008	0.96259	0.946646	0.972872
gGsYSVPR	2	jgi_Crypa2_217005|gw1.7.140.1	jgi_Crypa2_217005|gw1.7.140.1	N-Term(TMT6plex); S3(Phospho)	0	S(3): 99.8; Y(4): 0.1; S(5): 0.1	2.68	2	1131.54	0.419279	0.98095	0.99075	0.956303	1.06436	1.01869	0.980154	1.04618
nPSLMGsDEAVSSLLHLk	3	jgi_Crypa2_217005|gw1.7.140.1	jgi_Crypa2_217005|gw1.7.140.1	N-Term(TMT6plex); S7(Phospho); K18(TMT6plex)	0	S(3): 0.2; S(7): 99.4; S(12): 0.2; S(13): 0.2	9.42	3	2436.27	3.8352	1.21533	0.871961	0.844726	1.00786	1.13515	0.891595	1.03499
gAGGHDGAFsDtDDsDEsGPDSPAPSHVPTGTAR	1	jgi_Crypa2_217105|gw1.1.388.1	jgi_Crypa2_217105|gw1.1.388.1	N-Term(TMT6plex); S10(Phospho); T12(Phospho); S15(Phospho); S18(Phospho)	0	S(10): 100.0; T(12): 100.0; S(15): 100.0; S(18): 99.9; S(22): 0.1; S(26): 0.0; T(30): 0.0; T(32): 0.0	39.09	4	3816.41	3.033	1.07655	1.05777	0.608962	1.07131	1.08036	1.09811	1.18463
eVQEtPDEPR	5	jgi_Crypa2_217105|gw1.1.388.1	jgi_Crypa2_217105|gw1.1.388.1	N-Term(TMT6plex); T5(Phospho)	0	T(5): 100.0	31.85	2	1508.68	0.458141	1.17888	1.1604	1.13076	0.971792	0.877414	0.879682	0.786414
tGkPLPSGsQTPAQTR	2	jgi_Crypa2_217105|gw1.1.388.1	jgi_Crypa2_217105|gw1.1.388.1	N-Term(TMT6plex); K3(TMT6plex); S9(Phospho)	0	T(1): 0.0; S(7): 4.0; S(9): 95.8; T(11): 0.2; T(15): 0.0	30.92	3	2164.15	-0.263599	0.914883	1.1606	1.08239	0.848578	1.04597	0.998352	0.916091
gAGGHDGAFsDtDDsDEsGPDsPAPSHVPTGTAR	2	jgi_Crypa2_217105|gw1.1.388.1	jgi_Crypa2_217105|gw1.1.388.1	N-Term(TMT6plex); S10(Phospho); T12(Phospho); S15(Phospho); S18(Phospho); S22(Phospho)	0	S(10): 100.0; T(12): 100.0; S(15): 100.0; S(18): 100.0; S(22): 100.0; S(26): 0.0; T(30): 0.0; T(32): 0.0	23.22	4	3896.37	2.27576	1.23733	0.635337	0.941766	1.12689	0.998682	0.951231	1.09322
aAsASTPQSR	11	jgi_Crypa2_217105|gw1.1.388.1	jgi_Crypa2_217105|gw1.1.388.1	N-Term(TMT6plex); S3(Phospho)	0	S(3): 100.0; S(5): 0.0; T(6): 0.0; S(9): 0.0	15.86	2	1284.62	1.01983	0.961622	1.15959	1.03773	0.956016	0.912104	1.04116	0.920964
tMVVSETLPGAAtSPDk	2	jgi_Crypa2_217105|gw1.1.388.1	jgi_Crypa2_217105|gw1.1.388.1	N-Term(TMT6plex); T13(Phospho); K17(TMT6plex)	0	T(1): 0.0; S(5): 0.0; T(7): 0.1; T(13): 50.0; S(14): 50.0	15.32	3	2242.15	1.09108	0.960806	0.963102	0.864552	0.984138	1.11095	1.08474	1.14035
skNstPEVTVPVR	3	jgi_Crypa2_217105|gw1.1.388.1	jgi_Crypa2_217105|gw1.1.388.1	N-Term(TMT6plex); K2(TMT6plex); S4(Phospho); T5(Phospho)	1	S(1): 0.0; S(4): 100.0; T(5): 50.0; T(9): 50.0	10.87	3	2032.03	0.132496	1.07953	1.12714	1.18049	0.861755	0.970053	0.877716	0.799939
qFsFQNVFk	3	jgi_Crypa2_217108|gw1.3.261.1	jgi_Crypa2_217108|gw1.3.261.1	N-Term(TMT6plex); S3(Phospho); K9(TMT6plex)	0	S(3): 100.0	26.84	3	1682.87	0.698862	1.04321	0.791148	0.820285	1.01091	1.02571	1.33591	1.27042
dQQQHDEADDRPtSSk	7	jgi_Crypa2_217108|gw1.3.261.1	jgi_Crypa2_217108|gw1.3.261.1	N-Term(TMT6plex); T13(Phospho); K16(TMT6plex)	0	T(13): 49.3; S(14): 49.3; S(15): 1.3	16.68	3	2395.1	1.19826	0.926862	0.861339	0.942614	1.0768	0.998392	1.22381	1.20806
tTLGSHR	2	jgi_Crypa2_217108|gw1.3.261.1	jgi_Crypa2_217108|gw1.3.261.1	N-Term(TMT6plex); T1(Phospho)	0	T(1): 98.0; T(2): 2.0; S(5): 0.0	12.14	3	1080.54	-0.697822	0.732189	1.16559	1.21705	0.764184	1.057	1.09068	0.934839
vNtGESTPR	4	jgi_Crypa2_217187|gw1.9.133.1	jgi_Crypa2_217187|gw1.9.133.1	N-Term(TMT6plex); T3(Phospho)	0	T(3): 100.0; S(6): 0.0; T(7): 0.0	27.26	2	1269.61	0.963896	0.96078	0.908604	0.961737	1.04765	1.08202	1.0146	1.11061
iMsGSEMSPLk	7	jgi_Crypa2_217187|gw1.9.133.1	jgi_Crypa2_217187|gw1.9.133.1	N-Term(TMT6plex); S3(Phospho); K11(TMT6plex)	0	S(3): 97.8; S(5): 2.2; S(8): 0.0	20.38	3	1717.87	2.78486	1.09872	1.01186	0.984567	0.967864	1.06684	0.903073	0.949156
eMsLDEAIAQNPGVR	1	jgi_Crypa2_217187|gw1.9.133.1	jgi_Crypa2_217187|gw1.9.133.1	N-Term(TMT6plex); S3(Phospho)	0	S(3): 100.0	18.56	3	1938.92	2.77708	1.26768	1.05885	1.26691	1.01679	0.673761	0.840335	0.704308
rEsLVPSTSGSSVEEEEAAR	8	jgi_Crypa2_217692|gw1.9.171.1	jgi_Crypa2_217692|gw1.9.171.1	N-Term(TMT6plex); S3(Phospho)	1	S(3): 100.0; S(7): 0.0; T(8): 0.0; S(9): 0.0; S(11): 0.0; S(12): 0.0	76.16	3	2429.14	1.58139	0.927442	0.98453	1.07304	0.923819	1.03531	1.01257	0.99554
gPEGPLsPTLR	15	jgi_Crypa2_217692|gw1.9.171.1	jgi_Crypa2_217692|gw1.9.171.1	N-Term(TMT6plex); S7(Phospho)	0	S(7): 100.0; T(9): 0.0	56.04	2	1432.74	0.079242	0.92795	1.04032	0.963807	1.03853	1.05239	0.932047	1.031
sVNPAsPSLEGGSFAPPASLQR	7	jgi_Crypa2_217692|gw1.9.171.1	jgi_Crypa2_217692|gw1.9.171.1	N-Term(TMT6plex); S6(Phospho)	0	S(1): 0.0; S(6): 100.0; S(8): 0.0; S(13): 0.0; S(19): 0.0	54.59	3	2478.22	-0.825587	0.747862	0.870296	0.862811	1.05778	1.18334	1.1846	1.3808
sRPMsENFTGAASLVNQMYk	6	jgi_Crypa2_217692|gw1.9.171.1	jgi_Crypa2_217692|gw1.9.171.1	N-Term(TMT6plex); S5(Phospho); K20(TMT6plex)	0	S(1): 4.1; S(5): 91.8; T(9): 4.1; S(13): 0.0; Y(19): 0.0	22.31	3	2769.36	2.30468	1.10818	0.686288	0.836641	1.06183	1.17267	1.04115	1.24497
qASGssVLQR	1	jgi_Crypa2_217692|gw1.9.171.1	jgi_Crypa2_217692|gw1.9.171.1	N-Term(TMT6plex); S5(Phospho); S6(Phospho)	0	S(3): 98.9; S(5): 50.5; S(6): 50.5	21.94	2	1421.64	3.74731	0.985295	1.05222	0.931365	0.982891	0.881894	1.17789	1.02486
qASGSsVLQR	1	jgi_Crypa2_217692|gw1.9.171.1	jgi_Crypa2_217692|gw1.9.171.1	N-Term(TMT6plex); S6(Phospho)	0	S(3): 33.3; S(5): 33.3; S(6): 33.3	12.68	2	1341.67	-0.470831	0.82205	1.12428	0.938648	1.10057	0.968011	1.0424	1.07834
tStPVSAR	2	jgi_Crypa2_217692|gw1.9.171.1	jgi_Crypa2_217692|gw1.9.171.1	N-Term(TMT6plex); T3(Phospho)	0	T(1): 0.0; S(2): 0.1; T(3): 99.8; S(6): 0.1	15.66	2	1127.57	0.984332	0.806246	0.828537	0.773517	1.1835	1.21281	1.06713	1.43813
sRPmSENFTGAAsLVNQMYk	3	jgi_Crypa2_217692|gw1.9.171.1	jgi_Crypa2_217692|gw1.9.171.1	N-Term(TMT6plex); M4(Oxidation); S13(Phospho); K20(TMT6plex)	0	S(1): 2.7; S(5): 2.7; T(9): 2.7; S(13): 92.0; Y(19): 0.0	11.43	3	2785.35	1.00544	0.924097	0.942216	1.00015	0.938879	0.860205	1.30474	1.08281
sQPAQNHGNQsPEPVFYMPR	3	jgi_Crypa2_217722|gw1.5.267.1	jgi_Crypa2_217722|gw1.5.267.1	N-Term(TMT6plex); S11(Phospho)	0	S(1): 0.0; S(11): 97.5; Y(17): 2.5	28.4	3	2593.19	1.0039	0.970925	1.05833	0.927378	1.08225	1.10807	1.03586	1.09117
aLTEcPAcHQPLRPSsPDR	16	jgi_Crypa2_217751|gw1.5.270.1	jgi_Crypa2_217751|gw1.5.270.1	N-Term(TMT6plex); C5(Carbamidomethyl); C8(Carbamidomethyl); S16(Phospho)	0	T(3): 0.0; S(15): 50.0; S(16): 50.0	23.54	3	2501.17	1.94568	0.929949	1.00589	1.08266	0.98746	0.987354	0.996429	0.984346
sDLPPsSPIR	2	jgi_Crypa2_217751|gw1.5.270.1	jgi_Crypa2_217751|gw1.5.270.1	N-Term(TMT6plex); S6(Phospho)	0	S(1): 0.0; S(6): 50.0; S(7): 50.0	2.4	2	1377.7	-0.379725	1.03964	1.04185	0.957299	0.955916	1.0036	1.02662	0.982673
dMWItPQPSFAR	4	jgi_Crypa2_218030|gw1.3.402.1	jgi_Crypa2_218030|gw1.3.402.1	N-Term(TMT6plex); T5(Phospho)	0	T(5): 100.0; S(9): 0.0	16.84	3	1757.83	-0.538468	0.934805	0.961223	1.0549	0.969872	1.0547	1.06303	1.04632
mPsPVAEQRPsTPESk	2	jgi_Crypa2_21805|Crypa1.gw1.1.1863.1	jgi_Crypa2_21805|Crypa1.gw1.1.1863.1	N-Term(TMT6plex); S3(Phospho); S11(Phospho); K16(TMT6plex)	0	S(3): 100.0; S(11): 49.9; T(12): 49.9; S(15): 0.2	3.82	3	2359.11	-0.943143	0.79805	1.13262	1.19741	0.958874	0.997036	0.943581	0.926923
vsSGNNSR	1	jgi_Crypa2_21805|Crypa1.gw1.1.1863.1	jgi_Crypa2_21805|Crypa1.gw1.1.1863.1	N-Term(TMT6plex); S2(Phospho)	0	S(2): 49.2; S(3): 49.2; S(7): 1.6	5.17	2	1129.52	-0.862077	1.30633	1.22142	1.13531	0.844965	0.780564	0.882436	0.684662
qSTDSPVSGGAANMsPTSLTTSPAQR	6	jgi_Crypa2_218083|gw1.8.206.1	jgi_Crypa2_218083|gw1.8.206.1	N-Term(TMT6plex); S15(Phospho)	0	S(2): 0.0; T(3): 0.0; S(5): 0.0; S(8): 0.0; S(15): 99.9; T(17): 0.1; S(18): 0.0; T(20): 0.0; T(21): 0.0; S(22): 0.0	96.88	3	2857.33	2.69844	1.03464	0.87559	1.01893	1.06711	1.02378	0.959262	1.04131
sHPDEDNEEDEGNAk	6	jgi_Crypa2_218083|gw1.8.206.1	jgi_Crypa2_218083|gw1.8.206.1	N-Term(TMT6plex); S1(Phospho); K15(TMT6plex)	0	S(1): 100.0	52.74	3	2223.95	0.830002	1.1793	1.03667	1.21191	0.874804	0.964395	0.880763	0.793483
aGsDNNDTEk	15	jgi_Crypa2_218083|gw1.8.206.1	jgi_Crypa2_218083|gw1.8.206.1	N-Term(TMT6plex); S3(Phospho); K10(TMT6plex)	0	S(3): 100.0; T(8): 0.0	43.51	2	1588.73	1.28558	1.25242	1.13461	1.12424	0.860761	0.888849	0.887813	0.751128
qSTDSPVSGGAANmsPTSLTTSPAQR	1	jgi_Crypa2_218083|gw1.8.206.1	jgi_Crypa2_218083|gw1.8.206.1	N-Term(TMT6plex); M14(Oxidation); S15(Phospho)	0	S(2): 0.0; T(3): 0.0; S(5): 0.0; S(8): 0.2; S(15): 99.6; T(17): 0.2; S(18): 0.0; T(20): 0.0; T(21): 0.0; S(22): 0.0	34.91	3	2873.32	1.83357	0.897106	1.29263	0.942319	0.933149	1.13414	0.871472	0.938285
qGsmVGASQTSGSGLDAQTk	3	jgi_Crypa2_218083|gw1.8.206.1	jgi_Crypa2_218083|gw1.8.206.1	N-Term(TMT6plex); S3(Phospho); M4(Oxidation); K20(TMT6plex)	0	S(3): 99.7; S(8): 0.3; T(10): 0.0; S(11): 0.0; S(13): 0.0; T(19): 0.0	32.89	3	2464.22	15.8897	1.04428	1.10037	1.03772	1.05679	0.808823	1.00646	0.902495
qGsMVGASQTSGSGLDAQTk	1	jgi_Crypa2_218083|gw1.8.206.1	jgi_Crypa2_218083|gw1.8.206.1	N-Term(TMT6plex); S3(Phospho); K20(TMT6plex)	0	S(3): 100.0; S(8): 0.0; T(10): 0.0; S(11): 0.0; S(13): 0.0; T(19): 0.0	32.35	3	2448.18	-2.43792	0.944167	1.24125	1.09241	0.996082	0.882513	0.927556	0.856101
fGQLPGPTPsPSTk	1	jgi_Crypa2_218083|gw1.8.206.1	jgi_Crypa2_218083|gw1.8.206.1	N-Term(TMT6plex); S10(Phospho); K14(TMT6plex)	0	T(8): 0.0; S(10): 99.8; S(12): 0.1; T(13): 0.1	25.44	3	1952.03	0.843113	1.11203	1.07474	1.13714	1.06315	0.904408	0.783821	0.827755
mIGDLPGGsNsSPDPsAk	3	jgi_Crypa2_218083|gw1.8.206.1	jgi_Crypa2_218083|gw1.8.206.1	N-Term(TMT6plex); S9(Phospho); S11(Phospho); S16(Phospho); K18(TMT6plex)	0	S(9): 97.0; S(11): 51.5; S(12): 51.5; S(16): 100.0	22.34	3	2428.04	1.78591	1.02211	0.991966	0.975527	0.956331	0.905614	1.15517	1.0092
mIGDLPGGSNsSPDPsAk	2	jgi_Crypa2_218083|gw1.8.206.1	jgi_Crypa2_218083|gw1.8.206.1	N-Term(TMT6plex); S11(Phospho); S16(Phospho); K18(TMT6plex)	0	S(9): 0.0; S(11): 4.6; S(12): 95.4; S(16): 100.0	13.65	3	2348.07	0.972482	0.993403	0.979819	1.09788	1.00657	0.998849	0.930129	0.955861
aGsDNNDTEkR	5	jgi_Crypa2_218083|gw1.8.206.1	jgi_Crypa2_218083|gw1.8.206.1	N-Term(TMT6plex); S3(Phospho); K10(TMT6plex)	1	S(3): 100.0; T(8): 0.0	10.06	3	1744.83	0.0172389	0.884406	0.906237	1.39771	1.00229	0.862865	0.974981	0.890786
qSTDSPVSGGAANMsPtSLTTSPAQR	3	jgi_Crypa2_218083|gw1.8.206.1	jgi_Crypa2_218083|gw1.8.206.1	N-Term(TMT6plex); S15(Phospho); T17(Phospho)	0	S(2): 33.3; T(3): 33.3; S(5): 33.3; S(8): 2.4; S(15): 31.7; T(17): 31.7; S(18): 31.7; T(20): 2.4; T(21): 0.2; S(22): 0.0	9.31	3	2937.29	-0.838696	1.14723	0.903939	1.06279	0.95183	0.945262	1.00838	0.933047
nAFsSPLGEQPPR	6	jgi_Crypa2_218232|gw1.2.248.1	jgi_Crypa2_218232|gw1.2.248.1	N-Term(TMT6plex); S4(Phospho)	0	S(4): 50.0; S(5): 50.0	21.76	3	1708.83	1.67549	0.89417	1.14041	0.974129	0.985301	0.9996	1.02778	1.00132
nsDRDAPIHSGLLQDDSkPSVLIR	1	jgi_Crypa2_218232|gw1.2.248.1	jgi_Crypa2_218232|gw1.2.248.1	N-Term(TMT6plex); S2(Phospho); K18(TMT6plex)	1	S(2): 100.0; S(10): 0.0; S(17): 0.0; S(20): 0.0	5.84	4	3171.67	2.81861	1.00515	1.18794	1.07922	0.951739	0.918079	0.937805	0.857993
sAsTTER	2	jgi_Crypa2_218409|gw1.7.253.1	jgi_Crypa2_218409|gw1.7.253.1	N-Term(TMT6plex); S3(Phospho)	0	S(1): 0.0; S(3): 50.0; T(4): 50.0; T(5): 0.0	12.99	2	1060.49	0.794425	1.17928	1.23846	1.2114	0.876091	0.770925	0.876178	0.69526
gkPVPAPSsDSADGNk	18	jgi_Crypa2_219096|gw1.9.273.1	jgi_Crypa2_219096|gw1.9.273.1	N-Term(TMT6plex); K2(TMT6plex); S9(Phospho); K16(TMT6plex)	0	S(8): 0.1; S(9): 99.9; S(11): 0.1	31.53	3	2294.2	0.506735	1.03404	1.09185	0.985001	0.994754	0.945128	0.999815	0.944969
sFVsDIPLSDEQR	11	jgi_Crypa2_219096|gw1.9.273.1	jgi_Crypa2_219096|gw1.9.273.1	N-Term(TMT6plex); S4(Phospho)	0	S(1): 0.0; S(4): 100.0; S(9): 0.0	23.61	2	1801.86	2.61935	1.19955	1.08866	0.96786	0.952477	0.930787	0.966245	0.875138
eVELATLHsPEDNEITR	4	jgi_Crypa2_219096|gw1.9.273.1	jgi_Crypa2_219096|gw1.9.273.1	N-Term(TMT6plex); S9(Phospho)	0	T(6): 0.0; S(9): 100.0; T(16): 0.0	17.84	3	2262.08	-0.496298	0.841464	0.882383	0.950666	1.15218	1.01269	1.07448	1.21119
gkPVPAPSsDSADGNkR	18	jgi_Crypa2_219096|gw1.9.273.1	jgi_Crypa2_219096|gw1.9.273.1	N-Term(TMT6plex); K2(TMT6plex); S9(Phospho); K16(TMT6plex)	1	S(8): 1.8; S(9): 98.2; S(11): 0.0	12.85	3	2450.3	-0.0673256	1.06498	1.00109	1.02024	0.984688	0.945368	0.97184	0.940249
lPGGcDEDDsDFEEYNDSR	1	jgi_Crypa2_219453|gw1.11.74.1	jgi_Crypa2_219453|gw1.11.74.1	N-Term(TMT6plex); C5(Carbamidomethyl); S10(Phospho)	0	S(10): 99.9; Y(15): 0.1; S(18): 0.0	10.68	2	2528.96	1.76545	1.00399	1.07141	0.961329	0.984482	1.05904	0.946115	0.984491
sSSASsVtPsDQkPR	3	jgi_Crypa2_219602|gw1.6.331.1	jgi_Crypa2_219602|gw1.6.331.1	N-Term(TMT6plex); S6(Phospho); T8(Phospho); S10(Phospho); K13(TMT6plex)	0	S(1): 0.1; S(2): 3.6; S(3): 96.1; S(5): 50.0; S(6): 50.0; T(8): 0.0; S(10): 100.0	11.83	3	2231.98	0.90043	0.789503	0.936639	0.985566	1.0769	1.07758	1.02994	1.17432
sTPsLGR	7	jgi_Crypa2_219602|gw1.6.331.1	jgi_Crypa2_219602|gw1.6.331.1	N-Term(TMT6plex); S4(Phospho)	0	S(1): 0.0; T(2): 0.0; S(4): 100.0	9.88	2	1026.52	0.319513	0.960679	0.951289	0.880165	1.02852	1.08711	1.03634	1.12888
sSsAsSVTPSDQkPR	3	jgi_Crypa2_219602|gw1.6.331.1	jgi_Crypa2_219602|gw1.6.331.1	N-Term(TMT6plex); S3(Phospho); S5(Phospho); K13(TMT6plex)	0	S(1): 0.3; S(2): 4.8; S(3): 94.9; S(5): 33.3; S(6): 33.3; T(8): 33.3; S(10): 0.0	6.17	3	2152.01	-0.275262	0.933017	0.88951	0.976282	0.914439	1.12083	1.06529	1.10781
rSssAssVtPsDQkPR	16	jgi_Crypa2_219602|gw1.6.331.1	jgi_Crypa2_219602|gw1.6.331.1	N-Term(TMT6plex); S3(Phospho); S4(Phospho); S6(Phospho); S7(Phospho); T9(Phospho); S11(Phospho); K14(TMT6plex)	1	S(2): 23.6; S(3): 94.1; S(4): 94.1; S(6): 94.1; S(7): 94.1; T(9): 100.0; S(11): 100.0	8.8	3	2627.98	1.76688	0.930921	0.900771	0.892506	1.14021	1.07208	1.11576	1.22166
nRstPsLGR	1	jgi_Crypa2_219602|gw1.6.331.1	jgi_Crypa2_219602|gw1.6.331.1	N-Term(TMT6plex); S3(Phospho); T4(Phospho); S6(Phospho)	1	S(3): 100.0; T(4): 100.0; S(6): 100.0	0.67	2	1456.6	0.0219703	1.12939	0.9318	1.14027	1.06379	0.86607	0.901922	0.884526
gQsEDER	2	jgi_Crypa2_219620|gw1.7.357.1	jgi_Crypa2_219620|gw1.7.357.1	N-Term(TMT6plex); S3(Phospho)	0	S(3): 100.0	19.13	2	1129.47	0.32902	2.19243	1.3333	2.0222	0.273701	0.340291	0.351448	0.174018
qDVSAPPStPNAk	2	jgi_Crypa2_219812|gw1.1.910.1	jgi_Crypa2_219812|gw1.1.910.1	N-Term(TMT6plex); T9(Phospho); K13(TMT6plex)	0	S(4): 3.6; S(8): 3.6; T(9): 92.8	10.43	3	1849.95	0.112409	0.819513	1.06059	1.03997	1.0367	0.948932	1.08251	1.0507
aAQGSGTAtPVPAEGGPQGAk	13	jgi_Crypa2_219944|gw1.7.388.1	jgi_Crypa2_219944|gw1.7.388.1	N-Term(TMT6plex); T9(Phospho); K21(TMT6plex)	0	S(5): 0.0; T(7): 0.0; T(9): 100.0	65.24	3	2390.21	1.24699	0.965046	1.03706	1.00451	0.9903	1.01905	0.96091	0.987908
aAQGsGTAtPVPAEGGPQGAk	7	jgi_Crypa2_219944|gw1.7.388.1	jgi_Crypa2_219944|gw1.7.388.1	N-Term(TMT6plex); S5(Phospho); T9(Phospho); K21(TMT6plex)	0	S(5): 100.0; T(7): 0.0; T(9): 100.0	44	4	2470.18	-0.809308	1.01095	0.996802	1.10198	0.998416	0.942067	0.982225	0.939859
htPStGSVDDDFELLDk	14	jgi_Crypa2_219944|gw1.7.388.1	jgi_Crypa2_219944|gw1.7.388.1	N-Term(TMT6plex); T2(Phospho); T5(Phospho); K17(TMT6plex)	0	T(2): 100.0; S(4): 50.0; T(5): 50.0; S(7): 0.0	19.75	3	2494.11	-5.4289	1.05132	1.04801	0.832872	0.980991	1.08603	0.981974	1.03983
hTPSTGsVDDDFELLDk	2	jgi_Crypa2_219944|gw1.7.388.1	jgi_Crypa2_219944|gw1.7.388.1	N-Term(TMT6plex); S7(Phospho); K17(TMT6plex)	0	T(2): 0.7; S(4): 33.1; T(5): 33.1; S(7): 33.1	13.52	3	2414.15	-1.75652	0.794927	0.812955	0.943467	1.16177	1.17556	0.994136	1.30577
kESsQER	1	jgi_Crypa2_219944|gw1.7.388.1	jgi_Crypa2_219944|gw1.7.388.1	N-Term(TMT6plex); K1(TMT6plex); S4(Phospho)	1	S(3): 0.0; S(4): 100.0	11.05	2	1401.71	0.485768	0.99174	0.831475	0.956076	1.07513	1.09522	0.994283	1.13865
rNsssEDER	1	jgi_Crypa2_220629|gw1.2.458.1	jgi_Crypa2_220629|gw1.2.458.1	N-Term(TMT6plex); S3(Phospho); S4(Phospho); S5(Phospho)	1	S(3): 100.0; S(4): 100.0; S(5): 100.0	6.88	2	1548.53	-0.819066	0.941922	0.906405	0.819255	1.09204	1.27789	0.901241	1.22627
kAtGQIAGSDPk	1	jgi_Crypa2_220698|gw1.5.624.1	jgi_Crypa2_220698|gw1.5.624.1	N-Term(TMT6plex); K1(TMT6plex); T3(Phospho); K12(TMT6plex)	1	T(3): 100.0; S(9): 0.0	7.02	3	1940.08	0.607624	0.857476	0.793032	1.01126	1.1695	1.0754	0.998874	1.21865
yPITPGSAtSPAISGsWPGGk	4	jgi_Crypa2_221168|gw1.3.843.1	jgi_Crypa2_221168|gw1.3.843.1	N-Term(TMT6plex); T9(Phospho); S16(Phospho); K21(TMT6plex)	0	Y(1): 0.0; T(4): 0.0; S(7): 0.4; T(9): 59.0; S(10): 59.0; S(14): 40.8; S(16): 40.8	6.24	3	2649.27	-2.82192	0.964776	0.894998	0.951005	0.870638	1.04279	1.23486	1.12008
nPDHPAsQDDk	1	jgi_Crypa2_221168|gw1.3.843.1	jgi_Crypa2_221168|gw1.3.843.1	N-Term(TMT6plex); S7(Phospho); K11(TMT6plex)	0	S(7): 100.0	15.12	3	1761.82	1.06866	0.922097	0.937795	0.967343	1.0914	0.83872	1.20551	1.10908
rsSPGDTSAASQGGk	2	jgi_Crypa2_222190|gw1.8.524.1	jgi_Crypa2_222190|gw1.8.524.1	N-Term(TMT6plex); S2(Phospho); K15(TMT6plex)	1	S(2): 98.7; S(3): 1.3; T(7): 0.0; S(8): 0.0; S(11): 0.0	20.79	3	1943.96	-0.617578	0.94946	0.984627	1.1607	0.850685	1.03305	1.03334	0.942576
sYAAYLTSLTSSQsDETSPAk	8	jgi_Crypa2_222686|gw1.6.544.1	jgi_Crypa2_222686|gw1.6.544.1	N-Term(TMT6plex); S14(Phospho); K21(TMT6plex)	0	S(1): 0.0; Y(2): 0.0; Y(5): 0.0; T(7): 2.5; S(8): 2.5; T(10): 2.5; S(11): 2.5; S(12): 2.5; S(14): 82.8; T(17): 2.5; S(18): 2.5	7.67	4	2745.32	-1.14701	0.745041	1.22963	0.666571	1.23921	0.920998	1.17398	1.26235
dWIEPPEFDTQGGDLLDEESDsDER	1	jgi_Crypa2_222985|gw1.2.664.1	jgi_Crypa2_222985|gw1.2.664.1	N-Term(TMT6plex); S22(Phospho)	0	T(10): 0.1; S(20): 50.0; S(22): 50.0	17.2	3	3203.38	11.6143	1.20845	0.996247	0.987793	1.24715	0.789018	0.823251	0.89567
tLSIDYAVVLSGEIVWALDsGEEk	2	jgi_Crypa2_224156|gw1.3.1249.1	jgi_Crypa2_224156|gw1.3.1249.1	N-Term(TMT6plex); T1(Phospho); S20(Phospho); K24(TMT6plex)	0	T(1): 91.3; S(3): 8.7; Y(6): 0.2; S(11): 1.0; S(20): 98.8	3.94	4	3212.58	-0.475667	1.06185	1.10884	0.760109	1.03086	1.06397	1.0004	1.0561
hDsLSGVTmSk	1	jgi_Crypa2_225600|gw1.3.1405.1	jgi_Crypa2_225600|gw1.3.1405.1	N-Term(TMT6plex); S3(Phospho); M9(Oxidation); K11(TMT6plex)	0	S(3): 100.0; S(5): 0.0; T(8): 0.0; S(10): 0.0	20.01	3	1715.84	0.40119	1.15737	1.09729	0.995479	0.965885	0.875099	0.984803	0.869435
hDsLSGVTMSk	3	jgi_Crypa2_225600|gw1.3.1405.1	jgi_Crypa2_225600|gw1.3.1405.1	N-Term(TMT6plex); S3(Phospho); K11(TMT6plex)	0	S(3): 100.0; S(5): 0.0; T(8): 0.0; S(10): 0.0	12.85	3	1699.85	0.788707	1.06323	1.09147	0.993294	0.973858	0.977055	1.00541	0.939114
sGSGAAsPLLPQPPEPPAR	4	jgi_Crypa2_225600|gw1.3.1405.1	jgi_Crypa2_225600|gw1.3.1405.1	N-Term(TMT6plex); S7(Phospho)	0	S(1): 2.1; S(3): 95.8; S(7): 2.1	12.8	3	2138.08	-2.61996	0.979989	0.993832	0.946963	1.03156	1.03344	0.992113	1.04668
rLsGSTAASSHSPSSDR	3	jgi_Crypa2_225600|gw1.3.1405.1	jgi_Crypa2_225600|gw1.3.1405.1	N-Term(TMT6plex); S3(Phospho)	1	S(3): 90.6; S(5): 4.7; T(6): 4.7; S(9): 0.0; S(10): 0.0; S(12): 0.0; S(14): 0.0; S(15): 0.0	1.09	3	2011.94	-0.38141	0.97733	1.18713	1.07623	0.980244	0.984938	0.866589	0.873818
msISSIYSLASAR	1	jgi_Crypa2_225600|gw1.3.1405.1	jgi_Crypa2_225600|gw1.3.1405.1	N-Term(TMT6plex); S2(Phospho)	0	S(2): 99.8; S(4): 0.1; S(5): 0.1; Y(7): 0.0; S(8): 0.0; S(11): 0.0	21.08	3	1694.84	0.223685			2.07126		1.82554	1.69227	0.849194
rLsGSTAASSHSPSsDR	2	jgi_Crypa2_225600|gw1.3.1405.1	jgi_Crypa2_225600|gw1.3.1405.1	N-Term(TMT6plex); S3(Phospho); S15(Phospho)	1	S(3): 99.9; S(5): 0.0; T(6): 0.1; S(9): 0.0; S(10): 0.0; S(12): 95.5; S(14): 2.3; S(15): 2.3	16.37	3	2091.91	1.92742	0.930612	0.842798	0.994724	0.967102	1.08152	1.09933	1.13721
ssFSENDNk	3	jgi_Crypa2_225600|gw1.3.1405.1	jgi_Crypa2_225600|gw1.3.1405.1	N-Term(TMT6plex); S2(Phospho); K9(TMT6plex)	0	S(1): 2.2; S(2): 97.8; S(4): 0.0	9.77	2	1565.73	0.139843	0.973696	1.13535	1.12149	0.928678	0.971165	0.927864	0.875305
aGMTPPMPsPVITDSDPMGR	1	jgi_Crypa2_225600|gw1.3.1405.1	jgi_Crypa2_225600|gw1.3.1405.1	N-Term(TMT6plex); S9(Phospho)	0	T(4): 6.0; S(9): 94.0; T(13): 0.0; S(15): 0.0	7.88	3	2366.08	0.17913	0.992302	0.634483	1.13279	1.08682	1.2436	0.812843	1.13904
ssFSENDNkR	1	jgi_Crypa2_225600|gw1.3.1405.1	jgi_Crypa2_225600|gw1.3.1405.1	N-Term(TMT6plex); S2(Phospho); K9(TMT6plex)	1	S(1): 2.2; S(2): 97.7; S(4): 0.1	3.28	3	1721.83	0.305454	1.11288	1.0628	1.16554	0.837879	0.913633	0.984362	0.818823
sEsPLPPGYNk	5	jgi_Crypa2_225918|gw1.8.768.1	jgi_Crypa2_225918|gw1.8.768.1	N-Term(TMT6plex); S3(Phospho); K11(TMT6plex)	0	S(1): 98.2; S(3): 1.8; Y(9): 0.0	11.1	3	1726.89	2.00403	1.04778	0.929184	1.05689	0.991327	0.997364	1.00617	0.987151
vDtLAR	3	jgi_Crypa2_225918|gw1.8.768.1	jgi_Crypa2_225918|gw1.8.768.1	N-Term(TMT6plex); T3(Phospho)	0	T(3): 100.0	18.11	2	983.512	-0.0890682	1.02243	0.850839	1.11764	0.969267	0.930535	1.05585	0.988211
sGsVADPGSPPPLPPVNPR	2	jgi_Crypa2_225918|gw1.8.768.1	jgi_Crypa2_225918|gw1.8.768.1	N-Term(TMT6plex); S3(Phospho)	0	S(1): 5.2; S(3): 5.2; S(9): 89.5	7.35	3	2150.08	0.119848	0.975884	0.843496	1.28131	0.967464	0.921287	0.997321	0.930784
sQDYPFRDssDDGsDGPLIHQAFDk	2	jgi_Crypa2_226655|gw1.3.1505.1	jgi_Crypa2_226655|gw1.3.1505.1	N-Term(TMT6plex); S9(Phospho); S10(Phospho); S14(Phospho); K25(TMT6plex)	1	S(1): 3.6; Y(4): 27.9; S(9): 89.5; S(10): 89.5; S(14): 89.5	1.98	4	3495.46	-0.820814	0.884869	1.21809	0.6797	1.13991	1.00902	1.03916	1.1457
eVEEPSGsGEEsGDQk	29	jgi_Crypa2_226732|gw1.8.838.1	jgi_Crypa2_226732|gw1.8.838.1	N-Term(TMT6plex); S8(Phospho); S12(Phospho); K16(TMT6plex)	0	S(6): 0.0; S(8): 100.0; S(12): 100.0	61.27	2	2281.95	1.34978	1.13274	1.03671	1.11638	0.908968	0.925297	0.958412	0.849913
eVEEPSGsGEESGDQk	31	jgi_Crypa2_226732|gw1.8.838.1	jgi_Crypa2_226732|gw1.8.838.1	N-Term(TMT6plex); S8(Phospho); K16(TMT6plex)	0	S(6): 1.5; S(8): 98.5; S(12): 0.0	55.87	2	2201.99	1.63072	1.01937	0.993558	1.03274	0.96272	0.985606	0.983623	0.962662
eVEEPSGsGEEsGDQkTEk	9	jgi_Crypa2_226732|gw1.8.838.1	jgi_Crypa2_226732|gw1.8.838.1	N-Term(TMT6plex); S8(Phospho); S12(Phospho); K16(TMT6plex); K19(TMT6plex)	1	S(6): 0.0; S(8): 100.0; S(12): 100.0; T(17): 0.0	46.33	4	2869.3	0.583071	0.671056	0.935311	1.2782	1.16152	0.804408	1.01119	1.03209
eVEEPsGsGEEsGDQk	5	jgi_Crypa2_226732|gw1.8.838.1	jgi_Crypa2_226732|gw1.8.838.1	N-Term(TMT6plex); S6(Phospho); S8(Phospho); S12(Phospho); K16(TMT6plex)	0	S(6): 100.0; S(8): 100.0; S(12): 100.0	29.91	3	2361.92	0.694554	1.13362	1.03577	1.12531	0.985741	0.903877	0.970344	0.868048
aAPVPAGAVDQLAADLGNTNLNGsDk	1	jgi_Crypa2_226732|gw1.8.838.1	jgi_Crypa2_226732|gw1.8.838.1	N-Term(Acetyl); S24(Phospho); K26(TMT6plex)	0	T(19): 0.3; S(24): 99.7	14.02	3	2830.38	0.175353	0.876745	1.05936	1.15602	0.919437	0.963707	1.04224	0.946076
vNSIGVFsSAASTAPEEVk	5	jgi_Crypa2_226782|gw1.11.195.1	jgi_Crypa2_226782|gw1.11.195.1	N-Term(TMT6plex); S8(Phospho); K19(TMT6plex)	0	S(3): 0.0; S(8): 98.4; S(9): 1.6; S(12): 0.0; T(13): 0.0	35.6	3	2431.25	-0.248513	1.24302	0.914455	0.990086	0.966781	0.905735	0.972384	0.903842
iAtPPPR	8	jgi_Crypa2_226782|gw1.11.195.1	jgi_Crypa2_226782|gw1.11.195.1	N-Term(TMT6plex); T3(Phospho)	0	T(3): 100.0	13.91	2	1060.58	1.22901	1.03613	1.05398	1.00642	1.00907	0.962615	0.956044	0.945486
qsLLSNR	1	jgi_Crypa2_226782|gw1.11.195.1	jgi_Crypa2_226782|gw1.11.195.1	N-Term(TMT6plex); S2(Phospho)	0	S(2): 97.2; S(5): 2.8	2.67	2	1126.58	0.128307	1.01107	0.973659	1.03284	0.995696	0.995357	0.99669	0.990116
rQsLLSNR	2	jgi_Crypa2_226782|gw1.11.195.1	jgi_Crypa2_226782|gw1.11.195.1	N-Term(TMT6plex); S3(Phospho)	1	S(3): 100.0; S(6): 0.0	6.4	2	1282.68	0.457672	0.965447	1.05284	1.0246	0.9867	0.989154	0.989279	0.974445
rAsQSPGYAPSMR	1	jgi_Crypa2_226793|gw1.2.1294.1	jgi_Crypa2_226793|gw1.2.1294.1	N-Term(TMT6plex); S3(Phospho)	1	S(3): 100.0; S(5): 0.0; Y(8): 0.0; S(11): 0.0	32.88	3	1716.81	2.15166	0.962101	0.93459	1.07239	0.995642	1.04837	0.972927	1.01612
aSQsPGYAPSMR	2	jgi_Crypa2_226793|gw1.2.1294.1	jgi_Crypa2_226793|gw1.2.1294.1	N-Term(TMT6plex); S4(Phospho)	0	S(2): 0.0; S(4): 100.0; Y(7): 0.0; S(10): 0.0	15.78	2	1560.71	-1.89699	1.01337	1.10922	1.05632	0.909135	0.961152	0.996803	0.901907
sAMQAEsR	3	jgi_Crypa2_226793|gw1.2.1294.1	jgi_Crypa2_226793|gw1.2.1294.1	N-Term(TMT6plex); S7(Phospho)	0	S(1): 0.0; S(7): 100.0	6.55	2	1188.53	-0.889413	1.13473	1.07237	1.24285	0.867175	0.917518	0.860409	0.766707
sMsPPLLGPQEALER	24	jgi_Crypa2_226821|gw1.5.1232.1	jgi_Crypa2_226821|gw1.5.1232.1	N-Term(TMT6plex); S3(Phospho)	0	S(1): 0.0; S(3): 100.0	74.57	3	1933.97	1.00839	0.990358	1.06503	0.961083	1.01378	1.0782	0.954523	1.00995
sSTFDADAVsDPGYHsDDstGTTSALPVHR	13	jgi_Crypa2_226821|gw1.5.1232.1	jgi_Crypa2_226821|gw1.5.1232.1	N-Term(TMT6plex); S10(Phospho); S16(Phospho); S19(Phospho); T20(Phospho)	0	Too many isoforms	64.75	4	3642.4	2.27481	0.938695	0.825209	0.996821	1.02683	1.0117	1.09296	1.1343
aAtTSLLQDPPLLDLDNDENGk	5	jgi_Crypa2_226821|gw1.5.1232.1	jgi_Crypa2_226821|gw1.5.1232.1	N-Term(TMT6plex); T3(Phospho); K22(TMT6plex)	0	T(3): 96.9; T(4): 3.0; S(5): 0.1	40.91	3	2878.47	7.39651	0.896041	0.883002	0.735542	1.11557	1.09805	1.12133	1.32624
smSPPLLGPQEALER	17	jgi_Crypa2_226821|gw1.5.1232.1	jgi_Crypa2_226821|gw1.5.1232.1	N-Term(TMT6plex); S1(Phospho); M2(Oxidation)	0	S(1): 50.0; S(3): 50.0	40.59	3	1949.96	-1.30635	1.0744	0.981738	1.03103	0.923622	0.948975	1.04197	0.944089
rTEsDVGQGsLQtPPAsPGSGGR	6	jgi_Crypa2_226821|gw1.5.1232.1	jgi_Crypa2_226821|gw1.5.1232.1	N-Term(TMT6plex); S4(Phospho); S10(Phospho); T13(Phospho); S17(Phospho)	1	T(2): 2.2; S(4): 97.8; S(10): 100.0; T(13): 100.0; S(17): 100.0; S(20): 0.0	38.84	3	2790.12	3.1086	0.919697	0.975588	1.0272	1.0381	1.03512	0.992722	1.04909
tESDVGQGsLQtPPAsPGSGGR	4	jgi_Crypa2_226821|gw1.5.1232.1	jgi_Crypa2_226821|gw1.5.1232.1	N-Term(TMT6plex); S9(Phospho); T12(Phospho); S16(Phospho)	0	T(1): 96.7; S(3): 3.3; S(9): 0.0; T(12): 100.0; S(16): 100.0; S(19): 0.0	37.74	3	2554.05	0.0291972	0.987809	0.93686	0.973929	1.06214	0.982985	0.982901	1.04465
rTESDVGQGSLQtPPAsPGSGGR	2	jgi_Crypa2_226821|gw1.5.1232.1	jgi_Crypa2_226821|gw1.5.1232.1	N-Term(TMT6plex); T13(Phospho); S17(Phospho)	1	T(2): 0.0; S(4): 0.0; S(10): 0.0; T(13): 100.0; S(17): 100.0; S(20): 0.0	37.01	3	2630.19	1.87592	1.01306	0.929603	0.879962	0.949753	0.945631	1.24503	1.11259
rTESDVGQGsLQtPPAsPGSGGR	15	jgi_Crypa2_226821|gw1.5.1232.1	jgi_Crypa2_226821|gw1.5.1232.1	N-Term(TMT6plex); S10(Phospho); T13(Phospho); S17(Phospho)	1	T(2): 0.1; S(4): 99.9; S(10): 0.0; T(13): 100.0; S(17): 100.0; S(20): 0.0	34.99	3	2710.15	1.63213	0.894397	0.883357	0.879656	1.09702	1.14548	1.06477	1.24455
sMsPPLLGPQEALER	7	jgi_Crypa2_226821|gw1.5.1232.1	jgi_Crypa2_226821|gw1.5.1232.1	N-Term(TMT6plex); S1(Phospho); S3(Phospho)	0	S(1): 100.0; S(3): 100.0	28.95	3	2013.93	-0.558102	1.06883	0.851556	1.08798	0.92241	0.959505	0.983797	0.952581
sSsPVRPPPSALYSSSVPR	7	jgi_Crypa2_226821|gw1.5.1232.1	jgi_Crypa2_226821|gw1.5.1232.1	N-Term(TMT6plex); S3(Phospho)	0	S(1): 0.1; S(2): 3.0; S(3): 96.9; S(10): 0.0; Y(13): 0.0; S(14): 0.0; S(15): 0.0; S(16): 0.0	28.6	3	2280.16	0.95104	0.937221	0.886054	0.931029	1.07762	1.10831	1.04802	1.17414
aATTSLLQDPPLLDLDNDENGkEtPR	1	jgi_Crypa2_226821|gw1.5.1232.1	jgi_Crypa2_226821|gw1.5.1232.1	N-Term(TMT6plex); K22(TMT6plex); T24(Phospho)	1	T(3): 0.0; T(4): 0.0; S(5): 0.0; T(24): 100.0	20.75	4	3361.7	0.873743	1.04108	0.306553	0.952858	1.1491	1.46498	0.869657	1.51434
ssSPVRPPPSALYSSSVPR	10	jgi_Crypa2_226821|gw1.5.1232.1	jgi_Crypa2_226821|gw1.5.1232.1	N-Term(TMT6plex); S1(Phospho); S2(Phospho)	0	S(1): 99.9; S(2): 3.6; S(3): 96.5; S(10): 0.0; Y(13): 0.0; S(14): 0.0; S(15): 0.0; S(16): 0.0	11.61	3	2360.12	-0.22856	0.977559	0.932181	0.945093	1.02518	1.02484	1.09645	1.10216
aAtTSLLQDPPLLDLDNDENGkEtPR	12	jgi_Crypa2_226821|gw1.5.1232.1	jgi_Crypa2_226821|gw1.5.1232.1	N-Term(TMT6plex); T3(Phospho); K22(TMT6plex); T24(Phospho)	1	T(3): 99.9; T(4): 0.1; S(5): 0.0; T(24): 100.0	9.75	4	3441.66	0.634121	0.980654	0.872737	0.860642	1.01123	1.13655	1.04478	1.17632
rtESDVGQGSLQTPPASPGSGGR	1	jgi_Crypa2_226821|gw1.5.1232.1	jgi_Crypa2_226821|gw1.5.1232.1	N-Term(TMT6plex); T2(Phospho)	1	T(2): 96.6; S(4): 3.4; S(10): 0.0; T(13): 0.0; S(17): 0.0; S(20): 0.0	12.25	3	2550.21	-2.17301	0.964442	0.930292	0.971148	1.06763	0.973554	1.06435	1.08362
kTsESDLk	5	jgi_Crypa2_226821|gw1.5.1232.1	jgi_Crypa2_226821|gw1.5.1232.1	N-Term(TMT6plex); K1(TMT6plex); S3(Phospho); K8(TMT6plex)	1	T(2): 0.0; S(3): 100.0; S(5): 0.0	11.99	3	1674.93	0.357544	0.878036	0.813737	0.789548	1.12222	1.13704	1.13396	1.3675
tsESDLk	4	jgi_Crypa2_226821|gw1.5.1232.1	jgi_Crypa2_226821|gw1.5.1232.1	N-Term(TMT6plex); S2(Phospho); K7(TMT6plex)	0	T(1): 1.4; S(2): 98.6; S(4): 0.0	6.84	2	1317.67	0.347329	1.00791	0.925831	0.834907	1.04249	1.13689	1.05982	1.16996
gsYDDDGYAEGSVLsGDYDEEQER	6	jgi_Crypa2_226821|gw1.5.1232.1	jgi_Crypa2_226821|gw1.5.1232.1	N-Term(TMT6plex); S2(Phospho); S15(Phospho)	0	S(2): 55.2; Y(3): 55.2; Y(8): 29.8; S(12): 29.8; S(15): 29.8; Y(18): 0.3	0.74	3	3045.14	-1.24947	0.84902	1.02008	0.811606	1.06765	1.18365	1.02058	1.22053
rTssSATAHPPGTR	1	jgi_Crypa2_226825|gw1.2.1297.1	jgi_Crypa2_226825|gw1.2.1297.1	N-Term(TMT6plex); S3(Phospho); S4(Phospho)	1	T(2): 97.6; S(3): 4.7; S(4): 95.3; S(5): 2.4; T(7): 0.0; T(13): 0.0	12.78	3	1814.82	1.85539	1.06302	1.0062	0.857855	1.0109	0.954139	1.11345	1.05172
eDNNNNTDEPPHSPLtPtAsPAk	3	jgi_Crypa2_226825|gw1.2.1297.1	jgi_Crypa2_226825|gw1.2.1297.1	N-Term(TMT6plex); T16(Phospho); T18(Phospho); S20(Phospho); K23(TMT6plex)	0	T(7): 0.5; S(13): 99.5; T(16): 99.7; T(18): 50.1; S(20): 50.1	7	3	3144.35	4.03265	1.0074	0.898464	1.09457	0.920867	1.11016	0.936658	0.989087
eLHDsDFESALQAR	3	jgi_Crypa2_226956|gw1.1.2164.1	jgi_Crypa2_226956|gw1.1.2164.1	N-Term(TMT6plex); S5(Phospho)	0	S(5): 100.0; S(9): 0.0	47.27	3	1926.88	1.01285	1.17275	0.828303	1.07378	0.997946	1.0119	1.00861	0.981662
dAtPDLDTVk	2	jgi_Crypa2_226956|gw1.1.2164.1	jgi_Crypa2_226956|gw1.1.2164.1	N-Term(TMT6plex); T3(Phospho); K10(TMT6plex)	0	T(3): 100.0; T(8): 0.0	16.42	2	1612.82	-1.77949	1.12782	0.948415	1.05486	0.913535	1.01134	0.964646	0.922848
rGDGEMPAsPSQQDk	6	jgi_Crypa2_226994|gw1.4.1316.1	jgi_Crypa2_226994|gw1.4.1316.1	N-Term(TMT6plex); S9(Phospho); K15(TMT6plex)	1	S(9): 100.0; S(11): 0.0	37.16	3	2141.01	0.330671	0.973575	1.02979	1.02405	1.023	1.00063	0.977046	0.991167
rGDGEmPAsPSQQDk	4	jgi_Crypa2_226994|gw1.4.1316.1	jgi_Crypa2_226994|gw1.4.1316.1	N-Term(TMT6plex); M6(Oxidation); S9(Phospho); K15(TMT6plex)	1	S(9): 100.0; S(11): 0.0	23.1	3	2157.01	0.365361	0.924799	1.08829	0.995031	0.923247	1.04982	1.02848	0.997817
wDHRDsPR	1	jgi_Crypa2_226994|gw1.4.1316.1	jgi_Crypa2_226994|gw1.4.1316.1	N-Term(TMT6plex); S6(Phospho)	1	S(6): 100.0	15.49	3	1377.63	-0.0584191	0.93513	0.871527	0.947795	1.0636	1.09901	1.02535	1.15738
fGDHGRNsPPR	1	jgi_Crypa2_226994|gw1.4.1316.1	jgi_Crypa2_226994|gw1.4.1316.1	N-Term(TMT6plex); S8(Phospho)	1	S(8): 100.0	9.42	3	1548.73	0.7227	0.966686	0.835033	1.15843	0.969699	1.14131	0.894994	1.01549
sPTGGAR	2	jgi_Crypa2_226994|gw1.4.1316.1	jgi_Crypa2_226994|gw1.4.1316.1	N-Term(TMT6plex); S1(Phospho)	0	S(1): 97.1; T(3): 2.9	10.05	2	954.461	0.359228	0.955869	1.07848	0.913453	0.974696	1.02195	1.05879	1.03651
iDGsDAEDVDLDEVLAEYQR	6	jgi_Crypa2_227111|gw1.7.931.1	jgi_Crypa2_227111|gw1.7.931.1	N-Term(TMT6plex); S4(Phospho)	0	S(4): 100.0; Y(18): 0.0	68.13	3	2561.15	0.708654	1.00247	1.07668	1.03448	0.897919	0.965889	0.952391	0.904473
eAEEsNDDEkPVR	10	jgi_Crypa2_227111|gw1.7.931.1	jgi_Crypa2_227111|gw1.7.931.1	N-Term(TMT6plex); S5(Phospho); K10(TMT6plex)	0	S(5): 100.0	13.23	3	2055.96	0.337224	1.09953	1.12533	1.12809	0.906715	0.929042	0.918979	0.821585
sQtSLDDVIDAHR	15	jgi_Crypa2_227134|gw1.5.1267.1	jgi_Crypa2_227134|gw1.5.1267.1	N-Term(TMT6plex); T3(Phospho)	0	S(1): 1.4; T(3): 97.2; S(4): 1.4	54.87	3	1765.83	0.28788	0.93456	0.926762	1.14206	0.951855	0.943876	1.07699	0.989789
sAsEELADEDEIMR	1	jgi_Crypa2_227134|gw1.5.1267.1	jgi_Crypa2_227134|gw1.5.1267.1	N-Term(TMT6plex); S3(Phospho)	0	S(1): 0.0; S(3): 100.0	26.29	3	1903.82	-0.370078	0.985778	1.213	0.870852	1.00972	1.02877	0.948038	0.972926
sSsPGLSSIEGQLNR	3	jgi_Crypa2_227231|gw1.6.945.1	jgi_Crypa2_227231|gw1.6.945.1	N-Term(TMT6plex); S3(Phospho)	0	S(1): 33.3; S(2): 33.3; S(3): 33.3; S(7): 0.0; S(8): 0.0	28.85	3	1840.9	0.210054	0.769047	1.07059	0.935489	1.08	1.14647	1.04663	1.17944
gGsGIGFAPR	3	jgi_Crypa2_227332|gw1.1.2229.1	jgi_Crypa2_227332|gw1.1.2229.1	N-Term(TMT6plex); S3(Phospho)	0	S(3): 100.0	25.87	2	1227.61	2.52976	0.878923	0.964336	1.01659	1.0106	0.994797	1.11113	1.08975
sVtLSEGAk	3	jgi_Crypa2_227332|gw1.1.2229.1	jgi_Crypa2_227332|gw1.1.2229.1	N-Term(TMT6plex); T3(Phospho); K9(TMT6plex)	0	S(1): 1.2; T(3): 98.8; S(5): 0.0	21.89	2	1429.77	-0.592719	1.05581	1.00554	1.0987	0.969194	0.974128	0.957869	0.918083
rAsPAPAANNGESSSTSAGAAAMGGSR	3	jgi_Crypa2_227332|gw1.1.2229.1	jgi_Crypa2_227332|gw1.1.2229.1	N-Term(TMT6plex); S3(Phospho)	1	S(3): 100.0; S(13): 0.0; S(14): 0.0; S(15): 0.0; T(16): 0.0; S(17): 0.0; S(26): 0.0	19.38	3	2742.26	3.76543	0.962413	1.17027	0.953087	0.943876	1.03978	1.08901	0.995755
vPEAPsTSEGTAGk	1	jgi_Crypa2_227431|gw1.9.841.1	jgi_Crypa2_227431|gw1.9.841.1	N-Term(TMT6plex); S6(Phospho); K14(TMT6plex)	0	S(6): 96.9; T(7): 3.1; S(8): 0.0; T(11): 0.0	15.68	3	1868.94	-0.749673	1.20429	1.09812	1.03538	0.911611	0.88732	0.956343	0.825479
sLsDGGGTPQR	5	jgi_Crypa2_227561|gw1.8.907.1	jgi_Crypa2_227561|gw1.8.907.1	N-Term(TMT6plex); S3(Phospho)	0	S(1): 0.0; S(3): 100.0; T(8): 0.0	36.14	2	1383.65	0.19944	0.914793	0.913184	0.929696	1.06545	1.10307	1.07099	1.17473
gLSVLDAPLPAsFDsNGISHAAR	2	jgi_Crypa2_227591|gw1.6.991.1	jgi_Crypa2_227591|gw1.6.991.1	N-Term(TMT6plex); S12(Phospho); S15(Phospho)	0	S(3): 0.0; S(12): 100.0; S(15): 96.4; S(19): 3.6	49.8	3	2684.28	5.5147	0.939781	1.08366	0.9845	1.01756	1.05723	0.92966	0.998843
yGPWPAsVPNk	6	jgi_Crypa2_227591|gw1.6.991.1	jgi_Crypa2_227591|gw1.6.991.1	N-Term(TMT6plex); S7(Phospho); K11(TMT6plex)	0	Y(1): 0.0; S(7): 100.0	38.31	3	1753.91	0.942894	1.13995	1.13863	1.0182	0.957306	0.947437	0.84745	0.83481
fGIESPsPSLSNAk	3	jgi_Crypa2_227591|gw1.6.991.1	jgi_Crypa2_227591|gw1.6.991.1	N-Term(TMT6plex); S7(Phospho); K14(TMT6plex)	0	S(5): 50.0; S(7): 50.0; S(9): 0.0; S(11): 0.0	36.04	3	1972.02	0.637265	1.08376	1.00834	1.013	0.910664	1.08016	0.94315	0.944887
gGFGLsPVSAVk	5	jgi_Crypa2_227591|gw1.6.991.1	jgi_Crypa2_227591|gw1.6.991.1	N-Term(TMT6plex); S6(Phospho); K12(TMT6plex)	0	S(6): 100.0; S(9): 0.0	34.52	3	1656.91	0.69781	1.17006	1.19583	1.19766	0.984093	0.757471	0.783146	0.708482
sPPNTAHVPck	6	jgi_Crypa2_227591|gw1.6.991.1	jgi_Crypa2_227591|gw1.6.991.1	N-Term(TMT6plex); S1(Phospho); C10(Carbamidomethyl); K11(TMT6plex)	0	S(1): 100.0; T(5): 0.0	20.34	3	1745.88	-0.060564	1.07406	0.899743	0.910942	0.975443	1.0394	1.00206	1.04581
tGSGtESLSALTQQIQR	3	jgi_Crypa2_227591|gw1.6.991.1	jgi_Crypa2_227591|gw1.6.991.1	N-Term(TMT6plex); T5(Phospho)	0	T(1): 33.3; S(3): 33.3; T(5): 33.3; S(7): 0.1; S(9): 0.0; T(12): 0.0	17.94	3	2086.04	1.68392	1.09332	1.09358	0.935069	1.08223	0.93164	0.888539	0.929673
fGIEsPSPsLSNAk	1	jgi_Crypa2_227591|gw1.6.991.1	jgi_Crypa2_227591|gw1.6.991.1	N-Term(TMT6plex); S5(Phospho); S9(Phospho); K14(TMT6plex)	0	S(5): 100.0; S(7): 100.0; S(9): 0.0; S(11): 0.0	17.49	3	2051.99	2.86208	1.13807	1.18865	0.972834	1.00212	0.941684	0.854553	0.8481
gTSAFGHVGsPLR	4	jgi_Crypa2_227591|gw1.6.991.1	jgi_Crypa2_227591|gw1.6.991.1	N-Term(TMT6plex); S10(Phospho)	0	T(2): 0.0; S(3): 0.0; S(10): 100.0	14.68	3	1594.79	-2.32376	0.931188	1.06105	1.10633	0.869191	0.927061	1.01502	0.907279
lLSSsAPk	9	jgi_Crypa2_227591|gw1.6.991.1	jgi_Crypa2_227591|gw1.6.991.1	N-Term(TMT6plex); S5(Phospho); K8(TMT6plex)	0	S(3): 0.0; S(4): 1.4; S(5): 98.6	11.11	2	1340.76	0.0571111	1.15372	1.0508	0.9851	1.03031	0.96897	0.869297	0.899348
fDGPRsPPNTAHVPck	5	jgi_Crypa2_227591|gw1.6.991.1	jgi_Crypa2_227591|gw1.6.991.1	N-Term(TMT6plex); S6(Phospho); C15(Carbamidomethyl); K16(TMT6plex)	1	S(6): 100.0; T(10): 0.0	6.71	4	2318.15	1.3535	1.03076	1.00949	1.06439	0.933883	0.990176	0.987113	0.937687
rDsAAGIWGSWR	3	jgi_Crypa2_227613|gw1.1.2291.1	jgi_Crypa2_227613|gw1.1.2291.1	N-Term(TMT6plex); S3(Phospho)	1	S(3): 100.0; S(10): 0.0	14.87	3	1670.8	1.94915	0.814383	1.20965	1.01154	0.988457	0.967431	1.012	0.977704
sAsLSSSAR	2	jgi_Crypa2_227613|gw1.1.2291.1	jgi_Crypa2_227613|gw1.1.2291.1	N-Term(TMT6plex); S3(Phospho)	0	S(1): 0.0; S(3): 3.1; S(5): 93.8; S(6): 0.1; S(7): 3.1	8.74	2	1174.57	-0.0922731	0.903051	0.927702	0.975927	1.06161	1.05115	1.03596	1.12186
sIGTSLPsDSGsDR	5	jgi_Crypa2_227613|gw1.1.2291.1	jgi_Crypa2_227613|gw1.1.2291.1	N-Term(TMT6plex); S8(Phospho); S12(Phospho)	0	S(1): 0.0; T(4): 0.0; S(5): 0.0; S(8): 99.8; S(10): 4.1; S(12): 96.1	13.26	2	1767.74	2.63798	0.929637	0.985458	0.991028	1.00196	1.19759	0.961178	1.08761
rQtEDAAIk	1	jgi_Crypa2_227613|gw1.1.2291.1	jgi_Crypa2_227613|gw1.1.2291.1	N-Term(TMT6plex); T3(Phospho); K9(TMT6plex)	1	T(3): 100.0	20.32	2	1569.84	-0.537146	0.929994	0.949306	0.969917	1.1082	1.0389	0.972618	1.09494
hGNPALELPDGsPDGLNSASNLR	14	jgi_Crypa2_227798|gw1.4.1394.1	jgi_Crypa2_227798|gw1.4.1394.1	N-Term(TMT6plex); S12(Phospho)	0	S(12): 100.0; S(18): 0.0; S(20): 0.0	76.12	3	2640.26	1.20156	1.0545	0.982081	1.02455	0.945031	0.999904	0.95645	0.947815
aAtIDFGEQR	16	jgi_Crypa2_227798|gw1.4.1394.1	jgi_Crypa2_227798|gw1.4.1394.1	N-Term(TMT6plex); T3(Phospho)	0	T(3): 100.0	38.78	2	1416.67	-0.0476897	1.00236	0.968145	0.990759	1.00233	1.03257	0.997165	1.02391
dSAYPTsSLR	3	jgi_Crypa2_227798|gw1.4.1394.1	jgi_Crypa2_227798|gw1.4.1394.1	N-Term(TMT6plex); S7(Phospho)	0	S(2): 0.0; Y(4): 0.0; T(6): 1.7; S(7): 98.3; S(8): 0.0	25.6	2	1405.66	0.399514	0.804896	0.791629	0.770984	1.21229	1.12733	1.16296	1.47944
sPTSTR	1	jgi_Crypa2_227798|gw1.4.1394.1	jgi_Crypa2_227798|gw1.4.1394.1	N-Term(TMT6plex); S1(Phospho)	0	S(1): 94.9; T(3): 2.5; S(4): 2.5; T(5): 0.1	12.38	2	957.461	0.213678	0.869944	0.916751	0.797632	1.12807	1.14342	1.06579	1.29136
dAYGILDtISR	1	jgi_Crypa2_227798|gw1.4.1394.1	jgi_Crypa2_227798|gw1.4.1394.1	N-Term(TMT6plex); T8(Phospho)	0	Y(3): 0.0; T(8): 100.0; S(10): 0.0	2.1	2	1532.75	-2.73868	1.07052	0.891036	0.811048	1.10323	1.11057	0.97684	1.15077
gPPsPPPPVLR	10	jgi_Crypa2_228131|gw1.1.2360.1	jgi_Crypa2_228131|gw1.1.2360.1	N-Term(TMT6plex); S4(Phospho)	0	S(4): 100.0	24.18	3	1422.77	0.330766	0.970904	0.982375	0.938249	1.02178	1.00373	1.05726	1.06614
gPPsPPPPVLRsPPR	18	jgi_Crypa2_228131|gw1.1.2360.1	jgi_Crypa2_228131|gw1.1.2360.1	N-Term(TMT6plex); S4(Phospho); S12(Phospho)	1	S(4): 100.0; S(12): 100.0	19.96	3	1939.98	1.60915	0.915163	1.03192	1.01962	1.01169	1.00432	1.00629	1.01874
nRARPAFsPPPPPTGSAQNLAR	2	jgi_Crypa2_229408|gw1.2.1546.1	jgi_Crypa2_229408|gw1.2.1546.1	N-Term(TMT6plex); S8(Phospho)	1	S(8): 100.0; T(14): 0.0; S(16): 0.0	18.04	3	2611.37	9.15141	1.05169	1.22704	1.17714	0.990861	0.789019	0.87476	0.768154
aDSLGVVSEPYQSLAGAVVTSSTsPER	6	jgi_Crypa2_229822|gw1.2.1580.1	jgi_Crypa2_229822|gw1.2.1580.1	N-Term(TMT6plex); S24(Phospho)	0	S(3): 0.0; S(8): 0.0; Y(11): 0.0; S(13): 0.0; T(20): 0.0; S(21): 0.0; S(22): 0.1; T(23): 50.0; S(24): 50.0	38.39	3	3016.47	0.28175	1.02188	1.03369	0.711305	1.09396	1.11599	1.03201	1.1717
aDsLGVVSEPYQSLAGAVVTSSTsPER	1	jgi_Crypa2_229822|gw1.2.1580.1	jgi_Crypa2_229822|gw1.2.1580.1	N-Term(TMT6plex); S3(Phospho); S24(Phospho)	0	S(3): 100.0; S(8): 0.0; Y(11): 0.0; S(13): 0.0; T(20): 0.0; S(21): 0.0; S(22): 0.1; T(23): 2.2; S(24): 97.8	37.08	3	3096.45	2.88885	0.814157	0.812935	1.06851	1.01144	1.14474	1.05862	1.19261
aDSLGVVSEPYQSLAGAVVTSsTSPERR	5	jgi_Crypa2_229822|gw1.2.1580.1	jgi_Crypa2_229822|gw1.2.1580.1	N-Term(TMT6plex); S22(Phospho)	1	S(3): 0.0; S(8): 0.1; Y(11): 1.2; S(13): 1.2; T(20): 1.2; S(21): 24.1; S(22): 24.1; T(23): 24.1; S(24): 24.1	9.79	3	3172.59	4.6975	1.0647	0.814451	0.852615	0.963666	1.002	1.24585	1.17562
gPDIIGAADMGPQtPTSSTFR	10	jgi_Crypa2_230316|gw1.5.1604.1	jgi_Crypa2_230316|gw1.5.1604.1	N-Term(TMT6plex); T14(Phospho)	0	T(14): 99.9; T(16): 0.1; S(17): 0.0; S(18): 0.0; T(19): 0.0	67.04	3	2428.14	0.75184	0.979854	0.957649	1.03086	0.952089	0.980798	1.13118	1.03224
dNNsEksDEDMADEDETPHAR	3	jgi_Crypa2_230316|gw1.5.1604.1	jgi_Crypa2_230316|gw1.5.1604.1	N-Term(TMT6plex); S4(Phospho); K6(TMT6plex); S7(Phospho)	1	S(4): 100.0; S(7): 100.0; T(17): 0.0	32.1	3	3023.19	-2.54183	0.91622	0.885535	0.978778	1.05077	1.03205	1.07154	1.13445
gPDIIGAADmGPQtPTSSTFR	2	jgi_Crypa2_230316|gw1.5.1604.1	jgi_Crypa2_230316|gw1.5.1604.1	N-Term(TMT6plex); M10(Oxidation); T14(Phospho)	0	T(14): 96.3; T(16): 3.7; S(17): 0.0; S(18): 0.0; T(19): 0.0	23.76	3	2444.14	2.35293	1.09131	0.992907	0.998887	0.897908	0.966313	1.07557	0.953516
dNNsEksDEDmADEDETPHAR	3	jgi_Crypa2_230316|gw1.5.1604.1	jgi_Crypa2_230316|gw1.5.1604.1	N-Term(TMT6plex); S4(Phospho); K6(TMT6plex); S7(Phospho); M11(Oxidation)	1	S(4): 100.0; S(7): 100.0; T(17): 0.0	11.37	3	3039.2	-0.0921692	0.774888	0.779641	1.08368	0.987055	1.0898	1.09772	1.20331
iAFGGGADDDsDDEAQGRPk	7	jgi_Crypa2_230535|gw1.1.2710.1	jgi_Crypa2_230535|gw1.1.2710.1	N-Term(TMT6plex); S11(Phospho); K20(TMT6plex)	0	S(11): 100.0	58.61	3	2559.18	0.74815	1.04559	1.06938	0.992347	0.996386	0.953352	0.935963	0.928679
gSQYDGSEYGSEsDLDsPGMPSGLVSk	5	jgi_Crypa2_231210|gw1.10.459.1	jgi_Crypa2_231210|gw1.10.459.1	N-Term(TMT6plex); S13(Phospho); S17(Phospho); K27(TMT6plex)	0	S(2): 1.1; Y(4): 1.1; S(7): 1.3; Y(9): 11.7; S(11): 11.7; S(13): 82.3; S(17): 82.3; S(22): 7.9; S(26): 0.7	9.27	3	3367.44	-0.152901	0.863332	0.894094	0.78106	1.10029	1.2968	0.975336	1.32852
gSQYDGSEYGsESDLDSPGMPSGLVSk	7	jgi_Crypa2_231210|gw1.10.459.1	jgi_Crypa2_231210|gw1.10.459.1	N-Term(TMT6plex); S11(Phospho); K27(TMT6plex)	0	S(2): 1.0; Y(4): 1.0; S(7): 1.0; Y(9): 24.0; S(11): 24.0; S(13): 24.0; S(17): 24.0; S(22): 1.0; S(26): 0.0	10.58	3	3287.48	2.56082	0.810243	1.01314	0.898598	1.11	1.17638	0.943556	1.18661
kPEDGDDGNNDDGDDsDGDDDDDGPLDR	2	jgi_Crypa2_231949|gw1.7.1326.1	jgi_Crypa2_231949|gw1.7.1326.1	N-Term(TMT6plex); K1(TMT6plex); S16(Phospho)	0	S(16): 100.0	24.95	3	3488.35	1.76092	0.83022	0.508114	0.366999	1.11896	1.23904	1.46573	2.24222
sGEEEDDGLDEDDSQGk	1	jgi_Crypa2_23292|Crypa1.gw1.5.777.1	jgi_Crypa2_23292|Crypa1.gw1.5.777.1	N-Term(TMT6plex); S1(Phospho); K17(TMT6plex)	0	S(1): 100.0; S(14): 0.0	9.68	3	2362.98	0.80921	1.01531	1.04328	1.25507	0.935632	0.901907	0.90692	0.828226
aTsPSINTDk	5	jgi_Crypa2_234204|gw1.1.3286.1	jgi_Crypa2_234204|gw1.1.3286.1	N-Term(TMT6plex); S3(Phospho); K10(TMT6plex)	0	T(2): 1.9; S(3): 98.1; S(5): 0.0; T(8): 0.0	18.01	3	1571.81	1.162	1.07557	0.942936	1.02165	0.996326	1.03048	1.06724	1.01773
eQGHGEGGSGsGSk	4	jgi_Crypa2_234747|gw1.11.396.1	jgi_Crypa2_234747|gw1.11.396.1	N-Term(TMT6plex); S11(Phospho); K14(TMT6plex)	0	S(9): 49.3; S(11): 49.3; S(13): 1.4	20.2	3	1811.83	0.00464654	1.01523	1.07096	1.04881	0.866122	0.985536	1.04742	0.924745
eQGHGEGGsGSGSkGDR	3	jgi_Crypa2_234747|gw1.11.396.1	jgi_Crypa2_234747|gw1.11.396.1	N-Term(TMT6plex); S9(Phospho); K14(TMT6plex)	1	S(9): 94.4; S(11): 2.8; S(13): 2.8	15.54	3	2139.98	0.94333	1.33323	1.01111	0.843024	0.829991	1.20119	0.853251	0.90496
dYLSDVEQTQSLsTSPNDR	5	jgi_Crypa2_235417|gw1.5.2037.1	jgi_Crypa2_235417|gw1.5.2037.1	N-Term(TMT6plex); S13(Phospho)	0	Y(2): 0.0; S(4): 0.0; T(9): 2.0; S(11): 2.0; S(13): 47.0; T(14): 2.0; S(15): 47.0	7.6	3	2464.12	3.14126	1.17053	1.11045	1.056	1.01503	0.750912	0.987735	0.825199
tSsDSPNR	1	jgi_Crypa2_235417|gw1.5.2037.1	jgi_Crypa2_235417|gw1.5.2037.1	N-Term(TMT6plex); S3(Phospho)	0	T(1): 0.1; S(2): 3.1; S(3): 3.1; S(5): 93.7	3.22	2	1172.52	0.877002	1.13115	1.29123	1.01069	0.841966	0.98511	0.875744	0.787288
tsIsDDDFR	2	jgi_Crypa2_235417|gw1.5.2037.1	jgi_Crypa2_235417|gw1.5.2037.1	N-Term(TMT6plex); S2(Phospho); S4(Phospho)	0	T(1): 3.1; S(2): 96.9; S(4): 100.0	4.44	2	1444.56	0.66399	1.13707	0.955907	1.04232	0.947985	1.02325	0.924358	0.923547
sAsVPDVQEVVDQHQR	7	jgi_Crypa2_235618|gw1.7.1580.1	jgi_Crypa2_235618|gw1.7.1580.1	N-Term(TMT6plex); S3(Phospho)	0	S(1): 0.0; S(3): 100.0	29.28	3	2103.02	7.0177	0.964632	1.0843	1.00564	0.940084	0.998066	1.02012	0.968472
sPPPPLFDVPR	1	jgi_Crypa2_235664|gw1.7.1584.1	jgi_Crypa2_235664|gw1.7.1584.1	N-Term(TMT6plex); S1(Phospho)	0	S(1): 100.0	15.39	2	1530.79	0.527771	0.989533	1.1138	1.18401	0.829973	0.895422	1.05382	0.845429
lEsIGELR	2	jgi_Crypa2_235664|gw1.7.1584.1	jgi_Crypa2_235664|gw1.7.1584.1	N-Term(TMT6plex); S3(Phospho)	0	S(3): 100.0	14.4	2	1225.64	0.159529	1.09095	1.15092	1.00962	1.00752	0.933082	0.883341	0.868509
aGtVNIANPR	1	jgi_Crypa2_236059|gw1.1.3570.1	jgi_Crypa2_236059|gw1.1.3570.1	N-Term(TMT6plex); T3(Phospho)	0	T(3): 100.0	17.1	3	1321.68	-1.12491	1.26183	1.09734	1.25648	1.03193	0.78083	0.705702	0.696543
nsFMSVR	1	jgi_Crypa2_236059|gw1.1.3570.1	jgi_Crypa2_236059|gw1.1.3570.1	N-Term(TMT6plex); S2(Phospho)	0	S(2): 100.0; S(5): 0.0	13.37	2	1149.53	-2.7923	1.18975	0.924684	1.12021	0.82976	0.897645	1.08269	0.86875
ssPVQQQR	1	jgi_Crypa2_236094|gw1.7.1623.1	jgi_Crypa2_236094|gw1.7.1623.1	N-Term(TMT6plex); S2(Phospho)	0	S(1): 0.1; S(2): 99.9	0.73	2	1238.61	-0.0289372	1.00223	1.09773	0.882039	1.06242	1.07162	0.907596	1.02
tTAPHsPk	4	jgi_Crypa2_236462|gw1.8.1576.1	jgi_Crypa2_236462|gw1.8.1576.1	N-Term(TMT6plex); S6(Phospho); K8(TMT6plex)	0	T(1): 0.0; T(2): 0.0; S(6): 100.0	12.47	3	1376.73	0.100002	0.919338	0.945662	0.940908	0.964131	1.13581	1.04635	1.12131
sItPGPEASSR	3	jgi_Crypa2_236711|gw1.1.3666.1	jgi_Crypa2_236711|gw1.1.3666.1	N-Term(TMT6plex); T3(Phospho)	0	S(1): 0.0; T(3): 100.0; S(9): 0.0; S(10): 0.0	19.74	2	1410.69	2.24457	1.05584	0.970929	1.03769	0.936381	0.989241	1.01301	0.958941
gPANDAPGsPk	9	jgi_Crypa2_236711|gw1.1.3666.1	jgi_Crypa2_236711|gw1.1.3666.1	N-Term(TMT6plex); S9(Phospho); K11(TMT6plex)	0	S(9): 100.0	18.46	3	1548.78	0.575944	1.0107	1.0282	1.03446	0.999585	0.945444	0.991724	0.955551
tNsGGNNSAITk	5	jgi_Crypa2_236711|gw1.1.3666.1	jgi_Crypa2_236711|gw1.1.3666.1	N-Term(TMT6plex); S3(Phospho); K12(TMT6plex)	0	T(1): 0.1; S(3): 99.9; S(8): 0.0; T(11): 0.0	13.11	3	1701.85	-2.30254	0.996075	1.07235	1.0454	0.96922	0.985369	1.00523	0.950541
rDsPSEADTEkPEPAPLk	1	jgi_Crypa2_236711|gw1.1.3666.1	jgi_Crypa2_236711|gw1.1.3666.1	N-Term(TMT6plex); S3(Phospho); K11(TMT6plex); K18(TMT6plex)	1	S(3): 99.9; S(5): 0.1; T(9): 0.0	7.19	4	2734.43	0.551169	0.892183	0.904253	0.954116	1.06378	1.01405	1.11509	1.16083
rPsPGGR	5	jgi_Crypa2_236725|gw1.6.1977.1	jgi_Crypa2_236725|gw1.6.1977.1	N-Term(TMT6plex); S3(Phospho)	0	S(3): 100.0	23.89	3	1035.53	0.113562	1.02375	1.14105	0.946648	0.941958	0.92736	1.00535	0.9239
eDDAGsDDER	1	jgi_Crypa2_236834|gw1.5.2178.1	jgi_Crypa2_236834|gw1.5.2178.1	N-Term(TMT6plex); S6(Phospho)	0	S(6): 100.0	48.89	2	1417.53	-0.557901	1.0116	1.08813	0.733833	1.0156	1.16439	0.990518	1.11891
kEEFVFsEDEDDsDGEEk	16	jgi_Crypa2_236899|gw1.4.2484.1	jgi_Crypa2_236899|gw1.4.2484.1	N-Term(TMT6plex); K1(TMT6plex); S7(Phospho); S13(Phospho); K18(TMT6plex)	1	S(7): 100.0; S(13): 100.0	60.33	3	2981.29	1.61436	0.919786	0.935247	0.889178	1.05636	1.10779	1.02424	1.16186
eEFVFsEDEDDsDGEEk	2	jgi_Crypa2_236899|gw1.4.2484.1	jgi_Crypa2_236899|gw1.4.2484.1	N-Term(TMT6plex); S6(Phospho); S12(Phospho); K17(TMT6plex)	0	S(6): 100.0; S(12): 100.0	31.46	3	2624.05	7.65997	0.834704	0.934585	1.03891	0.991089	1.15112	0.98824	1.11476
sATsPSAk	4	jgi_Crypa2_236899|gw1.4.2484.1	jgi_Crypa2_236899|gw1.4.2484.1	N-Term(TMT6plex); S4(Phospho); K8(TMT6plex)	0	S(1): 0.0; T(3): 2.8; S(4): 94.3; S(6): 2.8	4.82	2	1286.68	0.127941	0.97822	0.928778	1.00603	1.01508	1.08205	1.03817	1.0763
sDQDsDsDDDER	2	jgi_Crypa2_236908|gw1.2.2537.1	jgi_Crypa2_236908|gw1.2.2537.1	N-Term(TMT6plex); S5(Phospho); S7(Phospho)	0	S(1): 0.0; S(5): 100.0; S(7): 100.0	35.39	2	1772.57	0.48693	0.960718	0.674591	0.7676	1.05542	1.15138	1.20302	1.41904
sPNSSLLSAk	4	jgi_Crypa2_236908|gw1.2.2537.1	jgi_Crypa2_236908|gw1.2.2537.1	N-Term(TMT6plex); S1(Phospho); K10(TMT6plex)	0	S(1): 100.0; S(4): 0.0; S(5): 0.0; S(8): 0.0	31.99	2	1541.84	1.78572	0.888839	0.938459	0.967731	1.03491	1.05299	1.09297	1.13804
sYDPDANsLRSDQDsDsDDDER	4	jgi_Crypa2_236908|gw1.2.2537.1	jgi_Crypa2_236908|gw1.2.2537.1	N-Term(TMT6plex); S8(Phospho); S15(Phospho); S17(Phospho)	1	S(1): 0.0; Y(2): 0.0; S(8): 50.7; S(11): 50.7; S(15): 98.7; S(17): 100.0	10.73	3	2971.04	0.90774	1.23551	0.934616	1.14376	1.04612	1.19883	0.501763	0.82885
lQNLAADEDGAsEEEEVTPPkPk	10	jgi_Crypa2_237146|gw1.4.2516.1	jgi_Crypa2_237146|gw1.4.2516.1	N-Term(TMT6plex); S12(Phospho); K21(TMT6plex); K23(TMT6plex)	0	S(12): 100.0; T(18): 0.0	51.88	4	3234.65	2.81933	1.1587	1.02735	1.11605	0.979446	0.947158	0.956876	0.873224
tTSIDSNssDVsLDR	4	jgi_Crypa2_237196|gw1.2.2567.1	jgi_Crypa2_237196|gw1.2.2567.1	N-Term(TMT6plex); T1(Phospho); S8(Phospho); S9(Phospho); S12(Phospho)	0	T(1): 0.1; T(2): 49.9; S(3): 49.9; S(6): 51.1; S(8): 51.1; S(9): 97.9; S(12): 100.0	39.87	2	2145.77	1.89682	0.994501	0.744251	0.887005	1.03075	1.1739	1.12424	1.26778
tTSIDSNssDVsLDR	2	jgi_Crypa2_237196|gw1.2.2567.1	jgi_Crypa2_237196|gw1.2.2567.1	N-Term(TMT6plex); S8(Phospho); S9(Phospho); S12(Phospho)	0	T(1): 0.0; T(2): 0.0; S(3): 0.0; S(6): 99.9; S(8): 50.1; S(9): 50.1; S(12): 99.9	26.31	2	2065.8	3.872	0.853693	0.966518	0.922222	1.16681	1.05424	0.963295	1.16114
vRPDDERsPLLQPENVHk	5	jgi_Crypa2_237196|gw1.2.2567.1	jgi_Crypa2_237196|gw1.2.2567.1	N-Term(TMT6plex); S8(Phospho); K18(TMT6plex)	1	S(8): 100.0	15.65	4	2667.4	0.424626	0.909823	0.956485	0.947216	1.10438	1.10432	1.0484	1.15766
sSStHsLVPsFHGDDDR	1	jgi_Crypa2_237374|gw1.1.3797.1	jgi_Crypa2_237374|gw1.1.3797.1	N-Term(TMT6plex); T4(Phospho); S6(Phospho); S10(Phospho)	0	S(1): 33.0; S(2): 33.0; S(3): 33.0; T(4): 1.1; S(6): 99.9; S(10): 100.0	2.98	3	2312.88	-1.55473	0.952143	0.93453	0.92085	1.07722	0.990377	1.08817	1.12404
hPsFTQAAVQELMAHPPSAR	6	jgi_Crypa2_238357|gw1.6.2111.1	jgi_Crypa2_238357|gw1.6.2111.1	N-Term(TMT6plex); S3(Phospho)	0	S(3): 98.4; T(5): 1.6; S(18): 0.0	42.66	3	2484.21	1.04775	1.10522	0.992472	0.941764	1.0632	1.0324	1.01435	1.02319
nPHTPGsPR	20	jgi_Crypa2_238357|gw1.6.2111.1	jgi_Crypa2_238357|gw1.6.2111.1	N-Term(TMT6plex); S7(Phospho)	0	T(4): 0.0; S(7): 100.0	36.1	2	1271.61	0.952392	0.994844	1.05437	0.953521	1.00171	1.00395	1.02169	1.0082
ssFAENLR	4	jgi_Crypa2_238357|gw1.6.2111.1	jgi_Crypa2_238357|gw1.6.2111.1	N-Term(TMT6plex); S2(Phospho)	0	S(1): 1.4; S(2): 98.6	16.96	2	1232.59	0.317911	1.00294	1.01642	0.974969	0.95338	1.01377	1.03045	1.00109
sssSSIRPSLDGGSVR	4	jgi_Crypa2_238357|gw1.6.2111.1	jgi_Crypa2_238357|gw1.6.2111.1	N-Term(TMT6plex); S2(Phospho); S3(Phospho)	0	S(1): 0.1; S(2): 99.9; S(3): 93.7; S(4): 3.1; S(5): 3.1; S(9): 0.0; S(14): 0.0	4.52	3	1980.9	1.43639	0.994426	0.988937	1.11244	0.990401	0.947416	1.00324	0.950016
rSSsssIRPSLDGGSVR	3	jgi_Crypa2_238357|gw1.6.2111.1	jgi_Crypa2_238357|gw1.6.2111.1	N-Term(TMT6plex); S4(Phospho); S5(Phospho); S6(Phospho)	1	S(2): 6.2; S(3): 19.5; S(4): 89.3; S(5): 85.2; S(6): 85.2; S(10): 14.5; S(15): 0.0	5.65	3	2216.97	0.206513	0.870143	1.00984	0.852805	1.02634	1.17233	1.10029	1.20718
rSSssSIRPSLDGGSVR	7	jgi_Crypa2_238357|gw1.6.2111.1	jgi_Crypa2_238357|gw1.6.2111.1	N-Term(TMT6plex); S4(Phospho); S5(Phospho)	1	S(2): 49.9; S(3): 49.9; S(4): 33.4; S(5): 33.4; S(6): 33.4; S(10): 0.0; S(15): 0.0	1.53	3	2137	0.453215	0.950741	0.986941	0.95599	1.03166	0.977468	1.05592	1.05923
ssSSSIRPSLDGGSVR	2	jgi_Crypa2_238357|gw1.6.2111.1	jgi_Crypa2_238357|gw1.6.2111.1	N-Term(TMT6plex); S2(Phospho)	0	S(1): 4.0; S(2): 95.8; S(3): 0.2; S(4): 0.0; S(5): 0.0; S(9): 0.0; S(14): 0.0	2.35	3	1900.93	0.51326	0.902885	0.810097	0.830183	1.17182	1.10193	1.08167	1.31939
nVDVAEEDSDsDsDDsGLNPR	3	jgi_Crypa2_238994|gw1.8.1775.1	jgi_Crypa2_238994|gw1.8.1775.1	N-Term(TMT6plex); S11(Phospho); S13(Phospho); S16(Phospho)	0	S(9): 98.8; S(11): 67.1; S(13): 67.1; S(16): 67.1	28.9	3	2704.97	-2.64116	0.976046	0.873894	0.983498	1.09303	0.975102	1.05167	1.10107
aGGDAVDGVLGLGLLQsSPLR	4	jgi_Crypa2_23907|Crypa1.gw1.3.1562.1	jgi_Crypa2_23907|Crypa1.gw1.3.1562.1	N-Term(TMT6plex); S17(Phospho)	0	S(17): 50.0; S(18): 50.0	17.68	3	2304.22	3.05851	0.81388	0.731475	0.545853	1.11114	1.94812	0.647782	1.77268
rLsVGTVDTLPAYDDAR	3	jgi_Crypa2_239339|gw1.1.4117.1	jgi_Crypa2_239339|gw1.1.4117.1	N-Term(TMT6plex); S3(Phospho)	1	S(3): 100.0; T(6): 0.0; T(9): 0.0; Y(13): 0.0	23.38	3	2158.07	-0.984934	1.01961	1.0898	0.988816	1.00604	0.91077	0.985861	0.936881
sGANsPAPQPQAALGPR	1	jgi_Crypa2_239590|gw1.2.2819.1	jgi_Crypa2_239590|gw1.2.2819.1	N-Term(TMT6plex); S5(Phospho)	0	S(1): 0.1; S(5): 99.9	30.97	3	1927.96	1.843	0.887086	0.939259	0.83702	1.01624	1.17903	1.08046	1.22992
aAstPsRSGANsPAPQPQAALGPR	3	jgi_Crypa2_239590|gw1.2.2819.1	jgi_Crypa2_239590|gw1.2.2819.1	N-Term(TMT6plex); S3(Phospho); T4(Phospho); S6(Phospho); S12(Phospho)	1	S(3): 100.0; T(4): 100.0; S(6): 66.7; S(8): 66.7; S(12): 66.7	10.11	3	2838.21	3.19744	1.0175	1.02112	0.927906	1.00143	1.11911	0.977455	1.04432
aAstPSR	2	jgi_Crypa2_239590|gw1.2.2819.1	jgi_Crypa2_239590|gw1.2.2819.1	N-Term(TMT6plex); S3(Phospho); T4(Phospho)	0	S(3): 100.0; T(4): 100.0; S(6): 0.0	15.91	2	1078.45	-0.123048	1.05219	0.931613	0.941818	1.00278	1.02722	1.0269	1.04487
rHsGSATTPTDLR	3	jgi_Crypa2_239911|gw1.7.1969.1	jgi_Crypa2_239911|gw1.7.1969.1	N-Term(TMT6plex); S3(Phospho)	1	S(3): 97.7; S(5): 2.3; T(7): 0.0; T(8): 0.0; T(10): 0.0	12.92	3	1707.84	0.397437	1.09915	1.01242	0.95611	0.928697	0.971858	1.06392	0.966356
rLsTPYsLHGR	3	jgi_Crypa2_239911|gw1.7.1969.1	jgi_Crypa2_239911|gw1.7.1969.1	N-Term(TMT6plex); S3(Phospho); S7(Phospho)	1	S(3): 99.9; T(4): 0.1; Y(6): 50.0; S(7): 50.0	4.72	3	1675.79	1.63959	0.935899	0.931036	1.13434	1.04818	1.0026	0.923095	0.990874
dADGDVDVIsDQDsDEFDDDEMDR	1	jgi_Crypa2_239977|gw1.3.3175.1	jgi_Crypa2_239977|gw1.3.3175.1	N-Term(TMT6plex); S10(Phospho); S14(Phospho)	0	S(10): 100.0; S(14): 100.0	58.45	3	3107.12	5.14908	1.14376	0.795261	0.974609	1.08165	1.10653	0.869127	1.04931
kDADGDVDVIsDQDsDEFDDDEMDR	1	jgi_Crypa2_239977|gw1.3.3175.1	jgi_Crypa2_239977|gw1.3.3175.1	K1(TMT6plex); N-Term(TMT6plex); S11(Phospho); S15(Phospho)	1	S(11): 100.0; S(15): 100.0	55.89	3	3464.37	2.58382	0.913035	0.934842	0.924506	1.09552	1.30062	0.786176	1.14786
dADGDVDVIsDQDsDEFDDDEmDR	4	jgi_Crypa2_239977|gw1.3.3175.1	jgi_Crypa2_239977|gw1.3.3175.1	N-Term(TMT6plex); S10(Phospho); S14(Phospho); M22(Oxidation)	0	S(10): 100.0; S(14): 100.0	48.26	3	3123.1	0.340783	0.990873	0.9687	0.936727	1.09988	0.973656	1.02972	1.07145
kDADGDVDVIsDQDsDEFDDDEmDR	2	jgi_Crypa2_239977|gw1.3.3175.1	jgi_Crypa2_239977|gw1.3.3175.1	K1(TMT6plex); N-Term(TMT6plex); S11(Phospho); S15(Phospho); M23(Oxidation)	1	S(11): 100.0; S(15): 100.0	25.7	3	3480.38	5.54116	0.691187	1.09156	1.06828	0.958344	0.974602	1.12102	1.07118
fAPAGLVSGATATsTR	10	jgi_Crypa2_240010|gw1.4.2835.1	jgi_Crypa2_240010|gw1.4.2835.1	N-Term(TMT6plex); S14(Phospho)	0	S(8): 0.0; T(11): 0.0; T(13): 1.3; S(14): 49.4; T(15): 49.4	35.66	3	1815.92	1.62435	1.06943	1.03295	0.978995	0.919775	0.977028	1.02937	0.949636
qNsSAASTR	5	jgi_Crypa2_240010|gw1.4.2835.1	jgi_Crypa2_240010|gw1.4.2835.1	N-Term(TMT6plex); S3(Phospho)	0	S(3): 98.4; S(4): 1.6; S(7): 0.0; T(8): 0.0	18.51	2	1230.57	1.0345	1.22584	1.2936	1.16558	0.861347	0.748743	0.918041	0.686055
aADAAAGsEADDEtDDDEHTHsPER	1	jgi_Crypa2_240082|gw1.7.1983.1	jgi_Crypa2_240082|gw1.7.1983.1	N-Term(TMT6plex); S8(Phospho); T14(Phospho); S22(Phospho)	0	S(8): 50.9; T(14): 98.3; T(20): 50.9; S(22): 99.9	20.8	3	3081.07	-5.24761			0.698583	2.42091	1.01516	1.25636	2.23902
tAGASsPR	1	jgi_Crypa2_240082|gw1.7.1983.1	jgi_Crypa2_240082|gw1.7.1983.1	N-Term(TMT6plex); S6(Phospho)	0	T(1): 0.0; S(5): 2.4; S(6): 97.6	12.96	2	1055.51	0.718679	0.859147	1.16175	0.956294	1.08487	1.077	0.880542	1.02191
gYPAPVLsk	4	jgi_Crypa2_240293|gw1.2.2901.1	jgi_Crypa2_240293|gw1.2.2901.1	N-Term(TMT6plex); S8(Phospho); K9(TMT6plex)	0	Y(2): 0.0; S(8): 100.0	24.36	3	1469.82	-1.07054	1.25883	1.03324	1.25337	0.858148	0.860585	0.872589	0.730889
gLGEEGAGtPRPAsVGGR	4	jgi_Crypa2_240368|gw1.7.2004.1	jgi_Crypa2_240368|gw1.7.2004.1	N-Term(TMT6plex); T9(Phospho); S14(Phospho)	0	T(9): 100.0; S(14): 100.0	8.53	3	2056.94	-1.36046	0.993793	0.848967	1.02194	1.03308	1.03898	1.03819	1.08572
qksSLSVTTIAGAEPEPGR	1	jgi_Crypa2_240636|gw1.1.4347.1	jgi_Crypa2_240636|gw1.1.4347.1	N-Term(TMT6plex); K2(TMT6plex); S3(Phospho)	1	S(3): 96.3; S(4): 3.5; S(6): 0.1; T(8): 0.0; T(9): 0.0	5.16	3	2466.3	1.18626	0.828089	0.90114	1.11303	1.009	1.00866	1.08817	1.09273
asPPHR	4	jgi_Crypa2_241495|gw1.5.2688.1	jgi_Crypa2_241495|gw1.5.2688.1	N-Term(TMT6plex); S2(Phospho)	0	S(2): 100.0	26.24	3	973.482	-0.0720886	1.07192	1.29867	1.06391	0.986987	0.811288	0.918682	0.791079
tATRPGTPPNADGPSk	1	jgi_Crypa2_242190|gw1.7.2142.1	jgi_Crypa2_242190|gw1.7.2142.1	N-Term(TMT6plex); T1(Phospho); K16(TMT6plex)	0	T(1): 0.3; T(3): 4.6; T(7): 90.4; S(15): 4.6	8.69	3	2105.08	0.861523	0.906216	0.876225	0.930315	0.988938	1.12447	1.10921	1.18795
nPWTDGTFQTGsIR	2	jgi_Crypa2_242577|gw1.7.2178.1	jgi_Crypa2_242577|gw1.7.2178.1	N-Term(TMT6plex); S12(Phospho)	0	T(4): 0.0; T(7): 0.0; T(10): 3.5; S(12): 96.5	29.6	3	1888.89	3.73308	1.00884	0.948877	0.847286	1.13096	0.969445	1.04963	1.12301
vYIYNLDDEISsDNESEPEQGR	4	jgi_Crypa2_242662|gw1.7.2188.1	jgi_Crypa2_242662|gw1.7.2188.1	N-Term(TMT6plex); S12(Phospho)	0	Y(2): 0.1; Y(4): 0.0; S(11): 48.8; S(12): 48.8; S(16): 2.3	1.02	3	2881.26	-1.95081	0.998559	1.1302	0.974234	0.942943	0.891513	1.07193	0.936641
vAsSYTGDVVPR	1	jgi_Crypa2_242678|gw1.11.539.1	jgi_Crypa2_242678|gw1.11.539.1	N-Term(TMT6plex); S3(Phospho)	0	S(3): 99.8; S(4): 0.1; Y(5): 0.1; T(6): 0.1	10.42	2	1559.77	0.181529	0.889088	1.0961	1.03601	0.97206	0.989477	1.03378	0.991434
hVLHEGDQsDEsALEQLkDEQIASAIR	2	jgi_Crypa2_244247|gw1.3.3684.1	jgi_Crypa2_244247|gw1.3.3684.1	N-Term(TMT6plex); S9(Phospho); S12(Phospho); K18(TMT6plex)	1	S(9): 100.0; S(12): 100.0; S(24): 0.0	29.06	4	3636.74	1.42317	0.858279	0.645759	0.888893	1.26511	1.04553	1.1171	1.43244
hVLHEGDQsDESALEQLkDEQIASAIR	1	jgi_Crypa2_244247|gw1.3.3684.1	jgi_Crypa2_244247|gw1.3.3684.1	N-Term(TMT6plex); S9(Phospho); K18(TMT6plex)	1	S(9): 100.0; S(12): 0.0; S(24): 0.0	10.39	4	3556.78	4.48166	0.903788	0.73162	0.798206	1.14391	1.23251	1.05946	1.41184
sGsGHDHDEDDDDDDNDDDSDR	11	jgi_Crypa2_244537|e_gw1.1.2724.1	jgi_Crypa2_244537|e_gw1.1.2724.1	N-Term(TMT6plex); S3(Phospho)	0	S(1): 50.0; S(3): 50.0; S(20): 0.0	80.68	3	2756.92	1.82675	1.39369	1.14184	1.27524	0.748042	0.830012	0.891171	0.647958
lGsPVPGAGSGPSTPAEAAPAPSVATAPAAPAAPSNVDNSQPTVAIR	4	jgi_Crypa2_244537|e_gw1.1.2724.1	jgi_Crypa2_244537|e_gw1.1.2724.1	N-Term(TMT6plex); S3(Phospho)	0	S(3): 100.0; S(10): 0.0; S(13): 0.0; T(14): 0.0; S(23): 0.0; T(26): 0.0; S(35): 0.0; S(40): 0.0; T(43): 0.0	27.14	6	4583.28	-3.63588	0.704626	0.698375	1.07778	1.31278	1.1877	0.824013	1.3401
aTsEEETPGPSR	14	jgi_Crypa2_244537|e_gw1.1.2724.1	jgi_Crypa2_244537|e_gw1.1.2724.1	N-Term(TMT6plex); S3(Phospho)	0	T(2): 0.0; S(3): 100.0; T(7): 0.0; S(11): 0.0	21.84	2	1569.7	1.28138	1.062	1.05801	1.02594	1.00825	0.962648	0.93512	0.92373
rAtSEEETPGPSR	4	jgi_Crypa2_244537|e_gw1.1.2724.1	jgi_Crypa2_244537|e_gw1.1.2724.1	N-Term(TMT6plex); T3(Phospho)	1	T(3): 96.5; S(4): 3.5; T(8): 0.0; S(12): 0.0	17.19	3	1725.8	1.06043	0.967145	0.956845	1.10933	1.01906	0.986812	0.951301	0.974897
sAVQPSGsSk	5	jgi_Crypa2_244537|e_gw1.1.2724.1	jgi_Crypa2_244537|e_gw1.1.2724.1	N-Term(TMT6plex); S8(Phospho); K10(TMT6plex)	0	S(1): 0.0; S(6): 0.0; S(8): 98.5; S(9): 1.5	9.9	3	1485.77	0.18601	1.03016	0.954873	1.08039	0.91227	0.960805	1.07278	0.960993
gLATLGsLR	1	jgi_Crypa2_244537|e_gw1.1.2724.1	jgi_Crypa2_244537|e_gw1.1.2724.1	N-Term(TMT6plex); S7(Phospho)	0	T(4): 0.1; S(7): 99.9	8.97	2	1196.66	1.42775	1.15656	1.00302	1.02576	0.857853	0.924075	1.08261	0.899288
lGsPVPGAGsGPsTPAEAAPAPSVATAPAAPAAPSNVDNSQPTVAIR	1	jgi_Crypa2_244537|e_gw1.1.2724.1	jgi_Crypa2_244537|e_gw1.1.2724.1	N-Term(TMT6plex); S3(Phospho); S10(Phospho); S13(Phospho)	0	S(3): 99.3; S(10): 80.4; S(13): 14.5; T(14): 14.5; S(23): 44.7; T(26): 44.7; S(35): 0.9; S(40): 0.9; T(43): 0.2	6.19	4	4743.24	2.19626	0.828343	1.2177	1.16448	2.18765	0.64976		1.32568
rGtPDTIVMVTAPTGEETRE	3	jgi_Crypa2_244719|e_gw1.1.3689.1	jgi_Crypa2_244719|e_gw1.1.3689.1	N-Term(TMT6plex); T3(Phospho)	2	T(3): 100.0; T(6): 0.0; T(11): 0.0; T(14): 0.0; T(18): 0.0	18.21	3	2469.19	0.28973	1.00811	1.09055	0.875336	0.883718	0.945748	1.20753	1.02118
rGtPDtIVMVTAPTGEETRE	1	jgi_Crypa2_244719|e_gw1.1.3689.1	jgi_Crypa2_244719|e_gw1.1.3689.1	N-Term(TMT6plex); T3(Phospho); T6(Phospho)	2	T(3): 100.0; T(6): 100.0; T(11): 0.0; T(14): 0.0; T(18): 0.0	13.61	3	2549.17	7.33507	0.742609	1.18719	0.944088	1.12774	1.16841	0.828081	1.08711
tLPFAETMMk	1	jgi_Crypa2_244768|e_gw1.1.2064.1	jgi_Crypa2_244768|e_gw1.1.2064.1	N-Term(TMT6plex); T1(Phospho); K10(TMT6plex)	0	T(1): 100.0; T(7): 0.0	26.83	3	1706.87	1.5856	0.972161	0.808835	0.487623	1.40887	1.1022	1.08888	1.58685
asTIPTHGPVEDIR	8	jgi_Crypa2_244768|e_gw1.1.2064.1	jgi_Crypa2_244768|e_gw1.1.2064.1	N-Term(TMT6plex); S2(Phospho)	0	S(2): 50.0; T(3): 50.0; T(6): 0.0	19.03	3	1801.9	-1.59536	1.04211	1.16615	0.964883	0.934929	1.01367	0.963289	0.917666
dGILSsSPR	1	jgi_Crypa2_244768|e_gw1.1.2064.1	jgi_Crypa2_244768|e_gw1.1.2064.1	N-Term(TMT6plex); S6(Phospho)	0	S(5): 1.4; S(6): 49.3; S(7): 49.3	8.99	2	1240.61	0.828075	0.916996	0.916052	0.905325	1.15685	1.02301	1.02799	1.17144
fLSNsQIASAGLDRtVR	1	jgi_Crypa2_244882|e_gw1.1.817.1	jgi_Crypa2_244882|e_gw1.1.817.1	N-Term(TMT6plex); S5(Phospho); T15(Phospho)	1	S(3): 94.7; S(5): 5.3; S(9): 0.0; T(15): 100.0	7.09	3	2224.08	2.3604	0.961503	0.992247	0.916169	1.00052	1.15231	0.961782	1.08526
sFLNLPAVGGGSAAssSGIGVEGk	29	jgi_Crypa2_244955|e_gw1.1.1142.1	jgi_Crypa2_244955|e_gw1.1.1142.1	N-Term(TMT6plex); S15(Phospho); S16(Phospho); K24(TMT6plex)	0	S(1): 0.0; S(12): 98.2; S(15): 50.9; S(16): 50.9; S(17): 0.1	83.53	3	2780.37	0.756622	0.987334	1.17582	0.861244	0.905512	1.01066	1.032	0.974795
sFLNLPAVGGGSAAsSSGIGVEGk	8	jgi_Crypa2_244955|e_gw1.1.1142.1	jgi_Crypa2_244955|e_gw1.1.1142.1	N-Term(TMT6plex); S15(Phospho); K24(TMT6plex)	0	S(1): 0.0; S(12): 0.1; S(15): 49.1; S(16): 49.1; S(17): 1.8	47.3	3	2700.4	-0.116765	0.821427	1.04031	0.873363	1.12296	1.19358	0.849973	1.15773
nTAGREsPPIPSYSDAVR	11	jgi_Crypa2_245034|e_gw1.1.4001.1	jgi_Crypa2_245034|e_gw1.1.4001.1	N-Term(TMT6plex); S7(Phospho)	1	T(2): 3.6; S(7): 96.4; S(12): 0.0; Y(13): 0.0; S(14): 0.0	28.39	3	2226.07	-0.581053	0.974692	1.0678	1.03868	1.01796	0.924502	0.992363	0.952503
gAssVTASGR	2	jgi_Crypa2_245034|e_gw1.1.4001.1	jgi_Crypa2_245034|e_gw1.1.4001.1	N-Term(TMT6plex); S3(Phospho); S4(Phospho)	0	S(3): 100.0; S(4): 97.4; T(6): 2.6; S(8): 0.0	20.58	2	1281.54	-1.37603	1.12875	1.04995	1.22706	0.895628	0.881999	0.887714	0.782599
gASsVTASGR	2	jgi_Crypa2_245034|e_gw1.1.4001.1	jgi_Crypa2_245034|e_gw1.1.4001.1	N-Term(TMT6plex); S4(Phospho)	0	S(3): 0.0; S(4): 50.0; T(6): 50.0; S(8): 0.0	17.42	2	1201.58	1.19242	0.895155	0.93462	0.950255	1.12323	0.96032	1.07339	1.13558
rNtAGREsPPIPSYSDAVR	1	jgi_Crypa2_245034|e_gw1.1.4001.1	jgi_Crypa2_245034|e_gw1.1.4001.1	N-Term(TMT6plex); T3(Phospho); S8(Phospho)	2	T(3): 100.0; S(8): 100.0; S(13): 0.0; Y(14): 0.0; S(15): 0.0	12.69	3	2462.14	0.661646	0.991821	1.14732	1.1785	0.973711	0.880324	0.904452	0.83146
dsSENEHAPLIR	2	jgi_Crypa2_245034|e_gw1.1.4001.1	jgi_Crypa2_245034|e_gw1.1.4001.1	N-Term(TMT6plex); S2(Phospho)	0	S(2): 50.0; S(3): 50.0	4.14	3	1676.78	-0.235949	0.983742	0.947063	0.938559	1.06198	0.950058	1.09591	1.08315
mLsPTSPGPAR	1	jgi_Crypa2_245034|e_gw1.1.4001.1	jgi_Crypa2_245034|e_gw1.1.4001.1	N-Term(TMT6plex); S3(Phospho)	0	S(3): 99.9; T(5): 0.0; S(6): 0.0	7.27	2	1422.7	-3.32568	0.829625	1.09153	0.93473	1.02173	1.01482	1.09488	1.09648
lADsDEEADLLEELMR	4	jgi_Crypa2_245061|e_gw1.1.535.1	jgi_Crypa2_245061|e_gw1.1.535.1	N-Term(TMT6plex); S4(Phospho)	0	S(4): 100.0	68.24	3	2157.98	0.760298	0.740429	1.04797	1.63946	1.35166	0.727003	0.790232	0.836934
rItNQGGEAVSSk	1	jgi_Crypa2_245288|e_gw1.1.3782.1	jgi_Crypa2_245288|e_gw1.1.3782.1	N-Term(TMT6plex); T3(Phospho); K13(TMT6plex)	1	T(3): 100.0; S(11): 0.0; S(12): 0.0	0.9	3	1884.99	0.0401717	1.06644	1.11834	0.953202	0.952979	0.945367	1.01937	0.929805
lSQSQELsPTR	2	jgi_Crypa2_245288|e_gw1.1.3782.1	jgi_Crypa2_245288|e_gw1.1.3782.1	N-Term(TMT6plex); S8(Phospho)	0	S(2): 0.0; S(4): 2.3; S(8): 97.7; T(10): 0.1	5.71	2	1554.77	-0.257211	0.975605	1.0449	1.02294	1.05286	0.918016	1.00084	0.976434
sMTFATPAELQk	6	jgi_Crypa2_245482|e_gw1.1.3639.1	jgi_Crypa2_245482|e_gw1.1.3639.1	N-Term(TMT6plex); S1(Phospho); K12(TMT6plex)	0	S(1): 97.2; T(3): 2.8; T(6): 0.0	27.75	3	1861.95	0.562686	0.850147	1.02015	0.842523	1.06005	1.12899	1.14086	1.22747
gsMSNFPTTTVLPSSk	1	jgi_Crypa2_245482|e_gw1.1.3639.1	jgi_Crypa2_245482|e_gw1.1.3639.1	N-Term(TMT6plex); S2(Phospho); K16(TMT6plex)	0	S(2): 48.9; S(4): 48.9; T(8): 0.0; T(9): 0.0; T(10): 2.3; S(14): 0.0; S(15): 0.0	13.8	3	2192.11	1.75446	1.05263	0.893717	0.800906	1.05022	1.12523	1.03626	1.16906
yYSDVPLtPGGSVGR	3	jgi_Crypa2_245505|e_gw1.1.2039.1	jgi_Crypa2_245505|e_gw1.1.2039.1	N-Term(TMT6plex); T8(Phospho)	0	Y(1): 0.0; Y(2): 0.0; S(3): 0.0; T(8): 100.0; S(12): 0.0	27.79	3	1876.9	-0.954901	1.03404	0.967279	1.06691	0.966873	0.937115	1.09256	0.976636
fIYVANPTNQTQAAsADGR	1	jgi_Crypa2_245505|e_gw1.1.2039.1	jgi_Crypa2_245505|e_gw1.1.2039.1	N-Term(TMT6plex); S15(Phospho)	0	Y(3): 0.0; T(8): 0.0; T(11): 0.1; S(15): 99.9	19.47	3	2333.11	0.439431	1.22625	0.945125	1.08077	0.986794	0.953233	0.861678	0.861495
rLsGLFGGDDGALGR	8	jgi_Crypa2_245698|e_gw1.1.3661.1	jgi_Crypa2_245698|e_gw1.1.3661.1	N-Term(TMT6plex); S3(Phospho)	1	S(3): 100.0	68.2	3	1799.9	-0.00586578	0.959666	0.956758	1.008	1.02801	0.936366	1.12497	1.0564
tPsQPVtPQATTISGSVk	6	jgi_Crypa2_245698|e_gw1.1.3661.1	jgi_Crypa2_245698|e_gw1.1.3661.1	N-Term(TMT6plex); S3(Phospho); T7(Phospho); K18(TMT6plex)	0	T(1): 97.1; S(3): 2.9; T(7): 100.0; T(11): 0.0; T(12): 0.0; S(14): 0.0; S(16): 0.0	52.98	3	2417.22	3.73312	1.04734	0.972155	1.03243	0.975721	1.07554	0.984995	0.994866
iAEEPEsADAFENk	5	jgi_Crypa2_245698|e_gw1.1.3661.1	jgi_Crypa2_245698|e_gw1.1.3661.1	N-Term(TMT6plex); S7(Phospho); K14(TMT6plex)	0	S(7): 100.0	52.19	3	2088	0.786537	1.04584	1.13959	0.957755	0.943049	0.987511	0.966333	0.921641
tPsQPVTPQATTISGSVk	11	jgi_Crypa2_245698|e_gw1.1.3661.1	jgi_Crypa2_245698|e_gw1.1.3661.1	N-Term(TMT6plex); S3(Phospho); K18(TMT6plex)	0	T(1): 2.3; S(3): 97.7; T(7): 0.0; T(11): 0.0; T(12): 0.0; S(14): 0.0; S(16): 0.0	40.35	3	2337.25	1.33738	0.943802	0.868302	1.00193	1.10124	0.956744	1.09981	1.12216
qGDEtPVEPQPR	8	jgi_Crypa2_245698|e_gw1.1.3661.1	jgi_Crypa2_245698|e_gw1.1.3661.1	N-Term(TMT6plex); T5(Phospho)	0	T(5): 100.0	33.15	2	1661.78	2.98091	0.849003	1.00308	0.963997	1.04284	0.980675	1.06079	1.09525
rFsDLVNTPAQALGAASDAVR	3	jgi_Crypa2_245698|e_gw1.1.3661.1	jgi_Crypa2_245698|e_gw1.1.3661.1	N-Term(TMT6plex); S3(Phospho)	1	S(3): 100.0; T(8): 0.0; S(17): 0.0	27.87	3	2468.25	0.616046	1.04384	1.00521	0.910088	1.08737	0.989406	0.984943	1.03467
aAtMQNGALPk	3	jgi_Crypa2_245698|e_gw1.1.3661.1	jgi_Crypa2_245698|e_gw1.1.3661.1	N-Term(TMT6plex); T3(Phospho); K11(TMT6plex)	0	T(3): 100.0	27.56	3	1639.87	2.1134	0.927868	0.874628	1.01252	1.02299	1.06875	1.04237	1.11335
nLsNSLNPMAk	5	jgi_Crypa2_245698|e_gw1.1.3661.1	jgi_Crypa2_245698|e_gw1.1.3661.1	N-Term(TMT6plex); S3(Phospho); K11(TMT6plex)	0	S(3): 100.0; S(5): 0.0	26.3	3	1726.9	0.960165	0.929731	0.872399	0.989648	1.06125	0.961501	1.05216	1.10142
eTsPAPSASSR	9	jgi_Crypa2_245698|e_gw1.1.3661.1	jgi_Crypa2_245698|e_gw1.1.3661.1	N-Term(TMT6plex); S3(Phospho)	0	T(2): 0.1; S(3): 99.9; S(7): 0.1; S(9): 0.0; S(10): 0.0	21.93	2	1398.65	1.13861	0.829323	0.823925	0.837128	1.17313	1.09755	1.1863	1.38814
dHsADSSR	3	jgi_Crypa2_245698|e_gw1.1.3661.1	jgi_Crypa2_245698|e_gw1.1.3661.1	N-Term(TMT6plex); S3(Phospho)	0	S(3): 100.0; S(6): 0.0; S(7): 0.0	21.32	2	1183.49	0.571482	0.889901	0.797483	0.780725	1.14077	1.18636	1.14645	1.40739
aAtmQNGALPk	3	jgi_Crypa2_245698|e_gw1.1.3661.1	jgi_Crypa2_245698|e_gw1.1.3661.1	N-Term(TMT6plex); T3(Phospho); M4(Oxidation); K11(TMT6plex)	0	T(3): 100.0	12.1	3	1655.86	0.482673	1.02747	1.08594	0.892568	1.02243	1.02973	1.03436	1.0268
dHsADssRsGESGTk	4	jgi_Crypa2_245698|e_gw1.1.3661.1	jgi_Crypa2_245698|e_gw1.1.3661.1	N-Term(TMT6plex); S3(Phospho); S6(Phospho); S7(Phospho); S9(Phospho); K15(TMT6plex)	1	S(3): 100.0; S(6): 100.0; S(7): 100.0; S(9): 84.0; S(12): 8.0; T(14): 8.0	11.03	3	2298.85	0.0280834	0.984494	0.961228	0.969056	1.14057	0.984865	0.991094	1.06922
dHsADsSR	2	jgi_Crypa2_245698|e_gw1.1.3661.1	jgi_Crypa2_245698|e_gw1.1.3661.1	N-Term(TMT6plex); S3(Phospho); S6(Phospho)	0	S(3): 100.0; S(6): 97.2; S(7): 2.8	15.76	2	1263.46	0.22773	0.735999	0.819132	0.67111	1.19888	1.16499	1.24462	1.62089
etSPAPsASSR	4	jgi_Crypa2_245698|e_gw1.1.3661.1	jgi_Crypa2_245698|e_gw1.1.3661.1	N-Term(TMT6plex); T2(Phospho); S7(Phospho)	0	T(2): 50.0; S(3): 50.0; S(7): 96.4; S(9): 3.5; S(10): 0.1	10.65	2	1478.61	0.896766	0.83991	0.949191	1.25996	0.845238	0.923209	1.16929	0.963489
kPsPSPANR	4	jgi_Crypa2_245698|e_gw1.1.3661.1	jgi_Crypa2_245698|e_gw1.1.3661.1	N-Term(TMT6plex); K1(TMT6plex); S3(Phospho)	0	S(3): 100.0; S(5): 0.0	6.79	3	1491.81	0.075157	1.026	1.06659	0.984704	1.01717	0.931581	0.996781	0.957184
tStASLLR	1	jgi_Crypa2_245698|e_gw1.1.3661.1	jgi_Crypa2_245698|e_gw1.1.3661.1	N-Term(TMT6plex); T3(Phospho)	0	T(1): 1.0; S(2): 33.0; T(3): 33.0; S(5): 33.0	0.76	2	1157.61	0.683095	0.966025	0.968154	1.16741	0.984214	1.01753	0.906901	0.937791
iESNDPLAsPRPk	1	jgi_Crypa2_245698|e_gw1.1.3661.1	jgi_Crypa2_245698|e_gw1.1.3661.1	N-Term(TMT6plex); S9(Phospho); K13(TMT6plex)	0	S(3): 0.2; S(9): 99.8	6.98	3	1962.04	-1.18135	0.83783	1.08336	0.946855	1.00724	1.07514	1.03794	1.08796
rEtsPAPSASSR	1	jgi_Crypa2_245698|e_gw1.1.3661.1	jgi_Crypa2_245698|e_gw1.1.3661.1	N-Term(TMT6plex); T3(Phospho); S4(Phospho)	1	T(3): 100.0; S(4): 100.0; S(8): 0.0; S(10): 0.0; S(11): 0.0	15.03	3	1634.71	0.625554	0.91455	0.986149	1.06388	0.894658	1.14412	0.987884	1.02094
eTsPAPsAsSR	3	jgi_Crypa2_245698|e_gw1.1.3661.1	jgi_Crypa2_245698|e_gw1.1.3661.1	N-Term(TMT6plex); S3(Phospho); S7(Phospho); S9(Phospho)	0	T(2): 7.4; S(3): 92.6; S(7): 66.7; S(9): 66.7; S(10): 66.7	7.05	2	1558.58	0.209808	0.772286	1.90967	0.698575	1.28971	0.746079	0.790635	0.836089
sSsPPR	1	jgi_Crypa2_245698|e_gw1.1.3661.1	jgi_Crypa2_245698|e_gw1.1.3661.1	N-Term(TMT6plex); S3(Phospho)	0	S(1): 33.3; S(2): 33.3; S(3): 33.3	12.03	2	939.449	-1.34051	0.968439	1.00139	1.02325	1.01742	1.07591	0.916382	1.00556
eYQAALAAAQDPTQDERDsDDER	1	jgi_Crypa2_245754|e_gw1.1.576.1	jgi_Crypa2_245754|e_gw1.1.576.1	N-Term(TMT6plex); S19(Phospho)	1	Y(2): 0.0; T(13): 0.1; S(19): 99.9	22.98	3	2903.26	1.88573	0.91326	0.761964	0.96644	1.37767	0.853682	1.02806	1.23385
aAHPAPAPANGDAQsR	1	jgi_Crypa2_245783|e_gw1.1.2003.1	jgi_Crypa2_245783|e_gw1.1.2003.1	N-Term(TMT6plex); S15(Phospho)	0	S(15): 100.0	11.28	3	1839.87	-1.11321	1.11069	1.15339	1.02411	0.867909	0.900635	1.0308	0.851333
tTGAGDsDDNLQAR	4	jgi_Crypa2_245931|e_gw1.1.3723.1	jgi_Crypa2_245931|e_gw1.1.3723.1	N-Term(TMT6plex); S7(Phospho)	0	T(1): 0.0; T(2): 0.0; S(7): 100.0	50.24	2	1729.76	0.552178	1.11959	1.31486	1.31687	0.728335	0.815574	0.801452	0.62521
dYGsMSGEEEALGR	1	jgi_Crypa2_245931|e_gw1.1.3723.1	jgi_Crypa2_245931|e_gw1.1.3723.1	N-Term(TMT6plex); S4(Phospho)	0	Y(2): 50.0; S(4): 50.0; S(6): 0.0	1.9	2	1809.77	5.76815	0.964033	1.28685	1.21465	0.957654	0.852531	0.843955	0.765866
nHsPVETGPVVTASGR	8	jgi_Crypa2_246005|e_gw1.1.3829.1	jgi_Crypa2_246005|e_gw1.1.3829.1	N-Term(TMT6plex); S3(Phospho)	0	S(3): 100.0; T(7): 0.0; T(12): 0.0; S(14): 0.0	52.1	3	1916.94	0.807462	1.07777	1.08131	1.12326	0.836579	0.981731	0.915646	0.832928
sAATHQGtNSWAQPR	4	jgi_Crypa2_246005|e_gw1.1.3829.1	jgi_Crypa2_246005|e_gw1.1.3829.1	N-Term(TMT6plex); T8(Phospho)	0	S(1): 0.0; T(4): 0.0; T(8): 100.0; S(10): 0.0	15.21	3	1920.9	1.88009	1.01885	0.967483	1.07379	0.932129	1.03796	0.950273	0.954328
yTFsDEEDFQTDSTNR	3	jgi_Crypa2_246005|e_gw1.1.3829.1	jgi_Crypa2_246005|e_gw1.1.3829.1	N-Term(TMT6plex); S4(Phospho)	0	Y(1): 0.0; T(2): 1.4; S(4): 98.6; T(11): 0.0; S(13): 0.0; T(14): 0.0	8.15	3	2263.93	0.927467	0.992763	1.03197	1.03303	1.08554	0.957048	0.98937	0.991562
rDsASESSSR	3	jgi_Crypa2_246069|e_gw1.1.3342.1	jgi_Crypa2_246069|e_gw1.1.3342.1	N-Term(TMT6plex); S3(Phospho)	1	S(3): 98.3; S(5): 1.7; S(7): 0.0; S(8): 0.0; S(9): 0.0	26.3	2	1390.62	0.594454	0.926103	1.05491	1.12577	0.95464	1.06842	0.937285	0.952865
rHsPATAR	1	jgi_Crypa2_246069|e_gw1.1.3342.1	jgi_Crypa2_246069|e_gw1.1.3342.1	N-Term(TMT6plex); S3(Phospho)	1	S(3): 97.1; T(6): 2.9	8.45	3	1204.62	0.0669129	0.990904	0.994413	0.874856	1.16112	0.957244	1.00688	1.09268
gLsLPIAk	6	jgi_Crypa2_246141|e_gw1.1.3629.1	jgi_Crypa2_246141|e_gw1.1.3629.1	N-Term(TMT6plex); S3(Phospho); K8(TMT6plex)	0	S(3): 100.0	13.28	2	1336.8	0.805685	1.18273	1.22847	1.26481	0.789006	0.800229	0.878154	0.671214
sAGsPAPGPGGR	13	jgi_Crypa2_246204|e_gw1.1.335.1	jgi_Crypa2_246204|e_gw1.1.335.1	N-Term(TMT6plex); S4(Phospho)	0	S(1): 0.0; S(4): 100.0	65.04	2	1319.63	0.608522	0.972042	0.969446	0.914614	1.08134	1.04266	1.03221	1.10508
hLVQPSDAAYQsDDsSSR	23	jgi_Crypa2_246204|e_gw1.1.335.1	jgi_Crypa2_246204|e_gw1.1.335.1	N-Term(TMT6plex); S12(Phospho); S15(Phospho)	0	S(6): 0.0; Y(10): 0.0; S(12): 100.0; S(15): 99.9; S(16): 0.1; S(17): 0.0	62.73	3	2351.98	1.04445	1.06924	1.01006	1.01617	0.989421	0.964937	0.925524	0.930352
hLVQPSDAAYQsDDSSSR	6	jgi_Crypa2_246204|e_gw1.1.335.1	jgi_Crypa2_246204|e_gw1.1.335.1	N-Term(TMT6plex); S12(Phospho)	0	S(6): 0.0; Y(10): 0.0; S(12): 100.0; S(15): 0.0; S(16): 0.0; S(17): 0.0	52.02	3	2272	-2.64302	1.04142	0.878646	1.0514	1.05627	0.939626	1.05195	1.02571
gkQPDTGtDDEEFSSLR	3	jgi_Crypa2_246204|e_gw1.1.335.1	jgi_Crypa2_246204|e_gw1.1.335.1	N-Term(TMT6plex); K2(TMT6plex); T8(Phospho)	1	T(6): 0.1; T(8): 99.9; S(14): 0.0; S(15): 0.0	24.42	3	2420.14	1.01893	0.874122	1.06284	0.978076	0.951683	1.11977	1.04365	1.06863
ssIGkDsAGQPPVEIPR	3	jgi_Crypa2_246204|e_gw1.1.335.1	jgi_Crypa2_246204|e_gw1.1.335.1	N-Term(Acetyl); S1(Phospho); S2(Phospho); K5(TMT6plex); S7(Phospho)	1	S(1): 100.0; S(2): 100.0; S(7): 100.0	22.63	3	2248.98	-0.652438	0.997396	1.12479	1.19518	0.933546	0.890829	0.912903	0.825137
lASPIPQPGTsPSSR	22	jgi_Crypa2_246204|e_gw1.1.335.1	jgi_Crypa2_246204|e_gw1.1.335.1	N-Term(TMT6plex); S11(Phospho)	0	S(3): 0.0; T(10): 1.7; S(11): 98.2; S(13): 0.0; S(14): 0.0	19.29	3	1803.92	-0.186373	1.00435	0.934946	0.978098	0.963974	0.976173	1.07279	1.03275
qPDTGtDDEEFSSLR	7	jgi_Crypa2_246204|e_gw1.1.335.1	jgi_Crypa2_246204|e_gw1.1.335.1	N-Term(TMT6plex); T6(Phospho)	0	T(4): 0.1; T(6): 99.9; S(12): 0.0; S(13): 0.0	18.56	2	2005.86	0.0868247	0.961344	0.958411	1.00522	0.987545	1.04391	1.05309	1.05456
sFSMPRPEPEEEVLDITTIk	6	jgi_Crypa2_246204|e_gw1.1.335.1	jgi_Crypa2_246204|e_gw1.1.335.1	N-Term(TMT6plex); S1(Phospho); K20(TMT6plex)	0	S(1): 50.0; S(3): 50.0; T(17): 0.0; T(18): 0.0	18.45	4	2856.44	-2.36863	0.844657	0.865645	0.81645	1.01433	1.11099	1.18551	1.31031
aIsGAYEDPEIVR	7	jgi_Crypa2_246204|e_gw1.1.335.1	jgi_Crypa2_246204|e_gw1.1.335.1	N-Term(TMT6plex); S3(Phospho)	0	S(3): 100.0; Y(6): 0.0	16.71	2	1728.84	-0.999193	1.05795	1.01624	0.928365	0.981814	0.938734	1.08311	1.00036
lAsPIPQPGTsPSSR	11	jgi_Crypa2_246204|e_gw1.1.335.1	jgi_Crypa2_246204|e_gw1.1.335.1	N-Term(TMT6plex); S3(Phospho); S11(Phospho)	0	S(3): 100.0; T(10): 50.0; S(11): 50.0; S(13): 0.0; S(14): 0.0	13.88	3	1883.89	0.13363	1.01637	1.11535	1.05167	0.999372	1.00057	0.93061	0.920575
sksFSMPRPEPEEEVLDITTIk	9	jgi_Crypa2_246204|e_gw1.1.335.1	jgi_Crypa2_246204|e_gw1.1.335.1	N-Term(TMT6plex); K2(TMT6plex); S3(Phospho); K22(TMT6plex)	1	S(1): 1.7; S(3): 98.2; S(5): 0.0; T(19): 0.0; T(20): 0.0	11.58	4	3300.74	-0.168232	0.905037	0.886287	1.07238	0.881943	0.950864	1.31107	1.09783
ssIGkDsAGQPPVEIPR	4	jgi_Crypa2_246204|e_gw1.1.335.1	jgi_Crypa2_246204|e_gw1.1.335.1	N-Term(Acetyl); S2(Phospho); K5(TMT6plex); S7(Phospho)	1	S(1): 96.8; S(2): 99.9; S(7): 3.3	11.12	3	2169.03	3.69545	1.09785	0.875286	1.11141	0.960543	0.988683	0.950782	0.940173
hLVQPSDAAYQsDDssSRRPGETSGk	3	jgi_Crypa2_246204|e_gw1.1.335.1	jgi_Crypa2_246204|e_gw1.1.335.1	N-Term(TMT6plex); S12(Phospho); S15(Phospho); S16(Phospho); K26(TMT6plex)	1	S(6): 0.0; Y(10): 3.6; S(12): 96.3; S(15): 65.8; S(16): 65.8; S(17): 65.8; T(23): 1.4; S(24): 1.4	8.95	4	3473.52	1.23711	0.895741	0.884874	1.08712	1.07795	0.918762	1.04121	1.05934
fGtPPVR	4	jgi_Crypa2_246204|e_gw1.1.335.1	jgi_Crypa2_246204|e_gw1.1.335.1	N-Term(TMT6plex); T3(Phospho)	0	T(3): 100.0	13.25	2	1082.56	0.776099	1.0483	0.941754	0.970879	0.978904	1.04095	0.992191	1.01726
sAsPGSFR	3	jgi_Crypa2_246204|e_gw1.1.335.1	jgi_Crypa2_246204|e_gw1.1.335.1	N-Term(TMT6plex); S3(Phospho)	0	S(1): 0.0; S(3): 96.7; S(6): 3.3	10.35	2	1117.52	-0.545135	0.96365	0.877539	0.914524	1.02105	1.05394	1.03486	1.12851
sAsPGsFR	3	jgi_Crypa2_246204|e_gw1.1.335.1	jgi_Crypa2_246204|e_gw1.1.335.1	N-Term(TMT6plex); S3(Phospho); S6(Phospho)	0	S(1): 0.1; S(3): 99.9; S(6): 100.0	7.89	2	1197.49	0.695818	0.914247	0.93188	0.990717	1.02196	1.08775	1.07459	1.12248
sYGTSVPR	2	jgi_Crypa2_246204|e_gw1.1.335.1	jgi_Crypa2_246204|e_gw1.1.335.1	N-Term(TMT6plex); S1(Phospho)	0	S(1): 100.0; Y(2): 0.0; T(4): 0.0; S(5): 0.0	15.62	2	1175.57	0.537289	1.0092	0.999913	0.956412	0.942673	0.997193	1.09623	1.02379
eDGEEsDEDVTANGHVANSTAk	3	jgi_Crypa2_246417|e_gw1.1.4176.1	jgi_Crypa2_246417|e_gw1.1.4176.1	N-Term(TMT6plex); S6(Phospho); K22(TMT6plex)	0	S(6): 100.0; T(11): 0.0; S(19): 0.0; T(20): 0.0	43.52	3	2813.23	-8.18864	0.945873	0.856667	0.807546	1.12809	1.02507	1.17248	1.27415
sSAIQAELLR	2	jgi_Crypa2_246417|e_gw1.1.4176.1	jgi_Crypa2_246417|e_gw1.1.4176.1	N-Term(TMT6plex); S1(Phospho)	0	S(1): 100.0; S(2): 0.0	17.91	2	1396.74	0.17584	0.86846	0.926988	0.938158	1.05293	1.11429	1.04082	1.17356
rkssAIQAELLR	6	jgi_Crypa2_246417|e_gw1.1.4176.1	jgi_Crypa2_246417|e_gw1.1.4176.1	N-Term(TMT6plex); K2(TMT6plex); S3(Phospho); S4(Phospho)	2	S(3): 100.0; S(4): 100.0	13	3	1990.07	0.37479	0.899402	1.13375	0.760242	1.14937	1.03652	1.0206	1.14788
kSsAIQAELLR	1	jgi_Crypa2_246417|e_gw1.1.4176.1	jgi_Crypa2_246417|e_gw1.1.4176.1	N-Term(TMT6plex); K1(TMT6plex); S3(Phospho)	1	S(2): 0.1; S(3): 99.9	6.17	3	1754	3.87427	1.03845	1.03473	0.782533	1.02924	1.14837	0.965971	1.1008
gsAPk	1	jgi_Crypa2_246505|e_gw1.1.1037.1	jgi_Crypa2_246505|e_gw1.1.1037.1	N-Term(TMT6plex); S2(Phospho); K5(TMT6plex)	0	S(2): 100.0	6.34	2	997.549	0.113491	1.09349	0.989955	0.97944	0.986677	1.01327	0.960747	0.966636
tVtFNANPVTk	6	jgi_Crypa2_246659|e_gw1.1.2475.1	jgi_Crypa2_246659|e_gw1.1.2475.1	N-Term(TMT6plex); T3(Phospho); K11(TMT6plex)	0	T(1): 1.6; T(3): 98.4; T(10): 0.0	35.1	3	1729.93	0.490458	0.956683	0.88948	0.9337	0.973524	1.066	1.06936	1.11836
qAQIHSsPVHPYER	2	jgi_Crypa2_246659|e_gw1.1.2475.1	jgi_Crypa2_246659|e_gw1.1.2475.1	N-Term(TMT6plex); S7(Phospho)	0	S(6): 0.1; S(7): 99.9; Y(12): 0.0	14.14	3	1957.95	0.593857	0.980419	1.02099	1.05527	1.00418	1.02855	0.924086	0.967332
hsAGSGGAIVNALPANPAAk	2	jgi_Crypa2_246659|e_gw1.1.2475.1	jgi_Crypa2_246659|e_gw1.1.2475.1	N-Term(TMT6plex); S2(Phospho); K20(TMT6plex)	0	S(2): 50.0; S(5): 50.0	2.46	3	2341.25	3.28896	0.897249	0.807886	0.948648	1.14405	1.00246	1.11166	1.22774
eEGGYDsQADTFGPER	1	jgi_Crypa2_246659|e_gw1.1.2475.1	jgi_Crypa2_246659|e_gw1.1.2475.1	N-Term(TMT6plex); S7(Phospho)	0	Y(5): 0.0; S(7): 97.1; T(11): 2.9	7.96	2	2066.85	-1.16122	0.831199	0.795519	0.730579	1.34495	1.21684	0.943406	1.48696
rGsISAPAR	6	jgi_Crypa2_246811|e_gw1.1.1300.1	jgi_Crypa2_246811|e_gw1.1.1300.1	N-Term(TMT6plex); S3(Phospho)	1	S(3): 100.0; S(5): 0.0	26.69	3	1223.65	0.136885	1.00935	0.868863	0.983984	0.913294	1.03998	1.06328	1.05393
hHsGDER	5	jgi_Crypa2_246811|e_gw1.1.1300.1	jgi_Crypa2_246811|e_gw1.1.1300.1	N-Term(TMT6plex); S3(Phospho)	0	S(3): 100.0	23.9	3	1146.49	-0.599522	1.07688	0.969547	0.870401	1.05632	1.14365	0.925073	1.07138
rGtSQFGSk	6	jgi_Crypa2_246982|e_gw1.1.3132.1	jgi_Crypa2_246982|e_gw1.1.3132.1	N-Term(TMT6plex); T3(Phospho); K9(TMT6plex)	1	T(3): 100.0; S(4): 0.0; S(8): 0.0	18.81	3	1505.79	-0.399617	0.999206	1.01572	1.11845	1.05102	0.924784	0.903262	0.91884
sGHNsANtSYTDVR	3	jgi_Crypa2_246982|e_gw1.1.3132.1	jgi_Crypa2_246982|e_gw1.1.3132.1	N-Term(TMT6plex); S5(Phospho); T8(Phospho)	0	S(1): 0.0; S(5): 100.0; T(8): 25.0; S(9): 25.0; Y(10): 25.0; T(11): 25.0	18.51	3	1897.78	3.94754	1.04953	0.980919	1.04294	1.10668	0.911399	0.958706	0.968564
sGHNSANTSYTDVR	1	jgi_Crypa2_246982|e_gw1.1.3132.1	jgi_Crypa2_246982|e_gw1.1.3132.1	N-Term(TMT6plex); S1(Phospho)	0	S(1): 99.8; S(5): 0.2; T(8): 0.0; S(9): 0.0; Y(10): 0.0; T(11): 0.0	8.91	3	1817.8	-0.332117	0.953417	0.900159	1.06441	1.01031	1.00544	1.03779	1.04645
kAsPAQDEGGEEVDNTTIAGGGHSIR	4	jgi_Crypa2_246996|e_gw1.1.2363.1	jgi_Crypa2_246996|e_gw1.1.2363.1	N-Term(TMT6plex); K1(TMT6plex); S3(Phospho)	1	S(3): 100.0; T(16): 0.0; T(17): 0.0; S(24): 0.0	59.75	4	3134.52	1.57737	0.938754	0.862364	0.966361	1.14451	0.972531	0.965555	1.11386
dMsDssPsDDDDDDDPSkEEEGVDR	4	jgi_Crypa2_246996|e_gw1.1.2363.1	jgi_Crypa2_246996|e_gw1.1.2363.1	N-Term(TMT6plex); S3(Phospho); S5(Phospho); S6(Phospho); S8(Phospho); K18(TMT6plex)	1	S(3): 100.0; S(5): 100.0; S(6): 100.0; S(8): 100.0; S(17): 0.0	26.11	3	3535.2	0.334026	0.841227	0.660028	0.558713	1.34712	1.24257	1.03903	1.76154
dMsDsSPsDDDDDDDPSkEEEGVDR	1	jgi_Crypa2_246996|e_gw1.1.2363.1	jgi_Crypa2_246996|e_gw1.1.2363.1	N-Term(TMT6plex); S3(Phospho); S5(Phospho); S8(Phospho); K18(TMT6plex)	1	S(3): 100.0; S(5): 95.4; S(6): 4.8; S(8): 99.8; S(17): 0.0	26.07	3	3455.23	0.38357	0.979034	0.393139	0.699713	0.853512	1.34433	1.49732	1.78348
dmsDssPsDDDDDDDPSkEEEGVDR	1	jgi_Crypa2_246996|e_gw1.1.2363.1	jgi_Crypa2_246996|e_gw1.1.2363.1	N-Term(TMT6plex); M2(Oxidation); S3(Phospho); S5(Phospho); S6(Phospho); S8(Phospho); K18(TMT6plex)	1	S(3): 100.0; S(5): 100.0; S(6): 100.0; S(8): 100.0; S(17): 0.0	17.96	4	3551.22	7.7933	0.599961	0.9893	0.391363	1.43377	1.20615	1.205	1.94126
sEGLSSAFSSLNPFR	1	jgi_Crypa2_246996|e_gw1.1.2363.1	jgi_Crypa2_246996|e_gw1.1.2363.1	N-Term(Acetyl); S1(Phospho)	0	S(1): 1.9; S(5): 47.2; S(6): 47.2; S(9): 1.9; S(10): 1.9	9.74	2	1720.76	0.131883
dMSDsSPSDDDDDDDPSkEEEGVDR	3	jgi_Crypa2_246996|e_gw1.1.2363.1	jgi_Crypa2_246996|e_gw1.1.2363.1	N-Term(TMT6plex); S5(Phospho); K18(TMT6plex)	1	S(3): 0.0; S(5): 33.3; S(6): 33.3; S(8): 33.3; S(17): 0.0	13.33	3	3295.3	-0.843703	0.737975	0.850662	0.820871	1.10277	1.16258	1.19682	1.43687
tPPPVPTEEQk	3	jgi_Crypa2_247033|e_gw1.1.421.1	jgi_Crypa2_247033|e_gw1.1.421.1	N-Term(TMT6plex); T1(Phospho); K11(TMT6plex)	0	T(1): 100.0; T(7): 0.0	37.21	3	1760.93	1.02383	1.07746	0.929036	0.96961	1.03495	0.972023	0.957763	0.996181
eRtPPPVPTEEQk	8	jgi_Crypa2_247033|e_gw1.1.421.1	jgi_Crypa2_247033|e_gw1.1.421.1	N-Term(TMT6plex); T3(Phospho); K13(TMT6plex)	1	T(3): 100.0; T(9): 0.0	30.85	3	2046.07	0.53188	0.957028	1.03166	0.996193	1.10697	0.976711	0.962891	1.02067
dRPPsRDDRPR	1	jgi_Crypa2_247033|e_gw1.1.421.1	jgi_Crypa2_247033|e_gw1.1.421.1	N-Term(TMT6plex); S5(Phospho)	1	S(5): 100.0	13.2	4	1675.82	-0.364024	0.988994	1.08926	0.772679	1.14561	0.952897	1.05331	1.10554
aFsASAR	6	jgi_Crypa2_247070|e_gw1.1.3079.1	jgi_Crypa2_247070|e_gw1.1.3079.1	N-Term(TMT6plex); S3(Phospho)	0	S(3): 99.9; S(5): 0.1	5.7	2	1018.49	0.647113	1.17627	1.20508	1.20134	0.870248	0.820859	0.905635	0.724805
mAAMMGFGGFGstk	1	jgi_Crypa2_247081|e_gw1.1.4924.1	jgi_Crypa2_247081|e_gw1.1.4924.1	N-Term(Acetyl); M1(Oxidation); S12(Phospho); T13(Phospho); K14(TMT6plex)	0	S(12): 100.0; T(13): 100.0	10.58	2	1839.71	0.678983	1.38299	1.07679	0.876385	0.985598	0.401469	1.38401	0.830618
aLsTEDQDHGSR	5	jgi_Crypa2_247088|e_gw1.1.357.1	jgi_Crypa2_247088|e_gw1.1.357.1	N-Term(TMT6plex); S3(Phospho)	0	S(3): 50.0; T(4): 50.0; S(11): 0.0	5.71	3	1624.72	-0.242273	1.04622	1.00074	0.961021	1.08149	0.904082	1.05612	1.01121
eTQPVTQYAELsDEEQEEGPDk	5	jgi_Crypa2_247098|e_gw1.1.2337.1	jgi_Crypa2_247098|e_gw1.1.2337.1	N-Term(TMT6plex); S12(Phospho); K22(TMT6plex)	0	T(2): 0.0; T(6): 0.0; Y(8): 0.0; S(12): 100.0	44.9	3	3060.38	-4.2147	1.07085	1.0316	0.971874	1.0494	1.06332	0.900509	0.980127
dHAAsPLS	1	jgi_Crypa2_247160|e_gw1.1.2726.1	jgi_Crypa2_247160|e_gw1.1.2726.1	N-Term(TMT6plex); S5(Phospho)	0	S(5): 100.0; S(8): 0.0	15.47	2	1106.51	4.96433	0.922132	0.967908	0.92293	1.11706	0.979119	1.05774	1.12121
aPsAAHDLNPSTAADTk	6	jgi_Crypa2_247205|e_gw1.1.3317.1	jgi_Crypa2_247205|e_gw1.1.3317.1	N-Term(TMT6plex); S3(Phospho); K17(TMT6plex)	0	S(3): 100.0; S(11): 0.0; T(12): 0.0; T(16): 0.0	61.05	3	2205.1	1.24319	1.07699	1.02246	1.10076	0.872356	0.992892	0.973475	0.887041
dLDEDDVDDDDEIPVsVLRPQNR	1	jgi_Crypa2_247205|e_gw1.1.3317.1	jgi_Crypa2_247205|e_gw1.1.3317.1	N-Term(TMT6plex); S16(Phospho)	0	S(16): 100.0	14.27	3	2978.36	4.10514	0.920337	0.872954	0.943204	1.20007	0.955225	1.04567	1.16973
rNsAVsVGTDAR	8	jgi_Crypa2_247336|e_gw1.1.2081.1	jgi_Crypa2_247336|e_gw1.1.2081.1	N-Term(TMT6plex); S3(Phospho); S6(Phospho)	1	S(3): 100.0; S(6): 99.9; T(9): 0.1	17.31	2	1621.73	1.09123	1.16753	1.15736	1.17515	0.8734	0.907129	0.943956	0.778416
rNsAVSVGTDAR	1	jgi_Crypa2_247336|e_gw1.1.2081.1	jgi_Crypa2_247336|e_gw1.1.2081.1	N-Term(TMT6plex); S3(Phospho)	1	S(3): 100.0; S(6): 0.0; T(9): 0.0	8.75	3	1541.76	-0.311111	1.05376	0.969321	1.035	0.952066	0.952452	1.05212	0.966827
aGTAIGtPTPS	5	jgi_Crypa2_247345|e_gw1.1.4431.1	jgi_Crypa2_247345|e_gw1.1.4431.1	N-Term(TMT6plex); T7(Phospho)	0	T(3): 0.0; T(7): 100.0; T(9): 0.0; S(11): 0.0	26.32	2	1281.63	2.65873	0.975934	1.08871	1.00124	1.02153	0.985222	0.97082	0.971195
aGtAEPk	4	jgi_Crypa2_247345|e_gw1.1.4431.1	jgi_Crypa2_247345|e_gw1.1.4431.1	N-Term(TMT6plex); T3(Phospho); K7(TMT6plex)	0	T(3): 100.0	10.2	2	1211.64	0.670616	0.904907	0.901111	0.912487	1.1014	1.06535	1.02735	1.17495
hLNEPAEDEDPIDDDQLsDAEDEEDLSDSEk	4	jgi_Crypa2_247605|e_gw1.1.3518.1	jgi_Crypa2_247605|e_gw1.1.3518.1	N-Term(TMT6plex); S18(Phospho); K31(TMT6plex)	0	S(18): 100.0; S(27): 0.0; S(29): 0.0	75.35	3	4052.73	2.89912	1.00596	0.961469	0.709957	1.25092	1.11408	0.870624	1.2085
kHLNEPAEDEDPIDDDQLsDAEDEEDLSDSEk	1	jgi_Crypa2_247605|e_gw1.1.3518.1	jgi_Crypa2_247605|e_gw1.1.3518.1	N-Term(TMT6plex); K1(TMT6plex); S19(Phospho); K32(TMT6plex)	1	S(19): 100.0; S(28): 0.0; S(30): 0.0	50.22	4	4409.97	-0.445452	1.15306	0.40817	0.817453	1.38316	1.12056	0.941963	1.44856
sAEIVVAGDEsDEEEQPEEGTEEDLR	1	jgi_Crypa2_247605|e_gw1.1.3518.1	jgi_Crypa2_247605|e_gw1.1.3518.1	N-Term(TMT6plex); S11(Phospho)	0	S(1): 0.0; S(11): 100.0; T(21): 0.0	27.38	3	3171.37	2.55207	0.806679	1.07053	1.10941	1.03318	1.12617	0.851619	1.00816
eLLEDPVEDPEsDADEAGINAADDEsILGD	1	jgi_Crypa2_247605|e_gw1.1.3518.1	jgi_Crypa2_247605|e_gw1.1.3518.1	N-Term(TMT6plex); S12(Phospho); S26(Phospho)	0	S(12): 100.0; S(26): 100.0	3.79	4	3532.45	1.01768	1.06966	0.853999	1.14645	0.99246	0.999034	0.933512	0.952736
hIDsAGGAVPAAR	3	jgi_Crypa2_247642|e_gw1.1.4245.1	jgi_Crypa2_247642|e_gw1.1.4245.1	N-Term(TMT6plex); S4(Phospho)	0	S(4): 100.0	32.53	3	1530.77	3.10755	0.904841	1.02714	1.12686	1.04373	0.929788	1.02388	0.979916
sAAAEsPAEDtPAQDDDVEmENED	2	jgi_Crypa2_247667|e_gw1.1.4518.1	jgi_Crypa2_247667|e_gw1.1.4518.1	N-Term(TMT6plex); S6(Phospho); T11(Phospho); M20(Oxidation)	0	S(1): 0.0; S(6): 100.0; T(11): 100.0	41.92	3	2941.07	1.64654	1.17183	1.14812	0.518374	0.940932	1.04925	1.08928	1.08495
sAAAEsPAEDtPAQDDDVEMENED	2	jgi_Crypa2_247667|e_gw1.1.4518.1	jgi_Crypa2_247667|e_gw1.1.4518.1	N-Term(TMT6plex); S6(Phospho); T11(Phospho)	0	S(1): 0.0; S(6): 100.0; T(11): 100.0	35.18	3	2925.07	-2.19036	1.0119	0.932254	0.978567	1.04341	0.917838	1.0934	1.04514
sAAAEsPAEDTPAQDDDVEMENED	3	jgi_Crypa2_247667|e_gw1.1.4518.1	jgi_Crypa2_247667|e_gw1.1.4518.1	N-Term(TMT6plex); S6(Phospho)	0	S(1): 0.0; S(6): 100.0; T(11): 0.0	32.37	3	2845.11	0.308825	1.06829	0.981506	0.795524	1.08217	1.07906	1.02849	1.12104
sAAAEsPAEDTPAQDDDVEmENED	1	jgi_Crypa2_247667|e_gw1.1.4518.1	jgi_Crypa2_247667|e_gw1.1.4518.1	N-Term(TMT6plex); S6(Phospho); M20(Oxidation)	0	S(1): 0.0; S(6): 100.0; T(11): 0.0	22.41	3	2861.13	10.7667	0.734539	0.83797	0.814305	1.11039	1.16494	1.20366	1.45759
tSTNVEDsDGsPsPPPtPQDkPLR	3	jgi_Crypa2_247667|e_gw1.1.4518.1	jgi_Crypa2_247667|e_gw1.1.4518.1	N-Term(TMT6plex); S8(Phospho); S11(Phospho); S13(Phospho); T17(Phospho); K21(TMT6plex)	0	T(1): 0.0; S(2): 0.0; T(3): 0.0; S(8): 100.0; S(11): 100.0; S(13): 100.0; T(17): 100.0	15.22	4	3300.38	-3.42549	1.14509	0.992174	1.12266	0.951381	0.872461	0.962884	0.854842
eLPQsQkDEYTAk	2	jgi_Crypa2_247667|e_gw1.1.4518.1	jgi_Crypa2_247667|e_gw1.1.4518.1	N-Term(TMT6plex); S5(Phospho); K7(TMT6plex); K13(TMT6plex)	1	S(5): 100.0; Y(10): 0.0; T(11): 0.0	5.3	3	2304.21	1.21558	0.991772	0.979879	1.02304	1.05924	0.942056	1.00089	1.0025
tPSAtSQSDER	6	jgi_Crypa2_247679|e_gw1.1.2156.1	jgi_Crypa2_247679|e_gw1.1.2156.1	N-Term(TMT6plex); T5(Phospho)	0	T(1): 0.0; S(3): 49.5; T(5): 49.5; S(6): 0.9; S(8): 0.0	18.91	2	1487.66	0.866358	0.97132	1.04751	1.00085	0.938783	0.90181	0.983207	0.935132
tStPPEPDTR	8	jgi_Crypa2_247679|e_gw1.1.2156.1	jgi_Crypa2_247679|e_gw1.1.2156.1	N-Term(TMT6plex); T3(Phospho)	0	T(1): 0.0; S(2): 0.1; T(3): 99.9; T(9): 0.0	24.69	2	1409.65	0.0981916	0.989344	1.00784	1.03158	0.947113	0.917928	0.994723	0.944201
tSSsGSR	2	jgi_Crypa2_247679|e_gw1.1.2156.1	jgi_Crypa2_247679|e_gw1.1.2156.1	N-Term(TMT6plex); S4(Phospho)	0	T(1): 0.1; S(2): 2.4; S(3): 95.1; S(4): 2.4; S(6): 0.0	17.46	2	990.446	0.111	0.86129	1.0237	0.907267	1.11341	0.937855	1.11498	1.13394
lsSDtVDsR	1	jgi_Crypa2_247679|e_gw1.1.2156.1	jgi_Crypa2_247679|e_gw1.1.2156.1	N-Term(TMT6plex); S2(Phospho); T5(Phospho); S8(Phospho)	0	S(2): 50.9; S(3): 50.9; T(5): 98.2; S(8): 100.0	8.48	2	1448.53	-0.247874	1.00989	1.13811	0.983025	1.15588	0.91695	0.846889	0.932512
rtSDETLER	1	jgi_Crypa2_247679|e_gw1.1.2156.1	jgi_Crypa2_247679|e_gw1.1.2156.1	N-Term(TMT6plex); T2(Phospho)	1	T(2): 48.7; S(3): 48.7; T(6): 2.6	3.78	3	1415.67	-1.04007	0.986743	1.03754	1.07786	0.944246	0.951401	1.02867	0.942675
eESSSsPGPAsPPITPSAPIDPESIEAk	11	jgi_Crypa2_247763|e_gw1.1.3871.1	jgi_Crypa2_247763|e_gw1.1.3871.1	N-Term(TMT6plex); S6(Phospho); S11(Phospho); K28(TMT6plex)	0	S(3): 25.0; S(4): 25.0; S(5): 25.0; S(6): 25.0; S(11): 100.0; T(15): 0.0; S(17): 0.0; S(24): 0.0	22.19	4	3395.59	-1.26292	1.04451	0.901285	0.883865	1.0103	1.06494	1.02111	1.09425
eESSSSPGPAsPPITPSAPIDPESIEAk	16	jgi_Crypa2_247763|e_gw1.1.3871.1	jgi_Crypa2_247763|e_gw1.1.3871.1	N-Term(TMT6plex); S11(Phospho); K28(TMT6plex)	0	S(3): 0.0; S(4): 0.0; S(5): 0.0; S(6): 0.0; S(11): 99.9; T(15): 0.0; S(17): 0.0; S(24): 0.0	20.67	3	3315.64	2.12297	1.16119	0.838012	0.802309	1.03939	1.10544	1.00358	1.12383
sMDLATMMASk	4	jgi_Crypa2_247894|e_gw1.1.3585.1	jgi_Crypa2_247894|e_gw1.1.3585.1	N-Term(TMT6plex); S1(Phospho); K11(TMT6plex)	0	S(1): 100.0; T(6): 0.0; S(10): 0.0	18.51	3	1723.82	-0.522877	0.879558	0.736572	1.04376	0.94798	1.22918	1.03145	1.2063
sGsPVR	4	jgi_Crypa2_247894|e_gw1.1.3585.1	jgi_Crypa2_247894|e_gw1.1.3585.1	N-Term(TMT6plex); S3(Phospho)	0	S(1): 2.0; S(3): 98.0	20.88	2	911.455	0.0651194	0.900482	0.901309	0.881305	1.06977	1.10061	1.04875	1.19978
gGAGMTRPFsPSGGQR	2	jgi_Crypa2_247894|e_gw1.1.3585.1	jgi_Crypa2_247894|e_gw1.1.3585.1	N-Term(TMT6plex); S10(Phospho)	0	T(6): 0.0; S(10): 100.0; S(12): 0.0	4.94	3	1871.88	-0.206381	0.928209	1.01719	1.03781	0.973221	1.03169	1.00967	1.01051
vEPGFSTLPPIHAGNLPASsPk	6	jgi_Crypa2_248104|e_gw1.1.950.1	jgi_Crypa2_248104|e_gw1.1.950.1	N-Term(TMT6plex); S20(Phospho); K22(TMT6plex)	0	S(6): 0.0; T(7): 0.0; S(19): 50.0; S(20): 50.0	23.17	4	2754.47	1.23407	0.982196	1.05497	0.938436	0.810365	1.07598	1.05728	0.989255
sTsSIAPk	2	jgi_Crypa2_248104|e_gw1.1.950.1	jgi_Crypa2_248104|e_gw1.1.950.1	N-Term(TMT6plex); S3(Phospho); K8(TMT6plex)	0	S(1): 1.6; T(2): 1.6; S(3): 96.7; S(4): 0.0	12.73	2	1328.72	0.0674475	0.960799	1.06945	1.02017	0.974032	1.00159	0.996947	0.974481
qDsEEsPLGsSLDGDGDGEPGDGQANPTPEQAPk	3	jgi_Crypa2_248104|e_gw1.1.950.1	jgi_Crypa2_248104|e_gw1.1.950.1	N-Term(TMT6plex); S3(Phospho); S6(Phospho); S10(Phospho); K34(TMT6plex)	0	S(3): 98.1; S(6): 67.3; S(10): 67.3; S(11): 67.3; T(28): 0.0	0.66	4	4079.67	0.0411203	1.05433	1.07507	0.934507	1.29489	0.760885	0.913615	0.969152
hLSsFQQLEk	1	jgi_Crypa2_248233|e_gw1.1.2924.1	jgi_Crypa2_248233|e_gw1.1.2924.1	N-Term(TMT6plex); S4(Phospho); K10(TMT6plex)	0	S(3): 50.0; S(4): 50.0	4.21	3	1754.93	0.865622	0.89572	1.071	1.14577	0.858845	0.884083	1.16951	0.935728
atSPAENADSLDTIAER	15	jgi_Crypa2_248275|e_gw1.1.1937.1	jgi_Crypa2_248275|e_gw1.1.1937.1	N-Term(TMT6plex); T2(Phospho)	0	T(2): 50.0; S(3): 50.0; S(10): 0.0; T(13): 0.0	65.86	3	2069.96	0.479152	0.989805	0.915693	0.890463	1.01334	0.980439	1.12098	1.11402
rNsNASAGPSASAER	2	jgi_Crypa2_248275|e_gw1.1.1937.1	jgi_Crypa2_248275|e_gw1.1.1937.1	N-Term(TMT6plex); S3(Phospho)	1	S(3): 100.0; S(6): 0.0; S(10): 0.0; S(12): 0.0	53.16	3	1783.83	-0.100891	1.02902	1.00047	0.937829	0.955089	0.982225	1.09212	1.02093
eSDYNFSsLPSsPER	22	jgi_Crypa2_248275|e_gw1.1.1937.1	jgi_Crypa2_248275|e_gw1.1.1937.1	N-Term(TMT6plex); S8(Phospho); S12(Phospho)	0	S(2): 0.0; Y(4): 0.0; S(7): 2.4; S(8): 97.6; S(11): 0.1; S(12): 99.9	35.56	3	2103.85	-0.215878	0.911384	0.94243	0.92375	1.08531	1.04576	1.06646	1.1512
eNGHDsDDGSYDER	3	jgi_Crypa2_248275|e_gw1.1.1937.1	jgi_Crypa2_248275|e_gw1.1.1937.1	N-Term(TMT6plex); S6(Phospho)	0	S(6): 100.0; S(10): 0.0; Y(11): 0.0	34.41	3	1904.72	3.47587	0.987442	1.08583	0.948973	0.938458	1.13361	0.967819	1.00584
rGsNSVVR	3	jgi_Crypa2_248275|e_gw1.1.1937.1	jgi_Crypa2_248275|e_gw1.1.1937.1	N-Term(TMT6plex); S3(Phospho)	1	S(3): 100.0; S(5): 0.0	33.86	3	1183.61	-0.658645	0.966996	0.887732	0.964164	1.06779	1.04846	1.02318	1.11371
rNsNAsAGPSASAER	2	jgi_Crypa2_248275|e_gw1.1.1937.1	jgi_Crypa2_248275|e_gw1.1.1937.1	N-Term(TMT6plex); S3(Phospho); S6(Phospho)	1	S(3): 100.0; S(6): 100.0; S(10): 0.0; S(12): 0.0	26.18	3	1863.8	1.10308	1.02461	1.02729	0.969986	0.978079	1.11277	0.885893	0.985063
nSPPsPGk	7	jgi_Crypa2_248275|e_gw1.1.1937.1	jgi_Crypa2_248275|e_gw1.1.1937.1	N-Term(TMT6plex); S5(Phospho); K8(TMT6plex)	0	S(2): 0.0; S(5): 100.0	20.48	2	1321.69	0.587263	1.00614	1.02424	0.85595	1.14125	1.00517	0.97943	1.08298
rNsPSWk	4	jgi_Crypa2_248275|e_gw1.1.1937.1	jgi_Crypa2_248275|e_gw1.1.1937.1	N-Term(TMT6plex); S3(Phospho); K7(TMT6plex)	1	S(3): 100.0; S(5): 0.0	19.25	3	1412.75	0.825161	1.35001	0.826093	0.862271	1.00022	0.9284	1.03646	0.97588
sAGNsPVk	5	jgi_Crypa2_248275|e_gw1.1.1937.1	jgi_Crypa2_248275|e_gw1.1.1937.1	N-Term(TMT6plex); S5(Phospho); K8(TMT6plex)	0	S(1): 0.0; S(5): 100.0	12.32	2	1297.69	-0.248481	0.977274	1.01841	0.884304	1.09029	1.05098	0.939175	1.0696
vDEDEITtPR	4	jgi_Crypa2_248275|e_gw1.1.1937.1	jgi_Crypa2_248275|e_gw1.1.1937.1	N-Term(TMT6plex); T8(Phospho)	0	T(7): 0.0; T(8): 100.0	11.38	2	1483.69	3.43498	1.00751	0.958719	0.947552	0.998906	1.06042	0.983759	1.04438
iVQSQSsPR	7	jgi_Crypa2_248275|e_gw1.1.1937.1	jgi_Crypa2_248275|e_gw1.1.1937.1	N-Term(TMT6plex); S7(Phospho)	0	S(4): 0.1; S(6): 97.7; S(7): 2.3	4.06	2	1310.67	-0.0463311	0.944756	0.95648	0.955088	1.05439	1.08788	0.975038	1.09137
nsPPsPGk	4	jgi_Crypa2_248275|e_gw1.1.1937.1	jgi_Crypa2_248275|e_gw1.1.1937.1	N-Term(TMT6plex); S2(Phospho); S5(Phospho); K8(TMT6plex)	0	S(2): 100.0; S(5): 100.0	18.17	3	1401.66	-0.103221	0.910338	0.969636	0.899655	1.09393	1.09276	0.962676	1.13302
sAGNsPVk	4	jgi_Crypa2_248275|e_gw1.1.1937.1	jgi_Crypa2_248275|e_gw1.1.1937.1	N-Term(TMT6plex); S1(Phospho); S5(Phospho); K8(TMT6plex)	0	S(1): 100.0; S(5): 100.0	14.45	2	1377.66	-0.0731073	1.01416	0.971144	1.0431	1.01064	1.02971	0.956474	0.989574
gsPsPTR	1	jgi_Crypa2_248275|e_gw1.1.1937.1	jgi_Crypa2_248275|e_gw1.1.1937.1	N-Term(TMT6plex); S2(Phospho); S4(Phospho)	0	S(2): 100.0; S(4): 50.0; T(6): 50.0	7.44	2	1090.45	0.326084	1.05677	1.09707	0.994309	1.06863	0.926595	0.907427	0.922019
nsNASAGPSASAER	2	jgi_Crypa2_248275|e_gw1.1.1937.1	jgi_Crypa2_248275|e_gw1.1.1937.1	N-Term(TMT6plex); S2(Phospho)	0	S(2): 99.9; S(5): 0.0; S(9): 0.0; S(11): 0.1	10.37	2	1627.73	-0.936615	1.13046	0.951229	0.940821	0.832685	1.10359	1.04824	0.987429
hPsFk	3	jgi_Crypa2_248275|e_gw1.1.1937.1	jgi_Crypa2_248275|e_gw1.1.1937.1	N-Term(TMT6plex); S3(Phospho); K5(TMT6plex)	0	S(3): 100.0	11.81	3	1153.62	-0.693174	0.833833	0.688929	0.857214	1.18028	1.15372	1.02863	1.41288
rGsIER	2	jgi_Crypa2_248275|e_gw1.1.1937.1	jgi_Crypa2_248275|e_gw1.1.1937.1	N-Term(TMT6plex); S3(Phospho)	1	S(3): 100.0	10.66	3	1026.53	0.0890238	1.02217	0.925184	0.905521	1.00174	1.02082	1.09849	1.094
nsPSWk	1	jgi_Crypa2_248275|e_gw1.1.1937.1	jgi_Crypa2_248275|e_gw1.1.1937.1	N-Term(TMT6plex); S2(Phospho); K6(TMT6plex)	0	S(2): 100.0; S(4): 0.0	5.72	2	1256.64	0.00339595	0.929179	0.891184	0.855342	1.08001	1.0879	1.09167	1.21821
eSDYNFsSLPssPER	2	jgi_Crypa2_248275|e_gw1.1.1937.1	jgi_Crypa2_248275|e_gw1.1.1937.1	N-Term(TMT6plex); S7(Phospho); S11(Phospho); S12(Phospho)	0	S(2): 0.0; Y(4): 0.0; S(7): 50.0; S(8): 50.0; S(11): 100.0; S(12): 100.0	20.43	2	2183.81	-1.58157	0.845527	1.1356	1.02675	0.969831	1.01564	1.02445	1.00068
vTRPPLTTSQsYTEGETNIANNISR	8	jgi_Crypa2_248301|e_gw1.1.106.1	jgi_Crypa2_248301|e_gw1.1.106.1	N-Term(TMT6plex); S11(Phospho)	0	T(2): 0.0; T(7): 0.0; T(8): 0.0; S(9): 0.0; S(11): 99.9; Y(12): 0.1; T(13): 0.0; T(17): 0.0; S(24): 0.0	68.16	3	3058.51	2.35656	1.00997	0.756869	0.855179	0.939539	1.11139	1.17352	1.22976
nNsTIGSAR	4	jgi_Crypa2_248301|e_gw1.1.106.1	jgi_Crypa2_248301|e_gw1.1.106.1	N-Term(TMT6plex); S3(Phospho)	0	S(3): 98.0; T(4): 2.0; S(7): 0.0	24.44	2	1228.59	0.251033	0.877031	0.70943	0.980679	1.05668	1.0518	1.21621	1.29509
gEtmPYGGQHAR	1	jgi_Crypa2_248301|e_gw1.1.106.1	jgi_Crypa2_248301|e_gw1.1.106.1	N-Term(TMT6plex); T3(Phospho); M4(Oxidation)	0	T(3): 100.0; Y(6): 0.0	18.89	3	1628.71	0.330657	0.984556	1.17895	1.09173	0.82334	1.03414	0.962147	0.866182
gEtMPYGGQHAR	5	jgi_Crypa2_248301|e_gw1.1.106.1	jgi_Crypa2_248301|e_gw1.1.106.1	N-Term(TMT6plex); T3(Phospho)	0	T(3): 100.0; Y(6): 0.0	18.52	3	1612.71	0.397796	1.00631	1.00431	0.901778	0.916856	1.08578	1.0441	1.04613
nATAPDEQGsVDGDGEk	4	jgi_Crypa2_248309|e_gw1.1.3493.1	jgi_Crypa2_248309|e_gw1.1.3493.1	N-Term(TMT6plex); S10(Phospho); K17(TMT6plex)	0	T(3): 0.0; S(10): 100.0	25.22	3	2228.01	-1.14931	0.961521	0.944471	1.07029	1.00413	1.02817	0.934401	0.996781
sLLSLR	4	jgi_Crypa2_248448|e_gw1.1.4184.1	jgi_Crypa2_248448|e_gw1.1.4184.1	N-Term(TMT6plex); S1(Phospho)	0	S(1): 100.0; S(4): 0.0	18.52	2	997.565	0.985385	0.969467	0.790915	1.07669	0.968756	1.08872	1.08655	1.10819
kAsAATVGQAPSR	3	jgi_Crypa2_248538|e_gw1.1.2189.1	jgi_Crypa2_248538|e_gw1.1.2189.1	N-Term(TMT6plex); K1(TMT6plex); S3(Phospho)	1	S(3): 100.0; T(6): 0.0; S(12): 0.0	31.88	3	1781.97	1.01472	1.01952	1.15625	0.887789	1.02492	0.957422	0.973819	0.964943
aSAATVGQAPsR	9	jgi_Crypa2_248538|e_gw1.1.2189.1	jgi_Crypa2_248538|e_gw1.1.2189.1	N-Term(TMT6plex); S11(Phospho)	0	S(2): 0.0; T(5): 0.0; S(11): 100.0	20.55	2	1424.7	-6.45557	1.19168	1.17022	1.19826	0.850619	0.839869	0.903531	0.728625
nANEPLETEAsPAR	2	jgi_Crypa2_248538|e_gw1.1.2189.1	jgi_Crypa2_248538|e_gw1.1.2189.1	N-Term(TMT6plex); S11(Phospho)	0	T(8): 0.0; S(11): 100.0	19.42	2	1807.85	2.57282	1.00814	0.866234	1.011	1.07702	0.960427	1.01705	1.05861
kAsAAtVGQAPSR	1	jgi_Crypa2_248538|e_gw1.1.2189.1	jgi_Crypa2_248538|e_gw1.1.2189.1	K1(TMT6plex); N-Term(TMT6plex); S3(Phospho); T6(Phospho)	1	S(3): 100.0; T(6): 100.0; S(12): 0.0	19.36	3	1861.93	-0.876601	0.962091	0.947937	1.19141	1.01548	0.998356	0.890269	0.936372
eLGMGsR	3	jgi_Crypa2_248538|e_gw1.1.2189.1	jgi_Crypa2_248538|e_gw1.1.2189.1	N-Term(TMT6plex); S6(Phospho)	0	S(6): 100.0	11.6	2	1058.49	0.152873	0.961916	0.837064	0.86393	1.08308	1.07723	1.15139	1.24364
sNPAsPEQk	11	jgi_Crypa2_248573|e_gw1.1.3495.1	jgi_Crypa2_248573|e_gw1.1.3495.1	N-Term(TMT6plex); S1(Phospho); S5(Phospho); K9(TMT6plex)	0	S(1): 100.0; S(5): 100.0	25.69	2	1575.72	0.960264	1.02938	1.03401	1.08959	0.962565	0.930806	0.97726	0.910451
sNPAsPEQk	8	jgi_Crypa2_248573|e_gw1.1.3495.1	jgi_Crypa2_248573|e_gw1.1.3495.1	N-Term(TMT6plex); S5(Phospho); K9(TMT6plex)	0	S(1): 0.0; S(5): 100.0	24.63	3	1495.76	2.34377	0.926284	0.94101	0.933079	1.07493	1.07264	0.988948	1.12004
sASANATLEHk	3	jgi_Crypa2_248573|e_gw1.1.3495.1	jgi_Crypa2_248573|e_gw1.1.3495.1	N-Term(TMT6plex); S1(Phospho); K11(TMT6plex)	0	S(1): 98.6; S(3): 1.4; T(7): 0.0	15.95	3	1666.86	-0.191943	1.0663	0.988966	1.07303	0.956404	0.966736	0.988415	0.930717
tGLLPADsDDDEEAVADDLGLPLAAPR	8	jgi_Crypa2_248695|e_gw1.1.3745.1	jgi_Crypa2_248695|e_gw1.1.3745.1	N-Term(TMT6plex); S8(Phospho)	0	T(1): 0.0; S(8): 100.0	80.41	3	3045.46	1.85015	1.05669	1.11781	0.793212	1.31446	0.994837	1.18068	1.17598
aNtLAISEGEGVLGR	1	jgi_Crypa2_248695|e_gw1.1.3745.1	jgi_Crypa2_248695|e_gw1.1.3745.1	N-Term(TMT6plex); T3(Phospho)	0	T(3): 100.0; S(7): 0.0	40.12	3	1795.92	3.51948	1.08915	0.975056	0.883127	1.04455	1.04696	0.965948	1.03736
tPsNPEYEATQLEASRPYEPVQSR	4	jgi_Crypa2_248695|e_gw1.1.3745.1	jgi_Crypa2_248695|e_gw1.1.3745.1	N-Term(TMT6plex); S3(Phospho)	0	T(1): 0.0; S(3): 100.0; Y(7): 0.0; T(10): 0.0; S(15): 0.0; Y(18): 0.0; S(23): 0.0	6.92	3	3058.44	2.92337	0.954972	0.905784	0.942422	1.03576	0.947907	1.05749	1.0849
qSHVSsEPR	1	jgi_Crypa2_248695|e_gw1.1.3745.1	jgi_Crypa2_248695|e_gw1.1.3745.1	N-Term(TMT6plex); S6(Phospho)	0	S(2): 1.7; S(5): 49.2; S(6): 49.2	2.41	2	1335.63	1.05301	0.798333	0.912491	0.88355	1.34768	0.970053	1.00008	1.27885
hEFEETYDEYEDDGWEsDHtAkPTk	5	jgi_Crypa2_248704|e_gw1.1.2728.1	jgi_Crypa2_248704|e_gw1.1.2728.1	N-Term(TMT6plex); S17(Phospho); T20(Phospho); K22(TMT6plex); K25(TMT6plex)	0	T(6): 0.0; Y(7): 0.0; Y(10): 0.0; S(17): 99.9; T(20): 99.9; T(24): 0.3	38.22	4	3905.69	5.81744	1.03796	1.09325	0.894489	0.904844	1.04409	1.02163	0.981774
tPsRPVTPQSDATSTk	3	jgi_Crypa2_248705|e_gw1.1.293.1	jgi_Crypa2_248705|e_gw1.1.293.1	N-Term(TMT6plex); T1(Phospho); S3(Phospho); K16(TMT6plex)	0	T(1): 0.1; S(3): 99.9; T(7): 100.0; S(10): 0.0; T(13): 0.0; S(14): 0.0; T(15): 0.0	7.02	3	2291.11	2.54364	0.892185	0.94782	0.968648	1.05167	0.961675	1.19064	1.14076
aPSSNSTNDPIMEEDsPIR	3	jgi_Crypa2_248777|e_gw1.1.3602.1	jgi_Crypa2_248777|e_gw1.1.3602.1	N-Term(TMT6plex); S16(Phospho)	0	S(3): 0.0; S(4): 0.0; S(6): 0.0; T(7): 0.0; S(16): 100.0	54.84	3	2369.05	-1.2027	1.05067	1.14447	0.995665	1.00711	0.933927	0.965408	0.910881
aPSSNSTNDPImEEDsPIR	1	jgi_Crypa2_248777|e_gw1.1.3602.1	jgi_Crypa2_248777|e_gw1.1.3602.1	N-Term(TMT6plex); M12(Oxidation); S16(Phospho)	0	S(3): 0.0; S(4): 0.0; S(6): 0.0; T(7): 0.0; S(16): 100.0	37.95	3	2385.05	2.29371	1.01518	1.20239	1.10609	0.984909	0.765615	1.0159	0.832344
rEsDDVPAPk	8	jgi_Crypa2_248777|e_gw1.1.3602.1	jgi_Crypa2_248777|e_gw1.1.3602.1	N-Term(TMT6plex); S3(Phospho); K10(TMT6plex)	1	S(3): 100.0	28.45	3	1651.85	0.517887	0.941026	0.8843	0.921363	1.05483	1.08895	1.11164	1.18522
sQsPEPLPLR	2	jgi_Crypa2_248777|e_gw1.1.3602.1	jgi_Crypa2_248777|e_gw1.1.3602.1	N-Term(TMT6plex); S3(Phospho)	0	S(1): 0.0; S(3): 100.0	16.99	2	1432.74	-0.595384	0.866925	0.983855	0.97189	0.97499	1.09208	1.06932	1.11114
qEVGLEQVIEDDsDGEAPAR	3	jgi_Crypa2_248805|e_gw1.1.2595.1	jgi_Crypa2_248805|e_gw1.1.2595.1	N-Term(TMT6plex); S13(Phospho)	0	S(13): 100.0	34.51	3	2466.13	1.40058	0.940628	1.10555	0.918068	0.83512	1.01353	1.18683	1.02403
rAsVDLQk	6	jgi_Crypa2_248879|e_gw1.1.222.1	jgi_Crypa2_248879|e_gw1.1.222.1	N-Term(TMT6plex); S3(Phospho); K8(TMT6plex)	1	S(3): 100.0	22.31	3	1454.81	-0.188249	1.13358	1.07401	1.16376	0.914385	0.886536	0.920542	0.807231
mEsLLR	6	jgi_Crypa2_248879|e_gw1.1.222.1;jgi_Crypa2_284490|estExt_Genewise1Plus.C_11303	jgi_Crypa2_248879|e_gw1.1.222.1	N-Term(TMT6plex); S3(Phospho)	0	S(3): 100.0	11.34	2	1057.53	0.506576
rQsLDNR	3	jgi_Crypa2_248892|e_gw1.1.1470.1	jgi_Crypa2_248892|e_gw1.1.1470.1	N-Term(TMT6plex); S3(Phospho)	1	S(3): 100.0	16.96	3	1197.59	-0.406113	1.01307	0.970078	0.972483	1.00317	0.949286	1.08016	1.02605
eNIPEsPTDGFPEFPQLAGQDTLPSTR	8	jgi_Crypa2_248933|e_gw1.1.2002.1	jgi_Crypa2_248933|e_gw1.1.2002.1	N-Term(TMT6plex); S6(Phospho)	0	S(6): 100.0; T(8): 0.0; T(22): 0.0; S(25): 0.0; T(26): 0.0	67.94	3	3252.54	2.86777	1.09717	1.12116	0.823737	1.02213	1.05956	0.941672	0.993852
gSTLASIASVSSNGPSsPTQSQLSR	10	jgi_Crypa2_248933|e_gw1.1.2002.1	jgi_Crypa2_248933|e_gw1.1.2002.1	N-Term(TMT6plex); S17(Phospho)	0	S(2): 0.0; T(3): 0.0; S(6): 0.0; S(9): 0.0; S(11): 0.0; S(12): 0.0; S(16): 2.2; S(17): 97.7; T(19): 0.1; S(21): 0.0; S(24): 0.0	47.17	3	2728.34	1.36681	1.09142	1.12093	0.975619	1.02678	0.899445	0.955534	0.903947
sGAGSPSHDPLAAPGSAR	12	jgi_Crypa2_248933|e_gw1.1.2002.1	jgi_Crypa2_248933|e_gw1.1.2002.1	N-Term(TMT6plex); S1(Phospho)	0	S(1): 0.0; S(5): 100.0; S(7): 0.0; S(16): 0.0	36.8	3	1943.92	0.52311	1.08703	1.06875	1.00182	0.986762	0.960612	0.956122	0.919525
lDSSItAADLASAEDR	2	jgi_Crypa2_248933|e_gw1.1.2002.1	jgi_Crypa2_248933|e_gw1.1.2002.1	N-Term(TMT6plex); T6(Phospho)	0	S(3): 33.3; S(4): 33.3; T(6): 33.3; S(12): 0.0	25.04	3	1943.91	-0.765636	1.06346	0.986687	1.20544	0.837145	0.981004	0.914431	0.839349
tVGTVLDSPASR	12	jgi_Crypa2_248933|e_gw1.1.2002.1	jgi_Crypa2_248933|e_gw1.1.2002.1	N-Term(TMT6plex); T1(Phospho)	0	T(1): 100.0; T(4): 0.0; S(8): 0.0; S(11): 0.0	20.6	3	1511.77	-0.776992	1.10381	1.03282	1.06998	0.941741	0.968507	0.976161	0.900143
aGtLPSR	6	jgi_Crypa2_248933|e_gw1.1.2002.1	jgi_Crypa2_248933|e_gw1.1.2002.1	N-Term(TMT6plex); T3(Phospho)	0	T(3): 100.0; S(6): 0.0	19.26	2	1010.52	0.119541	0.938513	0.951316	1.06014	1.02449	0.945986	1.03488	1.01877
sYsVNHk	10	jgi_Crypa2_248933|e_gw1.1.2002.1	jgi_Crypa2_248933|e_gw1.1.2002.1	N-Term(TMT6plex); S3(Phospho); K7(TMT6plex)	0	S(1): 0.0; Y(2): 0.0; S(3): 100.0	14.53	2	1372.7	0.294476	1.05542	1.069	0.995426	0.986939	0.990788	0.955387	0.940149
aGsLPQR	5	jgi_Crypa2_248933|e_gw1.1.2002.1	jgi_Crypa2_248933|e_gw1.1.2002.1	N-Term(TMT6plex); S3(Phospho)	0	S(3): 100.0	7.36	2	1037.53	0.317288	1.03503	1.0684	1.12226	0.981534	0.93502	0.944332	0.886907
tSTTATGVSLPGHSDR	9	jgi_Crypa2_249085|e_gw1.2.366.1	jgi_Crypa2_249085|e_gw1.2.366.1	N-Term(TMT6plex); T1(Phospho)	0	T(1): 33.0; S(2): 33.0; T(3): 33.0; T(4): 1.0; T(6): 0.0; S(9): 0.0; S(14): 0.0	21.42	3	1895.9	-1.92694	0.808122	1.04694	0.992004	0.986795	1.11453	1.01839	1.09576
aGtGGsLSDSHAPk	2	jgi_Crypa2_249144|e_gw1.2.2386.1	jgi_Crypa2_249144|e_gw1.2.2386.1	N-Term(TMT6plex); T3(Phospho); S6(Phospho); K14(TMT6plex)	0	T(3): 100.0; S(6): 100.0; S(8): 0.0; S(10): 0.0	16.36	3	1902.88	3.7747	1.15948	1.11934	1.07771	0.890916	0.955764	0.889469	0.815171
fSTYTSASGSGGsEGk	1	jgi_Crypa2_249207|e_gw1.2.1471.1	jgi_Crypa2_249207|e_gw1.2.1471.1	N-Term(TMT6plex); S13(Phospho); K16(TMT6plex)	0	S(2): 0.0; T(3): 0.0; Y(4): 0.0; T(5): 0.0; S(6): 0.0; S(8): 0.0; S(10): 0.0; S(13): 100.0	24.4	3	2060.96	-0.620672	1.00762	0.899606	1.08225	0.946087	0.977321	1.07426	1.00274
hPPDtDEEDEGR	52	jgi_Crypa2_249522|e_gw1.2.1180.1	jgi_Crypa2_249522|e_gw1.2.1180.1	N-Term(TMT6plex); T5(Phospho)	0	T(5): 100.0	51.65	2	1705.69	0.932115	0.879424	0.862983	0.876185	1.08407	1.14598	1.06144	1.25697
gSHsADEEDEEAINPNQAk	10	jgi_Crypa2_249814|e_gw1.2.575.1	jgi_Crypa2_249814|e_gw1.2.575.1	N-Term(TMT6plex); S4(Phospho); K19(TMT6plex)	0	S(2): 1.4; S(4): 98.6	41.73	3	2579.17	-0.0358186	0.993398	0.877456	0.837951	1.08627	1.02078	1.08639	1.17891
eAsPAISRA	2	jgi_Crypa2_249959|e_gw1.2.2232.1	jgi_Crypa2_249959|e_gw1.2.2232.1	N-Term(TMT6plex); S3(Phospho)	1	S(3): 100.0; S(7): 0.0	14.5	2	1210.6	1.10145	1.12544	0.944601	1.12637	0.906247	0.957266	0.97515	0.888079
sLsQTDALsPTSk	14	jgi_Crypa2_249998|e_gw1.2.126.1	jgi_Crypa2_249998|e_gw1.2.126.1	N-Term(TMT6plex); S3(Phospho); S9(Phospho); K13(TMT6plex)	0	S(1): 1.5; S(3): 98.5; T(5): 0.0; S(9): 100.0; T(11): 0.0; S(12): 0.0	34.54	3	1952.94	0.693374	1.08272	0.975592	1.02026	0.990175	0.9859	0.967724	0.956222
nTSSFANssEYR	2	jgi_Crypa2_249998|e_gw1.2.126.1	jgi_Crypa2_249998|e_gw1.2.126.1	N-Term(TMT6plex); S8(Phospho); S9(Phospho)	0	T(2): 0.0; S(3): 0.0; S(4): 0.0; S(8): 100.0; S(9): 100.0; Y(11): 0.0	31.64	2	1751.68	-1.53634	0.961951	0.995553	1.01548	0.935707	1.01906	1.04365	1.00856
sLsQtDALsPTSk	5	jgi_Crypa2_249998|e_gw1.2.126.1	jgi_Crypa2_249998|e_gw1.2.126.1	N-Term(TMT6plex); S3(Phospho); T5(Phospho); S9(Phospho); K13(TMT6plex)	0	S(1): 100.0; S(3): 50.0; T(5): 50.0; S(9): 100.0; T(11): 0.0; S(12): 0.0	26.54	3	2032.9	-0.305678	1.08574	0.911999	0.96031	0.923101	1.06756	1.03013	1.02121
sLSQTDALSPTSk	5	jgi_Crypa2_249998|e_gw1.2.126.1	jgi_Crypa2_249998|e_gw1.2.126.1	N-Term(TMT6plex); S1(Phospho); K13(TMT6plex)	0	S(1): 100.0; S(3): 0.0; T(5): 0.0; S(9): 0.0; T(11): 0.0; S(12): 0.0	20.6	3	1872.97	0.409068	0.896854	0.958282	0.954967	1.05425	1.09609	1.05562	1.14087
nTSSFANssEYRk	3	jgi_Crypa2_249998|e_gw1.2.126.1	jgi_Crypa2_249998|e_gw1.2.126.1	N-Term(TMT6plex); S8(Phospho); S9(Phospho); K13(TMT6plex)	1	T(2): 0.0; S(3): 0.0; S(4): 0.0; S(8): 100.0; S(9): 100.0; Y(11): 0.0	19.3	3	2108.95	-0.0804253	1.11474	1.00446	1.07566	0.948757	0.96233	0.951298	0.895933
nTSSFANsSEYR	1	jgi_Crypa2_249998|e_gw1.2.126.1	jgi_Crypa2_249998|e_gw1.2.126.1	N-Term(TMT6plex); S8(Phospho)	0	T(2): 0.0; S(3): 0.0; S(4): 1.8; S(8): 98.2; S(9): 0.0; Y(11): 0.0	10.61	2	1671.72	1.03232	1.07935	1.11389	0.921294	0.999151	0.984359	0.954837	0.943429
scPPAsHTR	3	jgi_Crypa2_249998|e_gw1.2.126.1	jgi_Crypa2_249998|e_gw1.2.126.1	N-Term(TMT6plex); S1(Phospho); C2(Carbamidomethyl); S6(Phospho)	0	S(1): 100.0; S(6): 100.0; T(8): 0.0	16.74	2	1401.56	-0.0871115	1.25914	1.17366	0.968697	0.800878	1.02682	0.943553	0.814715
scPPAsHTR	1	jgi_Crypa2_249998|e_gw1.2.126.1	jgi_Crypa2_249998|e_gw1.2.126.1	N-Term(TMT6plex); C2(Carbamidomethyl); S6(Phospho)	0	S(1): 96.9; S(6): 3.1; T(8): 0.0	3.96	2	1321.6	3.43447	1.19359	1.0204	1.09052	0.913442	0.929268	0.92513	0.837593
mDEDGNLVDDGEEDsDIDDGLANSLGVLk	3	jgi_Crypa2_250084|e_gw1.2.2503.1	jgi_Crypa2_250084|e_gw1.2.2503.1	N-Term(TMT6plex); S15(Phospho); K29(TMT6plex)	0	S(15): 100.0; S(24): 0.0	55.31	3	3588.63	4.14307	1.04604	0.968946	0.994952	1.19811	1.21223	0.702024	1.03403
tPSPASNTPSSGAGR	1	jgi_Crypa2_250084|e_gw1.2.2503.1	jgi_Crypa2_250084|e_gw1.2.2503.1	N-Term(TMT6plex); T1(Phospho)	0	T(1): 100.0; S(3): 0.0; S(6): 0.0; T(8): 0.0; S(10): 0.0; S(11): 0.0	16.71	2	1695.79	2.13733	1.37286	1.08552	1.20897	0.776712	1.00367	0.705337	0.677799
aGVTsVSQR	3	jgi_Crypa2_250425|e_gw1.2.1286.1	jgi_Crypa2_250425|e_gw1.2.1286.1	N-Term(TMT6plex); S5(Phospho)	0	T(4): 0.1; S(5): 99.8; S(7): 0.1	6.65	2	1213.61	-0.0289216	0.909769	0.968071	0.91428	1.04844	1.01792	1.07559	1.12529
sItGTR	2	jgi_Crypa2_250425|e_gw1.2.1286.1;jgi_Crypa2_286387|estExt_Genewise1Plus.C_20484	jgi_Crypa2_250425|e_gw1.2.1286.1	N-Term(TMT6plex); T3(Phospho)	0	S(1): 0.0; T(3): 100.0; T(5): 0.0	11.54	2	943.482	0.423587
sPDAAAAAGGcVLR	7	jgi_Crypa2_250465|e_gw1.2.928.1	jgi_Crypa2_250465|e_gw1.2.928.1	N-Term(TMT6plex); S1(Phospho); C11(Carbamidomethyl)	0	S(1): 100.0	42.89	3	1624.78	2.84407	1.02399	1.09604	1.07508	0.997686	0.976658	1.00743	0.933227
sPAPDNDsVAsssRGSSGR	3	jgi_Crypa2_250547|e_gw1.2.2403.1	jgi_Crypa2_250547|e_gw1.2.2403.1	N-Term(TMT6plex); S8(Phospho); S11(Phospho); S12(Phospho); S13(Phospho)	1	S(1): 0.0; S(8): 100.0; S(11): 100.0; S(12): 99.9; S(13): 2.4; S(16): 97.6; S(17): 0.1	42.49	3	2382.86	0.713205	1.26783	1.22903	1.32503	0.78697	0.777392	0.872592	0.63763
mLSFTsSSGPSAPAAAEAAk	6	jgi_Crypa2_250547|e_gw1.2.2403.1	jgi_Crypa2_250547|e_gw1.2.2403.1	N-Term(TMT6plex); S6(Phospho); K20(TMT6plex)	0	S(3): 0.0; T(5): 20.0; S(6): 20.0; S(7): 20.0; S(8): 20.0; S(11): 20.0	34.57	3	2419.2	0.629898	0.881693	1.30847	1.11457	0.909928	1.04431	0.835665	0.844215
sPAPDNDsVAssSR	3	jgi_Crypa2_250547|e_gw1.2.2403.1	jgi_Crypa2_250547|e_gw1.2.2403.1	N-Term(TMT6plex); S8(Phospho); S11(Phospho); S12(Phospho)	0	S(1): 0.0; S(8): 100.0; S(11): 97.0; S(12): 97.0; S(13): 6.1	33.74	2	1858.69	2.43884	1.41148	0.899157	1.00601	1.20826	0.743217	0.531326	0.74859
eDsPPPPSPGMPPPER	1	jgi_Crypa2_250547|e_gw1.2.2403.1	jgi_Crypa2_250547|e_gw1.2.2403.1	N-Term(TMT6plex); S3(Phospho)	0	S(3): 100.0; S(8): 0.0	10.29	3	1995.92	5.03475	0.941509	0.833426	1.0735	0.835227	1.06467	1.20127	1.08873
sNsFIQSQSk	8	jgi_Crypa2_250582|e_gw1.2.233.1	jgi_Crypa2_250582|e_gw1.2.233.1	N-Term(TMT6plex); S3(Phospho); K10(TMT6plex)	0	S(1): 0.0; S(3): 100.0; S(7): 0.0; S(9): 0.0	29.03	3	1663.85	1.85277	0.939952	0.924228	0.957498	1.06217	1.04598	1.06662	1.12513
sLsSSSLVk	2	jgi_Crypa2_250582|e_gw1.2.233.1	jgi_Crypa2_250582|e_gw1.2.233.1	N-Term(TMT6plex); S3(Phospho); K9(TMT6plex)	0	S(1): 0.0; S(3): 100.0; S(4): 0.0; S(5): 0.0; S(6): 0.0	11.63	2	1445.8	0.568219	0.933069	0.826449	1.0178	1.04239	1.0883	1.02453	1.13607
sPssNSLNAAPAGMk	3	jgi_Crypa2_250582|e_gw1.2.233.1	jgi_Crypa2_250582|e_gw1.2.233.1	N-Term(TMT6plex); S3(Phospho); S4(Phospho); K15(TMT6plex)	0	S(1): 2.4; S(3): 50.0; S(4): 50.0; S(6): 97.6	8.78	3	2049.95	-0.615966	0.832316	0.985	1.12523	0.975348	1.03637	1.02403	1.03168
tILADSNTSTAPsSPR	2	jgi_Crypa2_250582|e_gw1.2.233.1	jgi_Crypa2_250582|e_gw1.2.233.1	N-Term(TMT6plex); S13(Phospho)	0	T(1): 0.0; S(6): 0.0; T(8): 0.0; S(9): 0.0; T(10): 0.1; S(13): 49.9; S(14): 49.9	3.47	3	1926.94	2.6205	1.05624	1.12923	0.866638	1.09036	1.02708	0.87503	0.980463
tILADSNTSTAPssPR	1	jgi_Crypa2_250582|e_gw1.2.233.1	jgi_Crypa2_250582|e_gw1.2.233.1	N-Term(TMT6plex); S13(Phospho); S14(Phospho)	0	T(1): 0.0; S(6): 0.0; T(8): 0.3; S(9): 5.3; T(10): 94.1; S(13): 0.7; S(14): 99.7	4.87	3	2006.9	-2.20903	1.15088	1.01555	1.03156	0.944949	1.02199	0.887837	0.89268
sMSEVMLQk	4	jgi_Crypa2_250582|e_gw1.2.233.1	jgi_Crypa2_250582|e_gw1.2.233.1	N-Term(TMT6plex); S1(Phospho); K9(TMT6plex)	0	S(1): 98.8; S(3): 1.2	19.1	3	1590.8	0.158995	0.922732	0.888789	1.08187	1.05061	1.2808	0.970539	1.1412
sLsSSsLVk	4	jgi_Crypa2_250582|e_gw1.2.233.1	jgi_Crypa2_250582|e_gw1.2.233.1	N-Term(TMT6plex); S3(Phospho); S6(Phospho); K9(TMT6plex)	0	S(1): 0.0; S(3): 97.1; S(4): 2.9; S(5): 2.9; S(6): 97.1	0.77	2	1525.77	-0.35631	1.08034	0.979838	1.07199	0.95827	1.01497	0.922018	0.924362
ssPATVYTAANSGNNNk	4	jgi_Crypa2_250769|e_gw1.2.2773.1	jgi_Crypa2_250769|e_gw1.2.2773.1	N-Term(TMT6plex); S2(Phospho); K17(TMT6plex)	0	S(1): 3.2; S(2): 96.8; T(5): 0.0; Y(7): 0.0; T(8): 0.0; S(12): 0.0	14.94	3	2234.09	-0.151339	1.05414	1.05301	1.05558	1.04198	0.98562	0.83894	0.906348
sVGGGVGGLQGAVGGISR	3	jgi_Crypa2_250909|e_gw1.2.2623.1	jgi_Crypa2_250909|e_gw1.2.2623.1	N-Term(TMT6plex); S1(Phospho)	0	S(1): 100.0; S(17): 0.0	43.69	3	1836.95	0.838742	1.00323	1.04193	1.04086	1.07512	0.929022	0.917307	0.946673
hNNSsGDLLAPPLSSTEYR	6	jgi_Crypa2_250909|e_gw1.2.2623.1	jgi_Crypa2_250909|e_gw1.2.2623.1	N-Term(TMT6plex); S5(Phospho)	0	S(4): 98.1; S(5): 1.9; S(14): 0.0; S(15): 0.0; T(16): 0.0; Y(18): 0.0	12.82	3	2367.12	1.34536	1.07492	0.92916	1.0942	1.03637	0.932366	0.916148	0.931126
sktLPVGDGPLLVSR	3	jgi_Crypa2_250909|e_gw1.2.2623.1	jgi_Crypa2_250909|e_gw1.2.2623.1	N-Term(TMT6plex); K2(TMT6plex); T3(Phospho)	1	S(1): 50.0; T(3): 50.0; S(14): 0.0	10.56	3	2077.18	-1.17541	0.945892	0.953889	1.04213	1.08248	0.959885	1.14375	1.08301
vAAAAsSGAEAVk	5	jgi_Crypa2_250911|e_gw1.2.1457.1	jgi_Crypa2_250911|e_gw1.2.1457.1	N-Term(TMT6plex); S6(Phospho); K13(TMT6plex)	0	S(6): 96.8; S(7): 3.2	8.93	3	1669.89	-0.196518	1.01526	1.06607	1.03652	0.963689	0.957562	0.927285	0.913618
sLTVGsQEGsPVAADLLSHR	15	jgi_Crypa2_251013|e_gw1.2.1018.1	jgi_Crypa2_251013|e_gw1.2.1018.1	N-Term(TMT6plex); S6(Phospho); S10(Phospho)	0	S(1): 0.0; T(3): 0.0; S(6): 100.0; S(10): 100.0; S(18): 0.0	80.81	3	2413.14	0.122897	1.05503	0.915811	1.00142	0.983735	1.00566	1.0051	1.00748
sSQQQQQQQQQQPAsPLR	8	jgi_Crypa2_251013|e_gw1.2.1018.1	jgi_Crypa2_251013|e_gw1.2.1018.1	N-Term(TMT6plex); S15(Phospho)	0	S(1): 0.0; S(2): 0.0; S(15): 100.0	61.65	3	2404.16	1.36641	0.934639	1.01995	1.04356	0.987945	1.07296	0.941806	1.00152
rQsSAAISSSAGESVk	2	jgi_Crypa2_251013|e_gw1.2.1018.1	jgi_Crypa2_251013|e_gw1.2.1018.1	N-Term(TMT6plex); S3(Phospho); K16(TMT6plex)	1	S(3): 98.0; S(4): 2.0; S(8): 0.0; S(9): 0.0; S(10): 0.0; S(14): 0.0	58.6	3	2103.09	0.670202	1.04319	1.04329	0.989326	1.02086	1.01436	0.918861	0.960425
rLsEPTVNDDFGNFAYk	7	jgi_Crypa2_251013|e_gw1.2.1018.1	jgi_Crypa2_251013|e_gw1.2.1018.1	N-Term(TMT6plex); S3(Phospho); K17(TMT6plex)	1	S(3): 100.0; T(6): 0.0; Y(16): 0.0	49.66	3	2511.23	0.342493	1.00537	1.04371	1.11463	1.00353	0.916851	0.952442	0.908052
yEGsPTSGTSSAGFANR	4	jgi_Crypa2_251013|e_gw1.2.1018.1	jgi_Crypa2_251013|e_gw1.2.1018.1	N-Term(TMT6plex); S4(Phospho)	0	Y(1): 3.9; S(4): 95.9; T(6): 0.2; S(7): 0.0; T(9): 0.0; S(10): 0.0; S(11): 0.0	48.69	3	1997.88	-0.727721	0.94716	0.951433	1.01202	1.08205	1.07403	0.951217	1.06758
gSAPPPLTLAsPQR	7	jgi_Crypa2_251013|e_gw1.2.1018.1	jgi_Crypa2_251013|e_gw1.2.1018.1	N-Term(TMT6plex); S11(Phospho)	0	S(2): 0.0; T(8): 0.0; S(11): 100.0	45.19	3	1700.89	-0.0403115	1.13902	0.995555	1.04877	0.915012	0.930083	0.999381	0.893549
rLsQISYDNPAFR	7	jgi_Crypa2_251013|e_gw1.2.1018.1	jgi_Crypa2_251013|e_gw1.2.1018.1	N-Term(TMT6plex); S3(Phospho)	1	S(3): 100.0; S(6): 0.0; Y(7): 0.0	43.8	3	1875.93	0.086649	1.07898	1.01579	0.884933	0.930614	0.972144	1.16239	1.02867
sLtVGsQEGsPVAADLLSHR	10	jgi_Crypa2_251013|e_gw1.2.1018.1	jgi_Crypa2_251013|e_gw1.2.1018.1	N-Term(TMT6plex); T3(Phospho); S6(Phospho); S10(Phospho)	0	S(1): 5.1; T(3): 95.1; S(6): 99.7; S(10): 100.0; S(18): 0.0	43.68	3	2493.1	0.0610046	0.958968	1.02027	0.959668	0.921597	1.05655	1.00455	1.0149
tEsPISEFGDLR	5	jgi_Crypa2_251013|e_gw1.2.1018.1	jgi_Crypa2_251013|e_gw1.2.1018.1	N-Term(TMT6plex); S3(Phospho)	0	T(1): 0.0; S(3): 100.0; S(6): 0.0	39.42	2	1659.78	0.423329	0.942915	0.878869	0.985788	1.00633	1.04995	1.049	1.10604
tQsPQSESR	6	jgi_Crypa2_251013|e_gw1.2.1018.1	jgi_Crypa2_251013|e_gw1.2.1018.1	N-Term(TMT6plex); S3(Phospho)	0	T(1): 0.0; S(3): 100.0; S(6): 0.0; S(8): 0.0	35.93	2	1328.61	0.471049	0.974038	1.09882	1.04543	0.966256	0.924475	0.974639	0.918892
sLTVGsQEGSPVAADLLSHR	8	jgi_Crypa2_251013|e_gw1.2.1018.1	jgi_Crypa2_251013|e_gw1.2.1018.1	N-Term(TMT6plex); S6(Phospho)	0	S(1): 0.0; T(3): 0.1; S(6): 99.9; S(10): 0.0; S(18): 0.0	34.58	3	2333.18	4.11298	1.02537	1.04348	0.95403	1.03049	0.910051	1.01667	0.978279
vsQPSsPLLVSFVAGQEGR	2	jgi_Crypa2_251013|e_gw1.2.1018.1	jgi_Crypa2_251013|e_gw1.2.1018.1	N-Term(TMT6plex); S2(Phospho); S6(Phospho)	0	S(2): 100.0; S(5): 3.6; S(6): 96.4; S(11): 0.0	33.67	3	2347.13	1.50851	0.893969	0.40111	0.903905	1.07548	1.41927	1.0802	1.62573
sLTGEQISLPFAEYk	2	jgi_Crypa2_251013|e_gw1.2.1018.1	jgi_Crypa2_251013|e_gw1.2.1018.1	N-Term(TMT6plex); S1(Phospho); K15(TMT6plex)	0	S(1): 50.0; T(3): 50.0; S(8): 0.0; Y(14): 0.0	33.33	3	2221.16	1.10844	0.971385	1.03939	0.969122	1.2211	0.807989	0.997924	1.01581
rQssAAIsSSAGESVk	2	jgi_Crypa2_251013|e_gw1.2.1018.1	jgi_Crypa2_251013|e_gw1.2.1018.1	N-Term(TMT6plex); S3(Phospho); S4(Phospho); S8(Phospho); K16(TMT6plex)	1	S(3): 100.0; S(4): 100.0; S(8): 95.3; S(9): 4.7; S(10): 0.0; S(14): 0.0	31.32	3	2263.02	0.495153	1.04965	1.19347	1.11487	0.925764	0.799943	1.00583	0.813443
nLPDGLtsPEPsPk	5	jgi_Crypa2_251013|e_gw1.2.1018.1	jgi_Crypa2_251013|e_gw1.2.1018.1	N-Term(TMT6plex); T7(Phospho); S8(Phospho); S12(Phospho); K14(TMT6plex)	0	T(7): 100.0; S(8): 100.0; S(12): 100.0	30.93	3	2149.97	4.22076	0.911087	0.943511	1.07483	1.00168	0.973975	0.994765	1.01399
aATSVGAsPVk	9	jgi_Crypa2_251013|e_gw1.2.1018.1	jgi_Crypa2_251013|e_gw1.2.1018.1	N-Term(TMT6plex); S8(Phospho); K11(TMT6plex)	0	T(3): 1.4; S(4): 0.0; S(8): 98.6	28.14	3	1525.84	1.31328	1.02711	1.06169	1.13489	0.951513	0.962666	0.924317	0.880513
nLPDGLTsPEPsPk	28	jgi_Crypa2_251013|e_gw1.2.1018.1	jgi_Crypa2_251013|e_gw1.2.1018.1	N-Term(TMT6plex); S8(Phospho); S12(Phospho); K14(TMT6plex)	0	T(7): 2.6; S(8): 97.4; S(12): 100.0	27.4	3	2070	2.50756	1.02368	1.02928	0.99527	0.982737	0.949205	0.991279	0.958992
sWILPGTIsPIR	3	jgi_Crypa2_251013|e_gw1.2.1018.1	jgi_Crypa2_251013|e_gw1.2.1018.1	N-Term(TMT6plex); S1(Phospho); S9(Phospho)	0	S(1): 100.0; T(7): 0.1; S(9): 99.9	26.41	3	1728.87	0.685421	0.935129	1.07278	0.947082	0.878975	0.868978	1.24879	1.01413
sWILPGTIsPIR	18	jgi_Crypa2_251013|e_gw1.2.1018.1	jgi_Crypa2_251013|e_gw1.2.1018.1	N-Term(TMT6plex); S9(Phospho)	0	S(1): 0.0; T(7): 0.0; S(9): 100.0	24.99	3	1648.9	0.695235	0.996188	1.06198	0.912657	1.027	0.990368	1.13355	1.06062
hTNtGstQGSsDPGk	12	jgi_Crypa2_251013|e_gw1.2.1018.1	jgi_Crypa2_251013|e_gw1.2.1018.1	N-Term(TMT6plex); T4(Phospho); S6(Phospho); T7(Phospho); S11(Phospho); K15(TMT6plex)	0	T(2): 4.8; T(4): 95.2; S(6): 100.0; T(7): 100.0; S(10): 50.0; S(11): 50.0	23.48	3	2251.85	0.0862438	1.13918	1.15584	1.09804	1.00389	0.70533	1.08043	0.822161
rLsQIsYDNPAFR	2	jgi_Crypa2_251013|e_gw1.2.1018.1	jgi_Crypa2_251013|e_gw1.2.1018.1	N-Term(TMT6plex); S3(Phospho); S6(Phospho)	1	S(3): 100.0; S(6): 99.7; Y(7): 0.3	23.28	3	1955.9	0.945409	0.990339	1.0748	1.1295	0.887233	1.01645	0.93174	0.887556
rQssAAISSSAGESVk	2	jgi_Crypa2_251013|e_gw1.2.1018.1	jgi_Crypa2_251013|e_gw1.2.1018.1	N-Term(TMT6plex); S3(Phospho); S4(Phospho); K16(TMT6plex)	1	S(3): 100.0; S(4): 100.0; S(8): 0.0; S(9): 0.0; S(10): 0.0; S(14): 0.0	20.49	3	2183.05	1.33435	0.959813	1.03589	1.20754	0.953683	0.977219	0.89787	0.883096
hTNtGSTQGSSDPGk	16	jgi_Crypa2_251013|e_gw1.2.1018.1	jgi_Crypa2_251013|e_gw1.2.1018.1	N-Term(TMT6plex); T4(Phospho); K15(TMT6plex)	0	T(2): 50.0; T(4): 50.0; S(6): 0.0; T(7): 0.0; S(10): 0.0; S(11): 0.0	19.25	3	2011.95	0.038928	1.06308	0.815154	1.04925	0.880243	0.910877	1.16327	1.00919
nLPDGLTsPEPSPk	2	jgi_Crypa2_251013|e_gw1.2.1018.1	jgi_Crypa2_251013|e_gw1.2.1018.1	N-Term(TMT6plex); S8(Phospho); K14(TMT6plex)	0	T(7): 2.4; S(8): 97.6; S(12): 0.0	12.38	3	1990.03	-0.447455	0.801649	0.889118	0.918608	1.2453	0.982377	1.0737	1.26519
rQsVLPSSk	3	jgi_Crypa2_251013|e_gw1.2.1018.1	jgi_Crypa2_251013|e_gw1.2.1018.1	N-Term(TMT6plex); S3(Phospho); K9(TMT6plex)	1	S(3): 100.0; S(7): 0.0; S(8): 0.0	11.68	3	1539.87	-0.353039	0.964662	1.00966	0.737394	1.01765	1.10015	1.0529	1.16926
sWILPGTIsPIRQEsPSR	7	jgi_Crypa2_251013|e_gw1.2.1018.1	jgi_Crypa2_251013|e_gw1.2.1018.1	N-Term(TMT6plex); S9(Phospho); S15(Phospho)	1	S(1): 0.0; T(7): 3.2; S(9): 96.8; S(15): 96.8; S(17): 3.2	6.17	3	2413.19	-0.410009	1.11939	1.03417	1.01879	0.997649	1.03992	0.912953	0.930074
sFAIR	3	jgi_Crypa2_251013|e_gw1.2.1018.1	jgi_Crypa2_251013|e_gw1.2.1018.1	N-Term(TMT6plex); S1(Phospho)	0	S(1): 100.0	16.17	2	902.47	-0.302774	1.01047	1.00334	1.05032	0.986708	0.916608	1.11543	0.985189
sWILPGtISPIRQESPsR	2	jgi_Crypa2_251013|e_gw1.2.1018.1	jgi_Crypa2_251013|e_gw1.2.1018.1	N-Term(TMT6plex); S1(Phospho); T7(Phospho); S17(Phospho)	1	S(1): 100.0; T(7): 95.6; S(9): 4.4; S(15): 50.0; S(17): 50.0	12.68	3	2493.16	0.720285	0.995842	0.966758	1.12769	0.961273	0.982895	0.967387	0.942163
hTNtGsTQGSSDPGk	3	jgi_Crypa2_251013|e_gw1.2.1018.1	jgi_Crypa2_251013|e_gw1.2.1018.1	N-Term(TMT6plex); T4(Phospho); S6(Phospho); K15(TMT6plex)	0	T(2): 49.9; T(4): 49.9; S(6): 25.0; T(7): 25.0; S(10): 25.0; S(11): 25.0	10.61	3	2091.92	1.63144	0.812789	0.944935	0.797823	1.03739	1.22909	1.09591	1.31572
lSQIsYDNPAFR	1	jgi_Crypa2_251013|e_gw1.2.1018.1	jgi_Crypa2_251013|e_gw1.2.1018.1	N-Term(TMT6plex); S5(Phospho)	0	S(2): 33.3; S(5): 33.3; Y(6): 33.3	7.93	2	1719.83	-0.367895	1.01911	1.18448	1.03427	0.979029	0.85873	1.00044	0.876566
hGSsSSPAR	3	jgi_Crypa2_251013|e_gw1.2.1018.1	jgi_Crypa2_251013|e_gw1.2.1018.1	N-Term(TMT6plex); S4(Phospho)	0	S(3): 0.0; S(4): 0.0; S(5): 0.0; S(6): 99.9	7.53	2	1194.55	0.0537092	1.25689	1.29266	1.10479	0.722674	0.839919	0.95027	0.687639
aLsVGsSAsR	3	jgi_Crypa2_251013|e_gw1.2.1018.1	jgi_Crypa2_251013|e_gw1.2.1018.1	N-Term(TMT6plex); S3(Phospho); S6(Phospho); S9(Phospho)	0	S(3): 100.0; S(6): 100.0; S(7): 0.0; S(9): 100.0	8.49	2	1403.56	0.413632	1.0958	1.11857	1.09554	0.976745	0.944832	1.02684	0.890788
qEsLkYEGsPTSGTSSAGFANR	2	jgi_Crypa2_251013|e_gw1.2.1018.1	jgi_Crypa2_251013|e_gw1.2.1018.1	N-Term(TMT6plex); S3(Phospho); K5(TMT6plex); S9(Phospho)	1	S(3): 95.2; Y(6): 9.7; S(9): 94.9; T(11): 0.3; S(12): 0.0; T(14): 0.0; S(15): 0.0; S(16): 0.0	4.46	3	2892.32	0.241209	1.00826	1.01652	0.956547	0.983866	0.978017	1.04886	1.00987
hGSsSsPAR	6	jgi_Crypa2_251013|e_gw1.2.1018.1	jgi_Crypa2_251013|e_gw1.2.1018.1	N-Term(TMT6plex); S4(Phospho); S6(Phospho)	0	S(3): 50.0; S(4): 50.0; S(5): 50.0; S(6): 50.0	8.69	2	1274.51	-0.254575	1.20454	1.11982	1.14758	0.880351	0.828876	0.913737	0.755472
aLsVGsSASR	1	jgi_Crypa2_251013|e_gw1.2.1018.1	jgi_Crypa2_251013|e_gw1.2.1018.1	N-Term(TMT6plex); S3(Phospho); S6(Phospho)	0	S(3): 100.0; S(6): 96.8; S(7): 3.2; S(9): 0.0	7.85	2	1323.58	-4.61693	1.03451	1.05428	1.02087	1.07576	0.908336	0.941128	0.94069
rAsVDsQNVATAk	6	jgi_Crypa2_251224|e_gw1.2.1279.1	jgi_Crypa2_251224|e_gw1.2.1279.1	N-Term(TMT6plex); S3(Phospho); S6(Phospho); K13(TMT6plex)	1	S(3): 100.0; S(6): 100.0; T(11): 0.0	60.22	3	1964.96	0.337752	1.02551	1.05522	0.986142	1.01116	1.01578	0.960472	0.974089
qESHDsR	3	jgi_Crypa2_251224|e_gw1.2.1279.1	jgi_Crypa2_251224|e_gw1.2.1279.1	N-Term(TMT6plex); S6(Phospho)	0	S(3): 0.0; S(6): 100.0	19.16	2	1167.5	-0.5306	0.904851	1.07374	1.03404	1.10356	0.922774	0.988075	1.00059
yELkPDAPGsLYDR	4	jgi_Crypa2_251224|e_gw1.2.1279.1	jgi_Crypa2_251224|e_gw1.2.1279.1	N-Term(TMT6plex); K4(TMT6plex); S10(Phospho)	0	Y(1): 0.0; S(10): 100.0; Y(12): 0.0	18.11	3	2162.09	0.608893	0.99069	1.00372	0.990342	1.02491	0.996128	0.989656	1.00869
asVDsQNVATAk	1	jgi_Crypa2_251224|e_gw1.2.1279.1	jgi_Crypa2_251224|e_gw1.2.1279.1	N-Term(TMT6plex); S2(Phospho); S5(Phospho); K12(TMT6plex)	0	S(2): 100.0; S(5): 100.0; T(10): 0.0	12.28	3	1808.86	-0.923744	1.08462	1.0186	0.964994	0.952675	1.00635	1.00194	0.965046
sTssFQGk	4	jgi_Crypa2_251224|e_gw1.2.1279.1	jgi_Crypa2_251224|e_gw1.2.1279.1	N-Term(TMT6plex); S1(Phospho); S3(Phospho); S4(Phospho); K8(TMT6plex)	0	S(1): 100.0; T(2): 0.1; S(3): 99.9; S(4): 100.0	8.47	2	1539.63	0.410789	1.08358	1.01572	0.973337	0.910836	1.01529	1.01411	0.95691
qEsHDsR	1	jgi_Crypa2_251224|e_gw1.2.1279.1	jgi_Crypa2_251224|e_gw1.2.1279.1	N-Term(TMT6plex); S3(Phospho); S6(Phospho)	0	S(3): 100.0; S(6): 100.0	14.5	2	1247.47	0.170435	0.914714	1.00534	1.05056	1.03226	0.880571	1.11093	1.01789
vkDDQQQAGSssRtPSAVPTER	2	jgi_Crypa2_251344|e_gw1.2.2221.1	jgi_Crypa2_251344|e_gw1.2.2221.1	N-Term(TMT6plex); K2(TMT6plex); S11(Phospho); S12(Phospho); T14(Phospho)	2	S(10): 6.2; S(11): 91.0; S(12): 51.4; T(14): 51.4; S(16): 99.9; T(20): 0.0	16.72	3	3042.38	0.532817	1.07899	1.08076	1.18822	0.904963	0.909868	0.891564	0.808369
vkDDQQQAGsSSRtPsAVPtER	6	jgi_Crypa2_251344|e_gw1.2.2221.1	jgi_Crypa2_251344|e_gw1.2.2221.1	N-Term(TMT6plex); K2(TMT6plex); S10(Phospho); T14(Phospho); S16(Phospho); T20(Phospho)	2	S(10): 50.0; S(11): 50.0; S(12): 50.0; T(14): 50.0; S(16): 100.0; T(20): 100.0	10.66	4	3122.34	0.449044	0.946521	1.16142	0.968488	0.969313	1.02707	0.97009	0.964259
vkDDQQQAGSsSR	5	jgi_Crypa2_251344|e_gw1.2.2221.1	jgi_Crypa2_251344|e_gw1.2.2221.1	N-Term(TMT6plex); K2(TMT6plex); S11(Phospho)	1	S(10): 96.6; S(11): 1.7; S(12): 1.7	13.85	3	1943.96	0.423679	0.867259	0.973085	1.0351	1.07379	1.0315	1.02694	1.0893
tAtPNVPGR	6	jgi_Crypa2_251344|e_gw1.2.2221.1	jgi_Crypa2_251344|e_gw1.2.2221.1	N-Term(TMT6plex); T3(Phospho)	0	T(1): 0.0; T(3): 100.0	13.57	2	1221.62	0.700992	1.11896	1.16019	1.11522	0.959721	0.842393	0.935277	0.806449
vkDDQQQAGSsSRtPSAVPTER	6	jgi_Crypa2_251344|e_gw1.2.2221.1	jgi_Crypa2_251344|e_gw1.2.2221.1	N-Term(TMT6plex); K2(TMT6plex); S11(Phospho); T14(Phospho)	2	S(10): 48.7; S(11): 48.7; S(12): 7.3; T(14): 90.2; S(16): 5.0; T(20): 0.0	2.01	3	2962.41	0.719588	1.06004	1.05084	1.07604	1.01544	0.897839	0.947301	0.8976
dDQQQAGSSsRtPsAVPTER	1	jgi_Crypa2_251344|e_gw1.2.2221.1	jgi_Crypa2_251344|e_gw1.2.2221.1	N-Term(TMT6plex); S10(Phospho); T12(Phospho); S14(Phospho)	1	S(8): 34.2; S(9): 34.2; S(10): 34.2; T(12): 97.4; S(14): 100.0; T(18): 0.0	7.21	3	2586.05	2.76183	0.683256	0.989035	1.19318	0.962735	0.941008	1.18342	1.07736
sYFEGsDDEDR	3	jgi_Crypa2_251887|e_gw1.3.83.1	jgi_Crypa2_251887|e_gw1.3.83.1	N-Term(TMT6plex); S6(Phospho)	0	S(1): 0.0; Y(2): 0.0; S(6): 100.0	17.16	2	1628.63	0.882869	0.982776	1.11025	0.984298	1.00896	0.979667	1.03701	0.983205
sDLDDLk	3	jgi_Crypa2_251945|e_gw1.3.3276.1	jgi_Crypa2_251945|e_gw1.3.3276.1	N-Term(Acetyl); S1(Phospho); K7(TMT6plex)	0	S(1): 100.0	42.76	2	1156.53	0.807756	0.966331	0.93583	0.965125	0.980692	1.04724	1.04182	1.07061
qEsISFSDILAk	3	jgi_Crypa2_251945|e_gw1.3.3276.1	jgi_Crypa2_251945|e_gw1.3.3276.1	N-Term(TMT6plex); S3(Phospho); K12(TMT6plex)	0	S(3): 100.0; S(5): 0.0; S(7): 0.0	22.84	3	1875.99	1.62479	1.06497	0.996678	1.17343	0.856186	0.923669	1.12132	0.896788
qEsISFsDILAk	4	jgi_Crypa2_251945|e_gw1.3.3276.1	jgi_Crypa2_251945|e_gw1.3.3276.1	N-Term(TMT6plex); S3(Phospho); S7(Phospho); K12(TMT6plex)	0	S(3): 100.0; S(5): 100.0; S(7): 0.0	19.73	3	1955.95	-1.32394	0.806717	0.844512	1.01758	1.03284	1.08325	0.993971	1.16533
qSsmSAR	4	jgi_Crypa2_251945|e_gw1.3.3276.1	jgi_Crypa2_251945|e_gw1.3.3276.1	N-Term(TMT6plex); S3(Phospho); M4(Oxidation)	0	S(2): 33.3; S(3): 33.3; S(5): 33.3	4.04	2	1091.48	-0.1484	1.02558	1.05339	1.01615	0.971741	1.00442	0.951948	0.946041
vAsSAGSNLk	11	jgi_Crypa2_251967|e_gw1.3.3654.1	jgi_Crypa2_251967|e_gw1.3.3654.1	N-Term(TMT6plex); S3(Phospho); K10(TMT6plex)	0	S(3): 98.3; S(4): 1.7; S(7): 0.0	41.92	3	1471.79	0.797212	1.04095	1.03588	1.08175	0.969846	0.91629	1.04788	0.928906
sHsHEDGESTk	3	jgi_Crypa2_252031|e_gw1.3.2756.1	jgi_Crypa2_252031|e_gw1.3.2756.1	N-Term(Acetyl); S3(Phospho); K11(TMT6plex)	0	S(1): 0.0; S(3): 100.0; S(9): 0.0; T(10): 0.0	37.11	2	1564.65	0.406352	1.29249	1.27044	0.990383	0.846891	0.745816	0.957573	0.71772
sHSHEDGEsTkDk	6	jgi_Crypa2_252031|e_gw1.3.2756.1	jgi_Crypa2_252031|e_gw1.3.2756.1	N-Term(Acetyl); S9(Phospho); K11(TMT6plex); K13(TMT6plex)	1	S(1): 0.0; S(3): 0.0; S(9): 99.9; T(10): 0.1	16.59	3	2036.94	1.74336	1.17445	1.06689	1.2128	0.870843	0.920444	0.881354	0.773749
eQEAsQDAAVk	2	jgi_Crypa2_252033|e_gw1.3.253.1	jgi_Crypa2_252033|e_gw1.3.253.1	N-Term(TMT6plex); S5(Phospho); K11(TMT6plex)	0	S(5): 100.0	20.66	2	1713.85	0.279439	1.0271	1.08925	1.04841	0.928114	1.01222	0.923263	0.90484
hSNPPTNtPLsATPR	6	jgi_Crypa2_252043|e_gw1.3.2412.1	jgi_Crypa2_252043|e_gw1.3.2412.1	N-Term(TMT6plex); T8(Phospho); S11(Phospho)	0	S(2): 0.0; T(6): 0.3; T(8): 99.7; S(11): 50.0; T(13): 50.0	11.05	3	1978.9	0.596372	1.05331	1.17133	0.935181	0.956051	1.01735	0.989131	0.937564
sLDMEDPNNDSR	1	jgi_Crypa2_252297|e_gw1.3.1838.1	jgi_Crypa2_252297|e_gw1.3.1838.1	N-Term(TMT6plex); S1(Phospho)	0	S(1): 100.0; S(11): 0.0	16.08	2	1701.7	1.91675	1.033	0.898863	0.907259	1.03197	1.09114	1.00756	1.10269
dDAPEANDAEASsSk	14	jgi_Crypa2_252385|e_gw1.3.1087.1	jgi_Crypa2_252385|e_gw1.3.1087.1	N-Term(TMT6plex); S13(Phospho); K15(TMT6plex)	0	S(12): 0.0; S(13): 98.1; S(14): 1.8	54.5	3	2044.91	0.310097	1.05484	1.04196	1.10396	0.937929	0.984693	0.939212	0.894112
hLDTDcPGEPQPQPsPSk	2	jgi_Crypa2_252418|e_gw1.3.2197.1	jgi_Crypa2_252418|e_gw1.3.2197.1	N-Term(TMT6plex); C6(Carbamidomethyl); S15(Phospho); K18(TMT6plex)	0	T(4): 0.0; S(15): 99.9; S(17): 0.1	18.66	3	2528.19	1.66773	0.815714	0.99431	0.94263	1.07045	1.07459	1.03988	1.15704
cEHsPELGDVDAAHPk	4	jgi_Crypa2_252418|e_gw1.3.2197.1	jgi_Crypa2_252418|e_gw1.3.2197.1	N-Term(TMT6plex); C1(Carbamidomethyl); S4(Phospho); K16(TMT6plex)	0	S(4): 100.0	14.22	3	2300.08	-0.534219	0.884547	1.04577	1.08713	1.02832	1.01435	0.944211	0.98987
asSPVPSSPk	3	jgi_Crypa2_252710|e_gw1.3.2554.1	jgi_Crypa2_252710|e_gw1.3.2554.1	N-Term(Acetyl); S2(Phospho); K10(TMT6plex)	0	S(2): 50.0; S(3): 50.0; S(7): 0.0; S(8): 0.0	9.37	2	1307.64	-0.396692	1.11167	1.18411	1.0626	0.957116	0.903244	0.896142	0.820786
aAIDESSGsTVNsVk	4	jgi_Crypa2_252859|e_gw1.3.3157.1	jgi_Crypa2_252859|e_gw1.3.3157.1	N-Term(TMT6plex); S9(Phospho); S13(Phospho); K15(TMT6plex)	0	S(6): 0.1; S(7): 2.9; S(9): 94.0; T(10): 2.9; S(13): 100.0	37.99	3	2082.97	-2.87489	1.03193	0.92159	1.09818	0.989567	0.970919	1.01295	0.974353
sTDHLPIATQFR	4	jgi_Crypa2_252912|e_gw1.3.2972.1	jgi_Crypa2_252912|e_gw1.3.2972.1	N-Term(TMT6plex); S1(Phospho)	0	S(1): 96.6; T(2): 3.4; T(9): 0.0	6.37	3	1694.85	-0.200476	0.883883	1.01449	1.1943	1.04749	0.831359	0.993901	0.928888
rDtLAEEAVDETTLR	1	jgi_Crypa2_253037|e_gw1.3.1379.1	jgi_Crypa2_253037|e_gw1.3.1379.1	N-Term(TMT6plex); T3(Phospho)	1	T(3): 100.0; T(12): 0.0; T(13): 0.0	14.24	3	2027.99	1.12004	0.978552	1.14922	1.03431	0.936214	1.0154	0.941686	0.914998
sAAGGPsLEVNR	3	jgi_Crypa2_253186|e_gw1.3.2179.1	jgi_Crypa2_253186|e_gw1.3.2179.1	N-Term(TMT6plex); S7(Phospho)	0	S(1): 0.0; S(7): 100.0	40.72	2	1466.72	2.6688	1.03333	0.953778	0.972419	1.00804	1.03777	0.994231	1.0272
sAAGGPsLEVNR	3	jgi_Crypa2_253186|e_gw1.3.2179.1	jgi_Crypa2_253186|e_gw1.3.2179.1	N-Term(TMT6plex); S1(Phospho); S7(Phospho)	0	S(1): 100.0; S(7): 100.0	16.59	2	1546.69	1.33248	1.00473	1.12816	1.0085	1.04917	0.842712	1.00265	0.921419
aVSGFsR	4	jgi_Crypa2_253242|e_gw1.3.2874.1	jgi_Crypa2_253242|e_gw1.3.2874.1	N-Term(TMT6plex); S6(Phospho)	0	S(3): 0.0; S(6): 100.0	14.8	2	1032.51	0.377662	0.893637	0.749992	1.26732	0.978696	1.04586	1.02429	1.04737
rSsVGPLTESDTDVDR	11	jgi_Crypa2_253243|e_gw1.3.274.1	jgi_Crypa2_253243|e_gw1.3.274.1	N-Term(TMT6plex); S3(Phospho)	1	S(2): 0.0; S(3): 100.0; T(8): 0.0; S(10): 0.0; T(12): 0.0	51.38	3	2042.96	0.413581	0.954706	0.908124	0.90249	1.09166	1.05279	1.04253	1.15248
sLsGISEEQEEk	20	jgi_Crypa2_253243|e_gw1.3.274.1	jgi_Crypa2_253243|e_gw1.3.274.1	N-Term(TMT6plex); S3(Phospho); K12(TMT6plex)	0	S(1): 0.0; S(3): 100.0; S(6): 0.0	48.72	2	1873.92	1.0631	0.905365	0.877597	0.972834	1.06438	1.06151	1.02916	1.14488
ssVGPLTESDTDVDR	8	jgi_Crypa2_253243|e_gw1.3.274.1	jgi_Crypa2_253243|e_gw1.3.274.1	N-Term(TMT6plex); S2(Phospho)	0	S(1): 0.0; S(2): 100.0; T(7): 0.0; S(9): 0.0; T(11): 0.0	43.37	2	1886.85	-2.10862	1.09093	0.955527	0.903391	1.07058	1.0179	1.02361	1.055
sSVGPLTESDTDVDRDTDVPAAsPTSLER	13	jgi_Crypa2_253243|e_gw1.3.274.1	jgi_Crypa2_253243|e_gw1.3.274.1	N-Term(TMT6plex); S23(Phospho)	1	S(1): 0.0; S(2): 0.0; T(7): 0.0; S(9): 0.0; T(11): 0.0; T(17): 0.0; S(23): 97.2; T(25): 2.7; S(26): 0.1	42.94	3	3326.55	1.4667	0.871448	1.01678	1.06148	1.00023	1.05195	1.01092	1.03844
dTDVPAAsPTSLER	12	jgi_Crypa2_253243|e_gw1.3.274.1	jgi_Crypa2_253243|e_gw1.3.274.1	N-Term(TMT6plex); S8(Phospho)	0	T(2): 0.0; S(8): 100.0; T(10): 0.0; S(11): 0.0	38.23	3	1767.84	0.0948639	0.886772	0.935212	0.959059	1.10208	1.03289	1.05532	1.14715
rSsVGPLTESDTDVDRDTDVPAASPTSLER	5	jgi_Crypa2_253243|e_gw1.3.274.1	jgi_Crypa2_253243|e_gw1.3.274.1	N-Term(TMT6plex); S3(Phospho)	2	S(2): 50.0; S(3): 50.0; T(8): 0.0; S(10): 0.0; T(12): 0.0; T(18): 0.0; S(24): 0.0; T(26): 0.0; S(27): 0.0	29.47	4	3482.66	3.32927	1.14641	1.07838	0.886158	0.848774	1.05391	1.04053	0.946079
sLsGIsEEQEEk	9	jgi_Crypa2_253243|e_gw1.3.274.1	jgi_Crypa2_253243|e_gw1.3.274.1	N-Term(TMT6plex); S3(Phospho); S6(Phospho); K12(TMT6plex)	0	S(1): 50.0; S(3): 50.0; S(6): 100.0	22.36	3	1953.88	-3.18464	0.95957	0.897313	0.926187	1.093	1.05804	1.05761	1.15292
kPtPNPsPVAk	15	jgi_Crypa2_253243|e_gw1.3.274.1	jgi_Crypa2_253243|e_gw1.3.274.1	N-Term(TMT6plex); K1(TMT6plex); T3(Phospho); S7(Phospho); K11(TMT6plex)	0	T(3): 100.0; S(7): 100.0	21.04	3	1983.07	0.162109	0.928745	0.962617	0.874753	1.02019	1.09806	1.08641	1.15854
dTDVPAAsPTsLER	2	jgi_Crypa2_253243|e_gw1.3.274.1	jgi_Crypa2_253243|e_gw1.3.274.1	N-Term(TMT6plex); S8(Phospho); S11(Phospho)	0	T(2): 0.0; S(8): 50.0; T(10): 50.0; S(11): 99.9	16.45	2	1847.8	1.20897	1.01584	0.968545	0.861955	1.04077	1.07436	1.01001	1.09795
hSAsSWENWTPAk	15	jgi_Crypa2_253243|e_gw1.3.274.1	jgi_Crypa2_253243|e_gw1.3.274.1	N-Term(TMT6plex); S4(Phospho); K13(TMT6plex)	0	S(2): 1.4; S(4): 49.3; S(5): 49.3; T(10): 0.0	13.81	3	2038.98	-0.664117	0.860188	0.964707	0.834412	1.03057	1.1711	1.07969	1.23392
kPTPNPsPVAk	6	jgi_Crypa2_253243|e_gw1.3.274.1	jgi_Crypa2_253243|e_gw1.3.274.1	N-Term(TMT6plex); K1(TMT6plex); S7(Phospho); K11(TMT6plex)	0	T(3): 0.0; S(7): 100.0	13.54	3	1903.1	-0.0438055	0.930437	0.988626	0.983198	1.02721	1.04067	1.01302	1.06155
rsSVGPLTESDTDVDRDTDVPAASPTsLER	2	jgi_Crypa2_253243|e_gw1.3.274.1	jgi_Crypa2_253243|e_gw1.3.274.1	N-Term(TMT6plex); S2(Phospho); S27(Phospho)	2	S(2): 50.0; S(3): 50.0; T(8): 0.0; S(10): 0.0; T(12): 0.0; T(18): 0.0; S(24): 86.5; T(26): 6.7; S(27): 6.7	12.8	4	3562.61	-0.931973	0.951826	0.958743	1.08844	0.92752	1.1514	0.867108	0.982333
tITGGTQDDGADEDGLNtPDR	2	jgi_Crypa2_253280|e_gw1.3.2770.1	jgi_Crypa2_253280|e_gw1.3.2770.1	N-Term(TMT6plex); T18(Phospho)	0	T(1): 0.0; T(3): 0.0; T(6): 0.0; T(18): 100.0	59.85	3	2457.07	5.1279	0.977274	1.02327	0.990595	1.13745	0.840751	1.0189	1.00199
sNsGIDMGALNAR	6	jgi_Crypa2_253280|e_gw1.3.2770.1	jgi_Crypa2_253280|e_gw1.3.2770.1	N-Term(TMT6plex); S3(Phospho)	0	S(1): 0.0; S(3): 100.0	40.79	2	1614.75	0.446021	0.940504	0.998862	1.05765	0.978698	0.988261	1.04068	1.00354
aLAGGAsFPGPHR	6	jgi_Crypa2_253280|e_gw1.3.2770.1	jgi_Crypa2_253280|e_gw1.3.2770.1	N-Term(TMT6plex); S7(Phospho)	0	S(7): 100.0	33.24	3	1546.77	0.485845	1.0187	0.911965	1.03763	1.04753	1.03261	0.937313	1.01656
rYsYATAIGR	9	jgi_Crypa2_253280|e_gw1.3.2770.1	jgi_Crypa2_253280|e_gw1.3.2770.1	N-Term(TMT6plex); S3(Phospho)	1	Y(2): 0.0; S(3): 98.5; Y(4): 1.4; T(6): 0.0	28.62	3	1466.74	0.688636	0.977456	0.964135	1.00278	1.00238	1.01751	0.980596	1.01906
sNsIINISTPR	12	jgi_Crypa2_253280|e_gw1.3.2770.1	jgi_Crypa2_253280|e_gw1.3.2770.1	N-Term(TMT6plex); S3(Phospho)	0	S(1): 0.0; S(3): 100.0; S(8): 0.0; T(9): 0.0	28.31	2	1510.78	-0.128362	1.00959	0.965418	1.06705	0.98067	0.960344	0.990925	0.963801
qAsFSAGGAANPSDNEPLIR	7	jgi_Crypa2_253492|e_gw1.3.2604.1	jgi_Crypa2_253492|e_gw1.3.2604.1	N-Term(TMT6plex); S3(Phospho)	0	S(3): 100.0; S(5): 0.0; S(13): 0.0	60.41	3	2311.1	1.66672	0.954167	0.973702	1.05027	0.997303	1.07128	0.98732	1.02611
eGYQVPTGSAVsPFDFGTSQQR	2	jgi_Crypa2_253492|e_gw1.3.2604.1	jgi_Crypa2_253492|e_gw1.3.2604.1	N-Term(TMT6plex); S12(Phospho)	0	Y(3): 0.0; T(7): 0.1; S(9): 2.6; S(12): 97.3; T(18): 0.0; S(19): 0.0	26.41	3	2667.24	3.2966	0.997105	0.975071	1.04941	1.15108	0.976449	0.854168	0.986798
aTsQDDDTPDEPEVVR	2	jgi_Crypa2_253795|e_gw1.3.2333.1	jgi_Crypa2_253795|e_gw1.3.2333.1	N-Term(TMT6plex); S3(Phospho)	0	T(2): 3.0; S(3): 97.0; T(8): 0.0	22.78	3	2082.91	-0.343426	0.875492	0.917891	1.02351	1.03943	1.08766	1.0092	1.11338
nPGDPSQPVETsPk	4	jgi_Crypa2_253795|e_gw1.3.2333.1	jgi_Crypa2_253795|e_gw1.3.2333.1	N-Term(TMT6plex); S12(Phospho); K14(TMT6plex)	0	S(6): 0.2; T(11): 0.2; S(12): 99.6	13.05	3	1990.99	0.872113	1.02574	0.969658	0.966931	1.01262	1.00426	1.01089	1.02209
aAsHDsINtLRDDQDYSR	3	jgi_Crypa2_253841|e_gw1.3.2210.1	jgi_Crypa2_253841|e_gw1.3.2210.1	N-Term(TMT6plex); S3(Phospho); S6(Phospho); T9(Phospho)	1	S(3): 100.0; S(6): 100.0; T(9): 100.0; Y(16): 0.0; S(17): 0.0	14.8	3	2533	1.60323	1.05124	1.02309	0.865739	1.12823	0.945268	1.03246	1.05642
aAsHDsINTLR	5	jgi_Crypa2_253841|e_gw1.3.2210.1	jgi_Crypa2_253841|e_gw1.3.2210.1	N-Term(TMT6plex); S3(Phospho); S6(Phospho)	0	S(3): 100.0; S(6): 100.0; T(9): 0.0	14.79	2	1573.7	0.98933	1.06467	1.0374	0.985635	0.951054	0.956647	1.01395	0.946219
rGsSAGImSk	2	jgi_Crypa2_253841|e_gw1.3.2210.1	jgi_Crypa2_253841|e_gw1.3.2210.1	N-Term(TMT6plex); S3(Phospho); M8(Oxidation); K10(TMT6plex)	1	S(3): 100.0; S(4): 0.0; S(9): 0.0	12.33	3	1547.8	0.532446	0.952299	1.06903	1.08585	0.992987	0.978394	0.948787	0.939812
qIDLAEFAEQQsPTScR	1	jgi_Crypa2_253978|e_gw1.3.1898.1	jgi_Crypa2_253978|e_gw1.3.1898.1	N-Term(TMT6plex); S12(Phospho); C16(Carbamidomethyl)	0	S(12): 96.4; T(14): 3.4; S(15): 0.1	24.7	3	2289.05	1.84378	0.917811	1.06165	1.03461	0.775026	1.06221	1.16238	0.995204
rAsVSGR	3	jgi_Crypa2_254122|e_gw1.3.2814.1	jgi_Crypa2_254122|e_gw1.3.2814.1	N-Term(TMT6plex); S3(Phospho)	1	S(3): 100.0; S(5): 0.0	12.55	3	1041.54	-0.00517675	1.0593	1.1103	1.17009	0.937535	0.926925	0.837522	0.809053
gAsPTTLVPPtPTR	12	jgi_Crypa2_254230|e_gw1.3.2015.1	jgi_Crypa2_254230|e_gw1.3.2015.1	N-Term(TMT6plex); S3(Phospho); T11(Phospho)	0	S(3): 100.0; T(5): 0.0; T(6): 0.0; T(11): 100.0; T(13): 0.0	30.1	2	1783.86	0.934088	0.945853	0.919832	0.91034	1.06246	1.04413	1.05573	1.13915
gAsPTTLVPPTPTR	22	jgi_Crypa2_254230|e_gw1.3.2015.1	jgi_Crypa2_254230|e_gw1.3.2015.1	N-Term(TMT6plex); S3(Phospho)	0	S(3): 100.0; T(5): 0.0; T(6): 0.0; T(11): 0.0; T(13): 0.0	25.68	2	1703.89	0.704509	0.989535	0.933247	1.03685	1.02252	0.990191	1.0418	1.03206
gGPAsPR	4	jgi_Crypa2_254230|e_gw1.3.2015.1	jgi_Crypa2_254230|e_gw1.3.2015.1	N-Term(TMT6plex); S5(Phospho)	0	S(5): 100.0	17.19	2	950.466	0.0785366	0.830601	0.886129	0.782937	1.19729	1.08772	1.14444	1.37196
sAsPTk	3	jgi_Crypa2_254230|e_gw1.3.2015.1	jgi_Crypa2_254230|e_gw1.3.2015.1	N-Term(TMT6plex); S3(Phospho); K6(TMT6plex)	0	S(1): 0.0; S(3): 98.6; T(5): 1.4	11.25	2	1128.61	0.413751	0.806024	0.879759	0.967501	1.11829	1.07811	1.0682	1.2304
vktQVEVR	1	jgi_Crypa2_254230|e_gw1.3.2015.1	jgi_Crypa2_254230|e_gw1.3.2015.1	N-Term(TMT6plex); K2(TMT6plex); T3(Phospho)	1	T(3): 100.0	1.43	2	1496.86	0.591426	0.777972	0.747695	1.04732	1.13985	1.14425	1.01961	1.28399
hNSSGGSSSLsNPAAAQGDSTk	10	jgi_Crypa2_254393|e_gw1.3.548.1	jgi_Crypa2_254393|e_gw1.3.548.1	N-Term(TMT6plex); S11(Phospho); K22(TMT6plex)	0	S(3): 3.4; S(4): 3.4; S(7): 3.4; S(8): 3.4; S(9): 3.4; S(11): 83.0; S(20): 0.0; T(21): 0.0	38.13	3	2598.22	1.36843	1.12848	0.876536	0.879442	1.08504	1.04643	1.03822	1.09889
tHsPGSGFNk	6	jgi_Crypa2_254403|e_gw1.3.167.1	jgi_Crypa2_254403|e_gw1.3.167.1	N-Term(TMT6plex); S3(Phospho); K10(TMT6plex)	0	T(1): 0.0; S(3): 100.0; S(6): 0.0	21.33	3	1569.79	2.23706	1.15491	1.04162	1.02605	0.943539	0.900266	0.962866	0.870936
tEsSGDANR	1	jgi_Crypa2_254403|e_gw1.3.167.1	jgi_Crypa2_254403|e_gw1.3.167.1	N-Term(TMT6plex); S3(Phospho)	0	T(1): 0.0; S(3): 98.4; S(4): 1.6	9.07	2	1245.53	-3.51287	1.08465	0.999292	1.21716	0.894639	0.871534	0.988541	0.834483
lDEsDDDMLsDDDFEAk	1	jgi_Crypa2_254423|e_gw1.3.2760.1	jgi_Crypa2_254423|e_gw1.3.2760.1	N-Term(TMT6plex); S4(Phospho); S10(Phospho); K17(TMT6plex)	0	S(4): 100.0; S(10): 100.0	21.94	3	2578.03	0.893185	0.992241	1.11615	0.642992	1.00454	1.10144	1.13946	1.17957
lDEsDDDmLsDDDFEAk	1	jgi_Crypa2_254423|e_gw1.3.2760.1	jgi_Crypa2_254423|e_gw1.3.2760.1	N-Term(TMT6plex); S4(Phospho); M8(Oxidation); S10(Phospho); K17(TMT6plex)	0	S(4): 100.0; S(10): 100.0	15.35	3	2594.02	1.05974	1.09737	1.23455	0.985611	0.921045	0.929385	0.937426	0.840341
rTsMNSLPGSGTk	2	jgi_Crypa2_254425|e_gw1.3.2777.1	jgi_Crypa2_254425|e_gw1.3.2777.1	N-Term(TMT6plex); S3(Phospho); K13(TMT6plex)	1	T(2): 50.0; S(3): 50.0; S(6): 0.0; S(10): 0.0; T(12): 0.0	19.04	3	1873.96	1.304	0.994835	1.10697	1.15599	0.920921	0.926013	0.952242	0.859222
tAAAANVAsDNEDAAk	17	jgi_Crypa2_254474|e_gw1.3.2720.1	jgi_Crypa2_254474|e_gw1.3.2720.1	N-Term(TMT6plex); S9(Phospho); K16(TMT6plex)	0	T(1): 0.0; S(9): 100.0	60.1	3	2057	-0.0305736	0.931849	1.01086	1.01716	1.00994	1.01528	1.01516	1.0272
sEsAPVEVsPVk	14	jgi_Crypa2_254474|e_gw1.3.2720.1	jgi_Crypa2_254474|e_gw1.3.2720.1	N-Term(TMT6plex); S3(Phospho); S9(Phospho); K12(TMT6plex)	0	S(1): 2.0; S(3): 98.0; S(9): 100.0	42.37	3	1846.9	1.42079	1.01727	1.12568	0.983948	0.940881	0.983529	0.926114	0.911614
sEsAPVEVSPVk	19	jgi_Crypa2_254474|e_gw1.3.2720.1	jgi_Crypa2_254474|e_gw1.3.2720.1	N-Term(TMT6plex); S3(Phospho); K12(TMT6plex)	0	S(1): 0.0; S(3): 100.0; S(9): 0.0	37.7	3	1766.93	0.116054	0.947274	0.967605	0.967928	1.01776	1.01774	1.02604	1.062
gTPVIVNtPPTPtk	11	jgi_Crypa2_254474|e_gw1.3.2720.1	jgi_Crypa2_254474|e_gw1.3.2720.1	N-Term(TMT6plex); T8(Phospho); T13(Phospho); K14(TMT6plex)	0	T(2): 0.0; T(8): 100.0; T(11): 98.7; T(13): 1.3	35.1	3	2040.06	-0.210655	0.970397	0.988635	0.971886	1.04623	1.00874	0.991944	1.03958
gTPVIVNTPPtPTk	2	jgi_Crypa2_254474|e_gw1.3.2720.1	jgi_Crypa2_254474|e_gw1.3.2720.1	N-Term(TMT6plex); T11(Phospho); K14(TMT6plex)	0	T(2): 0.0; T(8): 0.0; T(11): 50.0; T(13): 50.0	32.49	3	1960.1	1.53596	0.882361	1.06455	0.980124	0.970874	1.05796	1.03404	1.04641
gSTsGTGGTGTTIGAALSAVNSSLAQPAASLAPk	9	jgi_Crypa2_254474|e_gw1.3.2720.1	jgi_Crypa2_254474|e_gw1.3.2720.1	N-Term(TMT6plex); S4(Phospho); K34(TMT6plex)	0	S(2): 32.7; T(3): 32.7; S(4): 32.7; T(6): 1.7; T(9): 0.1; T(11): 0.1; T(12): 0.1; S(18): 0.0; S(22): 0.0; S(23): 0.0; S(30): 0.0	26.27	4	3539.86	7.05856	0.764282	0.711958	0.445812	1.19586	1.5049	0.947507	1.89811
rGtDSTSGGGSLSER	1	jgi_Crypa2_254474|e_gw1.3.2720.1	jgi_Crypa2_254474|e_gw1.3.2720.1	N-Term(TMT6plex); T3(Phospho)	1	T(3): 100.0; S(5): 0.0; T(6): 0.0; S(7): 0.0; S(11): 0.0; S(13): 0.0	22.67	3	1775.81	1.32113	0.890559	1.23983	0.97832	1.00057	0.898412	1.04819	0.948035
iDAGSAVGDsR	5	jgi_Crypa2_254474|e_gw1.3.2720.1	jgi_Crypa2_254474|e_gw1.3.2720.1	N-Term(TMT6plex); S10(Phospho)	0	S(5): 0.0; S(10): 100.0	18.18	2	1356.64	0.852247	0.991747	0.924558	0.997933	0.978718	1.04349	1.04014	1.05082
ltGFAVASk	3	jgi_Crypa2_254474|e_gw1.3.2720.1	jgi_Crypa2_254474|e_gw1.3.2720.1	N-Term(TMT6plex); T2(Phospho); K9(TMT6plex)	0	T(2): 100.0; S(8): 0.0	13.58	2	1431.8	-0.354415	0.987937	0.999326	1.09912	0.926492	0.860961	0.977725	0.895928
sGsSSIVPSk	11	jgi_Crypa2_254474|e_gw1.3.2720.1	jgi_Crypa2_254474|e_gw1.3.2720.1	N-Term(TMT6plex); S3(Phospho); K10(TMT6plex)	0	S(1): 48.5; S(3): 48.5; S(4): 1.5; S(5): 1.5; S(9): 0.0	12.73	3	1486.79	0.0326119	0.99151	1.03947	1.00534	1.03048	0.984153	1.01845	0.998931
gstSGTGGTGTTIGAALSAVNSSLAQPAASLAPk	8	jgi_Crypa2_254474|e_gw1.3.2720.1	jgi_Crypa2_254474|e_gw1.3.2720.1	N-Term(TMT6plex); S2(Phospho); T3(Phospho); K34(TMT6plex)	0	S(2): 32.2; T(3): 32.2; S(4): 32.2; T(6): 15.3; T(9): 63.8; T(11): 11.4; T(12): 11.4; S(18): 0.5; S(22): 0.5; S(23): 0.5; S(30): 0.0	9.97	4	3619.83	6.28943	0.838648	1.06697	1.05056	0.928486	0.957528	1.15494	1.02868
eMLEQAQAQAPGsGsSR	7	jgi_Crypa2_254495|e_gw1.3.2633.1	jgi_Crypa2_254495|e_gw1.3.2633.1	N-Term(TMT6plex); S13(Phospho); S15(Phospho)	0	S(13): 98.1; S(15): 98.1; S(16): 3.7	26.37	3	2135.9	0.117625	0.983314	1.04538	0.983272	0.930484	0.979814	1.01054	0.969747
rADtTEDDDAQR	2	jgi_Crypa2_254495|e_gw1.3.2633.1	jgi_Crypa2_254495|e_gw1.3.2633.1	N-Term(TMT6plex); T4(Phospho)	1	T(4): 99.9; T(5): 0.1	25.91	3	1701.73	1.01315	0.884299	1.50557	0.981136	0.935219	0.854991	0.890981	0.795369
lALEPPRsPDTASSSSTLR	1	jgi_Crypa2_254495|e_gw1.3.2633.1	jgi_Crypa2_254495|e_gw1.3.2633.1	N-Term(TMT6plex); S8(Phospho)	1	S(8): 100.0; T(11): 0.0; S(13): 0.0; S(14): 0.0; S(15): 0.0; S(16): 0.0; T(17): 0.0	1.31	3	2294.17	3.5866	1.1357	0.990488	0.993325	1.0006	0.931799	0.983549	0.934746
eMLEQAQAQAPGSGSsR	1	jgi_Crypa2_254495|e_gw1.3.2633.1	jgi_Crypa2_254495|e_gw1.3.2633.1	N-Term(TMT6plex); S16(Phospho)	0	S(13): 91.6; S(15): 4.2; S(16): 4.2	4.64	3	2055.95	5.53615	1.06279	0.970473	0.942421	0.965281	0.961453	1.10277	1.01809
lAYTTQLGANtPR	4	jgi_Crypa2_254593|e_gw1.3.3379.1	jgi_Crypa2_254593|e_gw1.3.3379.1	N-Term(TMT6plex); T11(Phospho)	0	Y(3): 0.0; T(4): 0.0; T(5): 0.0; T(11): 100.0	23.29	3	1714.87	0.890092	1.10128	1.11292	0.959314	0.997591	0.895857	1.01162	0.915408
hGALPSPMsPTIkPSSQAAEtPR	21	jgi_Crypa2_254745|e_gw1.3.9.1	jgi_Crypa2_254745|e_gw1.3.9.1	N-Term(TMT6plex); S9(Phospho); K13(TMT6plex); T21(Phospho)	0	S(6): 0.0; S(9): 100.0; T(11): 0.0; S(15): 33.3; S(16): 33.3; T(21): 33.3	17.63	4	2978.46	-0.909339	0.916834	0.872055	0.873019	1.06511	1.14516	1.06662	1.23103
sRPQtPQASLk	1	jgi_Crypa2_254930|e_gw1.3.1473.1	jgi_Crypa2_254930|e_gw1.3.1473.1	N-Term(TMT6plex); T5(Phospho); K11(TMT6plex)	0	S(1): 0.0; T(5): 100.0; S(9): 0.0	0.07	3	1750.96	0.00503116	0.915417	0.955203	0.959624	1.04396	1.07044	1.02194	1.10815
vSGAGRVVAAGMDDGsVGVFSLR	1	jgi_Crypa2_255279|e_gw1.4.3193.1	jgi_Crypa2_255279|e_gw1.4.3193.1	N-Term(TMT6plex); S16(Phospho)	1	S(2): 0.0; S(16): 50.0; S(21): 50.0	1.16	3	2516.25	0.199076	0.910367	0.906703	0.929471	1.0207	1.01693	1.16164	1.16483
iEEVEDsDLEmsDPsEDDIDDFAETDILR	1	jgi_Crypa2_255569|e_gw1.4.803.1	jgi_Crypa2_255569|e_gw1.4.803.1	N-Term(TMT6plex); S7(Phospho); M11(Oxidation); S12(Phospho); S15(Phospho)	0	S(7): 100.0; S(12): 100.0; S(15): 100.0; T(25): 0.0	40.31	3	3827.53	12.3784	1.83298	0.633552	0.734043	0.64997	1.41688	0.788893	0.89226
iPSVSSGPPtAGAAGSYSIPTATSTk	1	jgi_Crypa2_255569|e_gw1.4.803.1	jgi_Crypa2_255569|e_gw1.4.803.1	N-Term(TMT6plex); T10(Phospho); K26(TMT6plex)	0	S(3): 2.7; S(5): 2.7; S(6): 2.7; T(10): 91.6; S(16): 0.1; Y(17): 0.1; S(18): 0.1; T(21): 0.1; T(23): 0.0; S(24): 0.0; T(25): 0.0	15.59	3	2943.53	6.40607	0.771472	0.82681	0.937348	1.14267	1.04905	1.15919	1.32153
gTPDSISEAVAssDDETEAHR	5	jgi_Crypa2_255590|e_gw1.4.123.1	jgi_Crypa2_255590|e_gw1.4.123.1	N-Term(TMT6plex); S12(Phospho); S13(Phospho)	0	T(2): 0.0; S(5): 0.0; S(7): 0.0; S(12): 100.0; S(13): 100.0; T(17): 0.0	57.24	3	2563.05	0.995872	1.05368	0.992647	0.846428	1.00335	1.04101	1.02421	1.06078
sQsYSVGQADPETPTSATMVGSSGIIGSR	5	jgi_Crypa2_255590|e_gw1.4.123.1	jgi_Crypa2_255590|e_gw1.4.123.1	N-Term(TMT6plex); S3(Phospho)	0	S(1): 3.9; S(3): 92.0; Y(4): 3.9; S(5): 0.2; T(13): 0.0; T(15): 0.0; S(16): 0.0; T(18): 0.0; S(22): 0.0; S(23): 0.0; S(28): 0.0	52.99	3	3179.47	-1.95385	0.86849	0.841927	0.739381	1.18123	1.01309	1.09381	1.3422
rHsFADVPTR	8	jgi_Crypa2_255590|e_gw1.4.123.1	jgi_Crypa2_255590|e_gw1.4.123.1	N-Term(TMT6plex); S3(Phospho)	1	S(3): 100.0; T(9): 0.0	47.99	3	1494.74	0.304589	1.06466	1.10877	1.15958	0.939129	0.86108	0.877466	0.803379
gTPDSISEAVASsDDETEAHR	3	jgi_Crypa2_255590|e_gw1.4.123.1	jgi_Crypa2_255590|e_gw1.4.123.1	N-Term(TMT6plex); S13(Phospho)	0	T(2): 0.0; S(5): 0.0; S(7): 0.0; S(12): 0.1; S(13): 99.9; T(17): 0.0	47.9	3	2483.08	0.717422	1.09625	1.00464	1.01693	1.02956	1.00448	0.941488	0.954362
rMsEFGSGPFR	11	jgi_Crypa2_255590|e_gw1.4.123.1	jgi_Crypa2_255590|e_gw1.4.123.1	N-Term(TMT6plex); S3(Phospho)	1	S(3): 100.0; S(7): 0.0	36.51	3	1579.73	-0.35801	1.12927	1.141	1.24147	0.845857	0.787168	0.890857	0.718699
rGtPDsISEAVAssDDETEAHR	2	jgi_Crypa2_255590|e_gw1.4.123.1	jgi_Crypa2_255590|e_gw1.4.123.1	N-Term(TMT6plex); T3(Phospho); S6(Phospho); S13(Phospho); S14(Phospho)	1	T(3): 100.0; S(6): 100.0; S(8): 0.0; S(13): 100.0; S(14): 100.0; T(18): 0.0	27.96	3	2879.09	3.31423	1.0024	0.826279	1.03516	1.05821	1.00582	1.00448	1.07147
sQSYsVGQADPEtPTSATMVGSSGIIGSR	1	jgi_Crypa2_255590|e_gw1.4.123.1	jgi_Crypa2_255590|e_gw1.4.123.1	N-Term(TMT6plex); S5(Phospho); T13(Phospho)	0	S(1): 25.0; S(3): 25.0; Y(4): 25.0; S(5): 25.0; T(13): 33.3; T(15): 33.3; S(16): 33.3; T(18): 0.0; S(22): 0.0; S(23): 0.0; S(28): 0.0	19.47	3	3259.46	3.7798	0.761488	1.09655	1.19013	0.895374	1.22479	0.838568	0.970662
rmsEFGSGPFR	4	jgi_Crypa2_255590|e_gw1.4.123.1	jgi_Crypa2_255590|e_gw1.4.123.1	N-Term(TMT6plex); M2(Oxidation); S3(Phospho)	1	S(3): 96.5; S(7): 3.5	14.73	3	1595.72	0.613767	1.04593	1.06349	1.0694	0.942051	0.987765	1.03173	0.931647
rAsWLSDPSQAGIRPR	3	jgi_Crypa2_255590|e_gw1.4.123.1	jgi_Crypa2_255590|e_gw1.4.123.1	N-Term(TMT6plex); S3(Phospho)	1	S(3): 100.0; S(6): 0.0; S(9): 0.0	12.87	3	2106.08	1.96562	1.08307	0.987186	0.98969	1.02703	0.927579	1.05925	0.984937
asWLSDPSQAGIRPR	1	jgi_Crypa2_255590|e_gw1.4.123.1	jgi_Crypa2_255590|e_gw1.4.123.1	N-Term(TMT6plex); S2(Phospho)	0	S(2): 100.0; S(5): 0.0; S(8): 0.0	10.82	3	1949.98	-0.576685	0.86229	1.30601	1.19595	0.930257	0.993161	0.811813	0.813028
sSFSLENRPLENVk	17	jgi_Crypa2_255590|e_gw1.4.123.1	jgi_Crypa2_255590|e_gw1.4.123.1	N-Term(TMT6plex); S1(Phospho); K14(TMT6plex)	0	S(1): 50.0; S(2): 50.0; S(4): 0.0	10.45	4	2158.13	0.780691	1.2457	1.30902	1.30673	0.80485	0.72188	0.830893	0.610553
msEFGSGPFR	3	jgi_Crypa2_255590|e_gw1.4.123.1	jgi_Crypa2_255590|e_gw1.4.123.1	N-Term(TMT6plex); S2(Phospho)	0	S(2): 100.0; S(6): 0.0	8.45	2	1423.62	-2.3707	1.36315	1.17293	1.12102	0.785067	0.857247	0.792633	0.665815
aPsPHR	3	jgi_Crypa2_255590|e_gw1.4.123.1	jgi_Crypa2_255590|e_gw1.4.123.1	N-Term(TMT6plex); S3(Phospho)	0	S(3): 100.0	15.49	2	973.482	-0.026927	1.22604	1.23281	1.23261	0.840266	0.865897	0.838563	0.689354
eAGEEsDDEESR	6	jgi_Crypa2_255780|e_gw1.4.54.1	jgi_Crypa2_255780|e_gw1.4.54.1	N-Term(TMT6plex); S6(Phospho)	0	S(6): 100.0; S(11): 0.0	55	2	1661.64	0.128037	1.01531	0.873227	0.904652	0.99999	1.07504	1.08425	1.13106
eAGEEsDDEEsR	2	jgi_Crypa2_255780|e_gw1.4.54.1	jgi_Crypa2_255780|e_gw1.4.54.1	N-Term(TMT6plex); S6(Phospho); S11(Phospho)	0	S(6): 100.0; S(11): 100.0	21.93	2	1741.61	1.23074	1.03611	1.02839	1.0785	0.893552	1.03417	0.952617	0.916432
eAGEEsDDEESRk	4	jgi_Crypa2_255780|e_gw1.4.54.1	jgi_Crypa2_255780|e_gw1.4.54.1	N-Term(TMT6plex); S6(Phospho); K13(TMT6plex)	1	S(6): 100.0; S(11): 0.0	21.67	3	2018.9	0.598564	0.882516	0.836392	0.984189	1.06973	1.15462	0.986016	1.18766
eAGEEsDDEEsRk	1	jgi_Crypa2_255780|e_gw1.4.54.1	jgi_Crypa2_255780|e_gw1.4.54.1	N-Term(TMT6plex); S6(Phospho); S11(Phospho); K13(TMT6plex)	1	S(6): 100.0; S(11): 100.0	11.52	3	2098.87	1.46656	0.854732	0.87506	0.917306	1.28173	0.946332	1.04323	1.2358
vTsQkPAAEDGGAETESk	4	jgi_Crypa2_255848|e_gw1.4.2287.1	jgi_Crypa2_255848|e_gw1.4.2287.1	N-Term(TMT6plex); S3(Phospho); K5(TMT6plex); K18(TMT6plex)	0	T(2): 0.1; S(3): 99.9; T(15): 0.0; S(17): 0.0	13.15	3	2572.31	0.728579	0.921374	0.949997	0.910728	0.969779	1.08541	1.11755	1.14041
iLsLSQIk	9	jgi_Crypa2_255848|e_gw1.4.2287.1	jgi_Crypa2_255848|e_gw1.4.2287.1	N-Term(TMT6plex); S3(Phospho); K8(TMT6plex)	0	S(3): 100.0; S(5): 0.0	11.67	2	1439.86	0.178517	0.890744	0.858052	0.829409	1.0594	1.0949	1.11252	1.26709
nksFSDGPNEYR	5	jgi_Crypa2_255848|e_gw1.4.2287.1	jgi_Crypa2_255848|e_gw1.4.2287.1	N-Term(TMT6plex); K2(TMT6plex); S3(Phospho)	1	S(3): 100.0; S(5): 0.0; Y(11): 0.0	13.95	3	1951.93	0.175528	0.928002	0.995245	0.949604	1.02943	1.01536	1.05288	1.07826
eNWsPASSSVk	7	jgi_Crypa2_256054|e_gw1.4.76.1	jgi_Crypa2_256054|e_gw1.4.76.1	N-Term(TMT6plex); S4(Phospho); K11(TMT6plex)	0	S(4): 100.0; S(7): 0.0; S(8): 0.0; S(9): 0.0	35.41	2	1729.85	-0.939064	1.10023	1.12107	1.25904	0.860129	0.823068	0.893536	0.740367
nNPVEDALsPSTk	5	jgi_Crypa2_256054|e_gw1.4.76.1	jgi_Crypa2_256054|e_gw1.4.76.1	N-Term(TMT6plex); S9(Phospho); K13(TMT6plex)	0	S(9): 100.0; S(11): 0.0; T(12): 0.0	30.47	3	1909.96	-4.05163	0.937019	1.16344	1.03665	0.900646	0.998843	0.958537	0.911038
sNLPIDVPGAIsSR	12	jgi_Crypa2_256054|e_gw1.4.76.1	jgi_Crypa2_256054|e_gw1.4.76.1	N-Term(TMT6plex); S12(Phospho)	0	S(1): 0.0; S(12): 50.0; S(13): 50.0	27.85	3	1734.9	0.56614	0.717198	0.898548	1.17621	0.984812	1.15877	1.0474	1.14292
sSsPAASPR	1	jgi_Crypa2_256054|e_gw1.4.76.1	jgi_Crypa2_256054|e_gw1.4.76.1	N-Term(TMT6plex); S3(Phospho)	0	S(1): 0.0; S(2): 0.0; S(3): 100.0; S(7): 0.0	23.85	2	1168.56	0.378119	1.19292	0.999878	0.985261	0.902936	1.06122	0.909924	0.90435
hGsLSEk	3	jgi_Crypa2_256054|e_gw1.4.76.1	jgi_Crypa2_256054|e_gw1.4.76.1	N-Term(TMT6plex); S3(Phospho); K7(TMT6plex)	0	S(3): 100.0; S(5): 0.0	22.14	3	1295.68	0.168176	1.04982	1.0615	0.977563	1.03078	0.943719	1.01754	0.968645
hEsPAQMDSSPEk	3	jgi_Crypa2_256054|e_gw1.4.76.1	jgi_Crypa2_256054|e_gw1.4.76.1	N-Term(TMT6plex); S3(Phospho); K13(TMT6plex)	0	S(3): 100.0; S(9): 0.0; S(10): 0.0	19.77	3	1980.91	-1.87081	1.02043	1.07992	0.90481	0.911351	1.0506	1.02309	0.993306
hGsLsEkSPk	2	jgi_Crypa2_256054|e_gw1.4.76.1	jgi_Crypa2_256054|e_gw1.4.76.1	N-Term(TMT6plex); S3(Phospho); S5(Phospho); K7(TMT6plex); K10(TMT6plex)	1	S(3): 100.0; S(5): 50.0; S(8): 50.0	12.9	4	1916.99	0.498381	0.875095	1.14954	1.01475	0.909168	0.93196	1.14775	0.983381
tPSPNYFGLk	1	jgi_Crypa2_256054|e_gw1.4.76.1	jgi_Crypa2_256054|e_gw1.4.76.1	N-Term(TMT6plex); T1(Phospho); K10(TMT6plex)	0	T(1): 99.9; S(3): 0.1; Y(6): 0.0	7.02	2	1661.87	1.06728	0.959657	0.903401	0.939936	0.992626	1.00256	1.15993	1.12563
aDPPsPDPQR	1	jgi_Crypa2_256054|e_gw1.4.76.1	jgi_Crypa2_256054|e_gw1.4.76.1	N-Term(TMT6plex); S5(Phospho)	0	S(5): 100.0	5.15	2	1388.64	-0.100552	1.06251	1.29902	0.920642	0.925595	0.915565	0.98623	0.861438
aSsLALNAVSR	3	jgi_Crypa2_256136|e_gw1.4.2587.1	jgi_Crypa2_256136|e_gw1.4.2587.1	N-Term(TMT6plex); S3(Phospho)	0	S(2): 0.0; S(3): 100.0; S(10): 0.0	31.49	2	1397.74	4.01073	0.97121	0.947991	1.21803	0.952056	0.901576	1.0283	0.918623
aPASGtsTPRsGR	14	jgi_Crypa2_256273|e_gw1.4.609.1	jgi_Crypa2_256273|e_gw1.4.609.1	N-Term(TMT6plex); T6(Phospho); S7(Phospho); S11(Phospho)	1	S(4): 2.4; T(6): 65.9; S(7): 65.9; T(8): 65.9; S(11): 100.0	13.68	2	1713.7	0.520969	1.15383	1.21595	1.06388	1.02817	0.794099	0.83726	0.774547
kSskAPtPQPAtPVAGVSANSR	1	jgi_Crypa2_256273|e_gw1.4.609.1	jgi_Crypa2_256273|e_gw1.4.609.1	K1(TMT6plex); N-Term(TMT6plex); S3(Phospho); K4(TMT6plex); T7(Phospho); T12(Phospho)	2	S(2): 50.1; S(3): 50.1; T(7): 99.9; T(12): 100.0; S(18): 0.0; S(21): 0.0	12.5	4	3078.54	-0.0327698	0.814781	0.986299	1.20432	1.09486	0.888626	0.994722	0.990953
aPtPQPAtPVAGVSANSR	1	jgi_Crypa2_256273|e_gw1.4.609.1	jgi_Crypa2_256273|e_gw1.4.609.1	N-Term(TMT6plex); T3(Phospho); T8(Phospho)	0	T(3): 100.0; T(8): 100.0; S(14): 0.0; S(17): 0.0	44.42	3	2109.97	-12.166	1.03435	1.0021	1.07392	0.94301	1.09583	0.876808	0.937397
aPASGtSTPR	2	jgi_Crypa2_256273|e_gw1.4.609.1	jgi_Crypa2_256273|e_gw1.4.609.1	N-Term(TMT6plex); T6(Phospho)	0	S(4): 0.1; T(6): 33.3; S(7): 33.3; T(8): 33.3	7.81	2	1253.61	0.324047	1.14874	1.20349	1.13166	0.926962	0.741834	0.973533	0.758443
aPASGTstPR	2	jgi_Crypa2_256273|e_gw1.4.609.1	jgi_Crypa2_256273|e_gw1.4.609.1	N-Term(TMT6plex); S7(Phospho); T8(Phospho)	0	S(4): 93.4; T(6): 3.5; S(7): 6.6; T(8): 96.5	16.89	2	1333.58	0.37935	1.07975	1.06294	1.15676	0.826007	1.05358	0.867131	0.832476
tTDDAAAEDsDGDMDVDDSGNSESR	3	jgi_Crypa2_256293|e_gw1.4.1262.1	jgi_Crypa2_256293|e_gw1.4.1262.1	N-Term(TMT6plex); S10(Phospho)	0	T(1): 0.0; T(2): 0.0; S(10): 100.0; S(19): 0.0; S(22): 0.0; S(24): 0.0	84.8	3	2884.08	2.15622	0.829707	1.15456	0.835745	1.0781	1.07799	0.975372	1.11044
tTDDAAAEDsDGDmDVDDSGNSESR	1	jgi_Crypa2_256293|e_gw1.4.1262.1	jgi_Crypa2_256293|e_gw1.4.1262.1	N-Term(TMT6plex); S10(Phospho); M14(Oxidation)	0	T(1): 0.0; T(2): 0.0; S(10): 100.0; S(19): 0.0; S(22): 0.0; S(24): 0.0	58.12	3	2900.09	7.09669	0.49191	1.49691	0.678447	1.57515	1.35417	0.404497	1.2499
aLVQTIDsGDEDGPGSGVVLFEEGQDVGk	3	jgi_Crypa2_256295|e_gw1.4.635.1	jgi_Crypa2_256295|e_gw1.4.635.1	N-Term(TMT6plex); S8(Phospho); K29(TMT6plex)	0	T(5): 3.4; S(8): 96.6; S(16): 0.0	59.39	4	3456.69	1.0564	0.92097	0.794184	0.867686	1.07071	1.1622	1.0758	1.28104
aDAEVIAPHEEEHsssEEEADEQTk	2	jgi_Crypa2_256295|e_gw1.4.635.1	jgi_Crypa2_256295|e_gw1.4.635.1	N-Term(TMT6plex); S14(Phospho); S15(Phospho); S16(Phospho); K25(TMT6plex)	0	S(14): 100.0; S(15): 100.0; S(16): 100.0; T(24): 0.0	57.55	3	3465.41	1.74534	1.00142	1.08938	0.623644	1.0907	1.09607	1.07149	1.20034
kADAEVIAPHEEEHsssEEEADEQTk	4	jgi_Crypa2_256295|e_gw1.4.635.1	jgi_Crypa2_256295|e_gw1.4.635.1	K1(TMT6plex); N-Term(TMT6plex); S15(Phospho); S16(Phospho); S17(Phospho); K26(TMT6plex)	1	S(15): 100.0; S(16): 100.0; S(17): 100.0; T(25): 0.0	34.57	4	3822.68	3.00826	0.765427	0.872451	0.893052	1.19842	1.06477	1.08991	1.32485
aLVQTIDsGDEDGPGsGVVLFEEGQDVGk	1	jgi_Crypa2_256295|e_gw1.4.635.1	jgi_Crypa2_256295|e_gw1.4.635.1	N-Term(TMT6plex); S8(Phospho); S16(Phospho); K29(TMT6plex)	0	T(5): 0.2; S(8): 99.9; S(16): 99.9	15.9	4	3536.65	-0.00929782	0.936084	1.02874	0.836972	0.935953	1.07497	1.16778	1.13453
aTQsAPVsAAk	3	jgi_Crypa2_256295|e_gw1.4.635.1	jgi_Crypa2_256295|e_gw1.4.635.1	N-Term(TMT6plex); S4(Phospho); S8(Phospho); K11(TMT6plex)	0	T(2): 0.0; S(4): 100.0; S(8): 100.0	11.9	2	1648.81	-0.370422	0.95581	0.850639	1.00628	1.04956	1.07503	1.02783	1.12077
atGstVtEPkETPk	1	jgi_Crypa2_256295|e_gw1.4.635.1	jgi_Crypa2_256295|e_gw1.4.635.1	N-Term(TMT6plex); T2(Phospho); S4(Phospho); T5(Phospho); T7(Phospho); K10(TMT6plex); K14(TMT6plex)	1	T(2): 92.4; S(4): 99.1; T(5): 99.1; T(7): 99.1; T(12): 10.2	12.7	3	2453.1	-1.79598	1.07007	0.969351	0.921748	1.0905	1.24781	0.703734	1.02731
gVLLDDHHYFsEDEGDTAIEk	1	jgi_Crypa2_256337|e_gw1.4.156.1	jgi_Crypa2_256337|e_gw1.4.156.1	N-Term(TMT6plex); S11(Phospho); K21(TMT6plex)	0	Y(9): 0.0; S(11): 100.0; T(17): 0.0	20.78	4	2928.38	4.73087	1.00974	0.966389	1.12712	0.983603	1.03678	0.891333	0.93828
rAsLEDQk	3	jgi_Crypa2_256464|e_gw1.4.3065.1	jgi_Crypa2_256464|e_gw1.4.3065.1	N-Term(TMT6plex); S3(Phospho); K8(TMT6plex)	1	S(3): 100.0	13.44	3	1484.79	-0.676299	0.70046	0.827118	0.744038	1.21677	1.1629	1.15331	1.55527
dsGSDSETSAk	2	jgi_Crypa2_256466|e_gw1.4.2746.1	jgi_Crypa2_256466|e_gw1.4.2746.1	N-Term(TMT6plex); S2(Phospho); K11(TMT6plex)	0	S(2): 50.0; S(4): 50.0; S(6): 0.0; T(8): 0.0; S(9): 0.0	6.44	2	1621.74	0.67198	0.763201	0.857533	0.956705	1.09779	1.1809	1.04146	1.28816
ePsPPPPPk	14	jgi_Crypa2_256524|e_gw1.4.1501.1	jgi_Crypa2_256524|e_gw1.4.1501.1	N-Term(TMT6plex); S3(Phospho); K9(TMT6plex)	0	S(3): 100.0	39.78	3	1483.79	-1.30823	0.972064	1.0192	1.04474	1.0075	1.02744	0.991173	0.996742
nEIELsPEPEsPk	3	jgi_Crypa2_256524|e_gw1.4.1501.1	jgi_Crypa2_256524|e_gw1.4.1501.1	N-Term(TMT6plex); S6(Phospho); S11(Phospho); K13(TMT6plex)	0	S(6): 100.0; S(11): 100.0	37.75	3	2086.97	-0.986909	1.00505	1.03891	0.964633	0.964282	0.98614	0.889859	0.944057
aEAkDDsDDEGWMSHSLSFAADk	4	jgi_Crypa2_256524|e_gw1.4.1501.1	jgi_Crypa2_256524|e_gw1.4.1501.1	N-Term(TMT6plex); K4(TMT6plex); S7(Phospho); K23(TMT6plex)	1	S(7): 100.0; S(14): 0.0; S(16): 0.0; S(18): 0.0	18.71	4	3279.52	1.40144	1.04505	1.03113	1.00618	0.880933	1.0275	1.03387	0.954563
vkNEIELsPEPEsPk	4	jgi_Crypa2_256524|e_gw1.4.1501.1	jgi_Crypa2_256524|e_gw1.4.1501.1	N-Term(TMT6plex); K2(TMT6plex); S8(Phospho); S13(Phospho); K15(TMT6plex)	1	S(8): 100.0; S(13): 100.0	3.65	3	2543.31	1.91495	0.937035	1.03502	1.11434	0.98321	0.913998	1.06575	0.960006
aDAtSPTVPPSGPR	2	jgi_Crypa2_256563|e_gw1.4.2110.1	jgi_Crypa2_256563|e_gw1.4.2110.1	N-Term(TMT6plex); T4(Phospho)	0	T(4): 49.9; S(5): 49.9; T(7): 0.1; S(11): 0.0	3.8	2	1661.81	-0.552898	1.10896	0.923344	0.976126	1.06579	0.961871	0.968372	0.995876
iPtDHAPALQAR	1	jgi_Crypa2_256567|e_gw1.4.3271.1	jgi_Crypa2_256567|e_gw1.4.3271.1	N-Term(TMT6plex); T3(Phospho)	0	T(3): 100.0	18.43	3	1598.82	-1.43297	0.886743	0.850511	0.948373	1.1182	0.98332	1.13631	1.20561
qGGGAFsPR	8	jgi_Crypa2_256705|e_gw1.4.1458.1	jgi_Crypa2_256705|e_gw1.4.1458.1	N-Term(TMT6plex); S7(Phospho)	0	S(7): 100.0	26.9	2	1185.56	0.117081	0.923024	0.972695	0.982603	1.08126	0.974803	1.05117	1.07953
dRsYsPGPR	8	jgi_Crypa2_256705|e_gw1.4.1458.1	jgi_Crypa2_256705|e_gw1.4.1458.1	N-Term(TMT6plex); S3(Phospho); S5(Phospho)	1	S(3): 100.0; Y(4): 0.1; S(5): 99.9	12.24	3	1423.6	0.581407	0.896177	0.983956	1.00705	1.03375	0.966528	1.06947	1.06323
aPSYGGNEsHSGGDGHQWR	2	jgi_Crypa2_256705|e_gw1.4.1458.1	jgi_Crypa2_256705|e_gw1.4.1458.1	N-Term(TMT6plex); S9(Phospho)	0	S(3): 0.4; Y(4): 93.8; S(9): 5.5; S(11): 0.4	7.35	3	2307.97	-0.510125	1.09516	1.10583	0.926305	0.887578	0.997753	1.02134	0.929453
eLDPIVDTTDAAAPStHsVEGk	7	jgi_Crypa2_256740|e_gw1.4.1397.1	jgi_Crypa2_256740|e_gw1.4.1397.1	N-Term(TMT6plex); T16(Phospho); S18(Phospho); K22(TMT6plex)	0	T(8): 0.0; T(9): 0.0; S(15): 50.0; T(16): 50.0; S(18): 100.0	30.73	3	2871.35	1.34877	0.925289	1.12469	0.875755	1.0877	0.925131	1.11996	1.07077
sPGTEsPTR	1	jgi_Crypa2_256820|e_gw1.4.2321.1	jgi_Crypa2_256820|e_gw1.4.2321.1	N-Term(TMT6plex); S6(Phospho)	0	S(1): 0.0; T(4): 0.0; S(6): 99.9; T(8): 0.0	19.08	2	1240.58	0.740218	0.908723	0.775897	0.847761	1.18003	1.1942	0.984556	1.32633
gPQGVsEESDEsEADFHTPAk	2	jgi_Crypa2_256820|e_gw1.4.2321.1	jgi_Crypa2_256820|e_gw1.4.2321.1	N-Term(TMT6plex); S6(Phospho); S12(Phospho); K21(TMT6plex)	0	S(6): 51.2; S(9): 51.2; S(12): 92.3; T(18): 5.3	6.29	3	2835.22	0.110289	1.03135	1.0844	0.852445	1.02765	1.03291	0.993937	1.02908
rDEsPPsPPPPAPPPLLSAAAPFER	2	jgi_Crypa2_256820|e_gw1.4.2321.1	jgi_Crypa2_256820|e_gw1.4.2321.1	N-Term(TMT6plex); S4(Phospho); S7(Phospho)	1	S(4): 100.0; S(7): 100.0; S(18): 0.0	5.84	4	2982.44	1.7227	0.711569	0.807486	1.06004	1.14505	0.926021	1.15531	1.25098
aAsFVGTAEYVSPELLTDk	8	jgi_Crypa2_256955|e_gw1.4.145.1	jgi_Crypa2_256955|e_gw1.4.145.1	N-Term(TMT6plex); S3(Phospho); K19(TMT6plex)	0	S(3): 100.0; T(7): 0.0; Y(10): 0.0; S(12): 0.0; T(17): 0.0	51.05	3	2536.3	-0.0615436	1.03833	0.94991	0.912993	1.10447	0.958287	0.975718	1.0473
lGDLLVTSSPIPNsPHGR	6	jgi_Crypa2_256955|e_gw1.4.145.1	jgi_Crypa2_256955|e_gw1.4.145.1	N-Term(TMT6plex); S14(Phospho)	0	T(7): 0.0; S(8): 0.0; S(9): 0.0; S(14): 100.0	30.74	3	2169.13	-0.108479	1.01308	0.954461	0.927468	1.02437	1.13895	1.0875	1.12291
qPPADDSsDDGR	14	jgi_Crypa2_256955|e_gw1.4.145.1	jgi_Crypa2_256955|e_gw1.4.145.1	N-Term(TMT6plex); S8(Phospho)	0	S(7): 50.0; S(8): 50.0	25.48	2	1568.65	2.07146	1.05014	0.860738	0.931094	1.04576	1.0017	1.02657	1.08165
iFGGsTLk	2	jgi_Crypa2_256955|e_gw1.4.145.1	jgi_Crypa2_256955|e_gw1.4.145.1	N-Term(TMT6plex); S5(Phospho); K8(TMT6plex)	0	S(5): 100.0; T(6): 0.0	0.68	2	1360.76	0.442256	1.06909	0.943877	0.897389	1.11539	0.938671	1.02018	1.05631
sFSQFGAGELDGYAFk	2	jgi_Crypa2_256989|e_gw1.4.20.1	jgi_Crypa2_256989|e_gw1.4.20.1	N-Term(TMT6plex); S1(Phospho); K16(TMT6plex)	0	S(1): 50.0; S(3): 50.0; Y(13): 0.0	8.46	3	2262.09	0.934544	1.12599	0.690098	1.7213	0.768954	0.784383	0.940438	0.704976
vRPSVsDsEEDSSQVVR	1	jgi_Crypa2_256989|e_gw1.4.20.1	jgi_Crypa2_256989|e_gw1.4.20.1	N-Term(TMT6plex); S6(Phospho); S8(Phospho)	0	S(4): 4.6; S(6): 95.4; S(8): 100.0; S(12): 0.0; S(13): 0.0	8.43	3	2265	2.10973	1.10823	0.846878	0.773931	1.09063	0.986542	1.14685	1.18138
vTEVYDAsPSDTTSPAYYR	2	jgi_Crypa2_257216|e_gw1.4.1339.1	jgi_Crypa2_257216|e_gw1.4.1339.1	N-Term(TMT6plex); S8(Phospho)	0	T(2): 0.0; Y(5): 0.0; S(8): 99.9; S(10): 0.1; T(12): 0.0; T(13): 0.0; S(14): 0.0; Y(17): 0.0; Y(18): 0.0	34.78	3	2431.1	2.75875	0.936775	1.01865	1.033	0.968717	1.05382	0.969121	1.00108
sVTPEFPSPLAk	13	jgi_Crypa2_25725|Crypa1.gw1.3.1826.1	jgi_Crypa2_25725|Crypa1.gw1.3.1826.1	N-Term(TMT6plex); S1(Phospho); K12(TMT6plex)	0	S(1): 50.0; T(3): 50.0; S(8): 0.0	38.62	3	1810.98	0.90712	0.843364	0.855525	0.885624	1.04884	1.02695	1.16044	1.25216
sAtPAVEGGR	6	jgi_Crypa2_25725|Crypa1.gw1.3.1826.1	jgi_Crypa2_25725|Crypa1.gw1.3.1826.1	N-Term(TMT6plex); T3(Phospho)	0	S(1): 0.0; T(3): 100.0	28.8	2	1253.61	1.58194	0.885251	0.903446	0.879295	1.0622	1.01986	1.13397	1.20541
rSsNASEk	8	jgi_Crypa2_25725|Crypa1.gw1.3.1826.1	jgi_Crypa2_25725|Crypa1.gw1.3.1826.1	N-Term(TMT6plex); S3(Phospho); K8(TMT6plex)	1	S(2): 0.0; S(3): 100.0; S(6): 0.0	23	3	1416.72	-0.243409	0.838368	0.822077	0.82038	1.09355	1.0979	1.15316	1.34818
sVtPEFPsPLAk	16	jgi_Crypa2_25725|Crypa1.gw1.3.1826.1	jgi_Crypa2_25725|Crypa1.gw1.3.1826.1	N-Term(TMT6plex); T3(Phospho); S8(Phospho); K12(TMT6plex)	0	S(1): 0.1; T(3): 99.9; S(8): 100.0	21.77	3	1890.94	-0.36964	0.849333	0.936678	0.899615	1.07529	1.07838	1.10507	1.2134
rPGVEsRsVtPEFPSPLAk	2	jgi_Crypa2_25725|Crypa1.gw1.3.1826.1	jgi_Crypa2_25725|Crypa1.gw1.3.1826.1	N-Term(TMT6plex); S6(Phospho); S8(Phospho); T10(Phospho); K19(TMT6plex)	1	S(6): 100.0; S(8): 100.0; T(10): 100.0; S(15): 0.0	20.55	4	2752.33	2.18168	0.663655	0.993165	0.839233	1.04672	1.21361	1.11987	1.35422
rLsVVEk	8	jgi_Crypa2_25725|Crypa1.gw1.3.1826.1	jgi_Crypa2_25725|Crypa1.gw1.3.1826.1	N-Term(TMT6plex); S3(Phospho); K7(TMT6plex)	1	S(3): 100.0	20.06	3	1368.8	0.359348	0.668558	0.789867	0.768377	1.19829	1.13541	1.25217	1.61032
rssNASEk	4	jgi_Crypa2_25725|Crypa1.gw1.3.1826.1	jgi_Crypa2_25725|Crypa1.gw1.3.1826.1	N-Term(TMT6plex); S2(Phospho); S3(Phospho); K8(TMT6plex)	1	S(2): 100.0; S(3): 100.0; S(6): 0.0	11.45	3	1496.69	-0.877466	0.781156	0.840639	0.815328	1.17218	1.08419	1.16636	1.40441
rssNAsEk	1	jgi_Crypa2_25725|Crypa1.gw1.3.1826.1	jgi_Crypa2_25725|Crypa1.gw1.3.1826.1	N-Term(TMT6plex); S2(Phospho); S3(Phospho); S6(Phospho); K8(TMT6plex)	1	S(2): 100.0; S(3): 100.0; S(6): 100.0	11.32	3	1576.66	0.294824	0.782622	0.807697	0.955755	1.15834	1.12367	1.05724	1.31153
rGsIsGHSSR	1	jgi_Crypa2_25725|Crypa1.gw1.3.1826.1	jgi_Crypa2_25725|Crypa1.gw1.3.1826.1	N-Term(TMT6plex); S3(Phospho); S5(Phospho)	1	S(3): 100.0; S(5): 99.7; S(8): 0.2; S(9): 0.2	3.88	3	1432.63	0.630706	1.01218	0.983931	0.994325	1.03407	0.809161	1.16974	1.00754
vDGPGGsPAEQPTAATk	3	jgi_Crypa2_257334|e_gw1.4.2549.1	jgi_Crypa2_257334|e_gw1.4.2549.1	N-Term(TMT6plex); S7(Phospho); K17(TMT6plex)	0	S(7): 100.0; T(13): 0.0; T(16): 0.0	39.06	3	2121.06	0.832673	0.960114	1.03595	1.15401	0.955	0.992716	0.983252	0.930445
tNSFVGTEEYIAPEVIk	16	jgi_Crypa2_257334|e_gw1.4.2549.1	jgi_Crypa2_257334|e_gw1.4.2549.1	N-Term(TMT6plex); T1(Phospho); K17(TMT6plex)	0	T(1): 50.0; S(3): 50.0; T(7): 0.0; Y(10): 0.0	35.53	3	2435.25	0.170318	0.9857	0.991315	1.00997	0.976358	1.06704	0.99994	1.01887
vAsAPNAQGLFSk	7	jgi_Crypa2_257334|e_gw1.4.2549.1	jgi_Crypa2_257334|e_gw1.4.2549.1	N-Term(TMT6plex); S3(Phospho); K13(TMT6plex)	0	S(3): 100.0; S(12): 0.0	30.83	3	1827.98	1.26805	0.965552	0.982933	0.997604	1.01301	1.02077	0.955045	1.01451
iSsFNNEk	6	jgi_Crypa2_257334|e_gw1.4.2549.1	jgi_Crypa2_257334|e_gw1.4.2549.1	N-Term(TMT6plex); S3(Phospho); K8(TMT6plex)	0	S(2): 0.0; S(3): 100.0	21.38	2	1476.75	1.01313	0.936086	0.883642	0.988414	1.0342	1.0305	1.04498	1.10738
gsGERPATAELGk	5	jgi_Crypa2_257334|e_gw1.4.2549.1	jgi_Crypa2_257334|e_gw1.4.2549.1	N-Term(TMT6plex); S2(Phospho); K13(TMT6plex)	0	S(2): 100.0; T(8): 0.0	10.67	3	1810.95	0.730443	1.05501	1.11249	1.20182	0.890885	0.888632	0.902642	0.796053
gsGERPAtAELGkEPLVENk	1	jgi_Crypa2_257334|e_gw1.4.2549.1	jgi_Crypa2_257334|e_gw1.4.2549.1	N-Term(TMT6plex); S2(Phospho); T8(Phospho); K13(TMT6plex); K20(TMT6plex)	1	S(2): 100.0; T(8): 100.0	1.13	4	2929.51	0.549141	1.05854	1.26219	1.06118	1.00978	0.927122	0.795317	0.807894
tYsSNSIk	3	jgi_Crypa2_257334|e_gw1.4.2549.1	jgi_Crypa2_257334|e_gw1.4.2549.1	N-Term(TMT6plex); S3(Phospho); K8(TMT6plex)	0	T(1): 0.0; Y(2): 2.0; S(3): 97.9; S(4): 0.0; S(6): 0.0	6.82	3	1437.74	-0.330882	0.862518	0.916492	0.978709	1.02155	1.13315	1.02423	1.15274
tYSsNsIk	1	jgi_Crypa2_257334|e_gw1.4.2549.1	jgi_Crypa2_257334|e_gw1.4.2549.1	N-Term(TMT6plex); S4(Phospho); S6(Phospho); K8(TMT6plex)	0	T(1): 1.5; Y(2): 49.3; S(3): 49.3; S(4): 0.0; S(6): 100.0	9.45	3	1517.71	0.375558	0.968388	0.755442	0.936646	1.00246	1.04461	1.20402	1.222
eILQAQASsPPHDGYGk	5	jgi_Crypa2_257424|e_gw1.4.2381.1	jgi_Crypa2_257424|e_gw1.4.2381.1	N-Term(TMT6plex); S9(Phospho); K17(TMT6plex)	0	S(8): 50.0; S(9): 50.0; Y(15): 0.0	24.37	3	2336.17	0.231324	0.995633	1.00315	1.02474	0.969868	0.934955	1.04393	0.975268
gsssGsEQQTQAR	3	jgi_Crypa2_257891|e_gw1.4.1460.1	jgi_Crypa2_257891|e_gw1.4.1460.1	N-Term(TMT6plex); S2(Phospho); S3(Phospho); S4(Phospho); S6(Phospho)	0	S(2): 100.0; S(3): 100.0; S(4): 100.0; S(6): 100.0; T(10): 0.0	28.36	2	1871.63	2.3962	1.62713	0.861824	1.42256	0.63533	0.749998	0.495909	0.480948
kDETNLGHDDSMsssDMTPDPDESR	2	jgi_Crypa2_258007|e_gw1.4.356.1	jgi_Crypa2_258007|e_gw1.4.356.1	K1(TMT6plex); N-Term(TMT6plex); S13(Phospho); S14(Phospho); S15(Phospho)	1	T(4): 0.0; S(11): 0.4; S(13): 96.7; S(14): 51.5; S(15): 51.5; T(18): 100.0; S(24): 0.0	43.62	3	3464.35	3.4352	0.948355	1.06605	0.918233	1.08352	0.906042	1.05127	1.03689
kDETNLGHDDSMSssDmtPDPDESR	3	jgi_Crypa2_258007|e_gw1.4.356.1	jgi_Crypa2_258007|e_gw1.4.356.1	K1(TMT6plex); N-Term(TMT6plex); S14(Phospho); S15(Phospho); M17(Oxidation); T18(Phospho)	1	T(4): 0.0; S(11): 50.0; S(13): 50.0; S(14): 50.0; S(15): 50.0; T(18): 99.8; S(24): 0.0	25.72	4	3480.34	1.80762	0.991803	0.905772	1.05274	1.06522	0.910468	1.01627	1.01412
dETNLGHDDSMSssDMtPDPDESR	1	jgi_Crypa2_258007|e_gw1.4.356.1	jgi_Crypa2_258007|e_gw1.4.356.1	N-Term(TMT6plex); S13(Phospho); S14(Phospho); T17(Phospho)	0	T(3): 0.0; S(10): 7.0; S(12): 89.9; S(13): 51.7; S(14): 51.7; T(17): 99.7; S(23): 0.0	16.44	3	3107.09	3.03395	1.07378	1.18187	1.02847	0.691233	1.23487	0.880111	0.854479
dETNLGHDDSMsssDmTPDPDESR	1	jgi_Crypa2_258007|e_gw1.4.356.1	jgi_Crypa2_258007|e_gw1.4.356.1	N-Term(TMT6plex); S12(Phospho); S13(Phospho); S14(Phospho); M16(Oxidation)	0	T(3): 0.0; S(10): 95.6; S(12): 8.6; S(13): 65.3; S(14): 65.3; T(17): 65.3; S(23): 0.0	7.6	3	3123.08	1.51969	1.06189	1.28786	1.03645	1.09556	0.746462	0.890961	0.807091
dETNLGHDDSMssSDmTPDPDESR	2	jgi_Crypa2_258007|e_gw1.4.356.1	jgi_Crypa2_258007|e_gw1.4.356.1	N-Term(TMT6plex); S12(Phospho); S13(Phospho); M16(Oxidation)	0	T(3): 0.0; S(10): 16.7; S(12): 55.5; S(13): 42.6; S(14): 42.6; T(17): 42.6; S(23): 0.0	9.22	3	3043.12	4.13425	1.44013	0.95848	0.905723	0.856962	1.00183	0.924829	0.842415
dETNLGHDDSmSSsDmtPDPDESR	1	jgi_Crypa2_258007|e_gw1.4.356.1	jgi_Crypa2_258007|e_gw1.4.356.1	N-Term(TMT6plex); M11(Oxidation); S14(Phospho); M16(Oxidation); T17(Phospho)	0	T(3): 0.0; S(10): 27.9; S(12): 27.9; S(13): 27.9; S(14): 27.9; T(17): 88.1; S(23): 0.1	3.45	3	3059.11	3.48042	1.41152	0.334522	1.34691	0.934383	0.959949	0.947005	0.918648
sTEQEDGSTISR	1	jgi_Crypa2_258022|e_gw1.4.2688.1	jgi_Crypa2_258022|e_gw1.4.2688.1	N-Term(TMT6plex); S1(Phospho)	0	S(1): 100.0; T(2): 0.0; S(8): 0.0; T(9): 0.0; S(11): 0.0	20.54	2	1618.72	-0.348838	1.2766	0.865407	1.0256	0.940163	0.973534	0.951922	0.904663
eSAALGVFGsDsEDEGSSHR	2	jgi_Crypa2_258033|e_gw1.4.2392.1	jgi_Crypa2_258033|e_gw1.4.2392.1	N-Term(TMT6plex); S10(Phospho); S12(Phospho)	0	S(2): 0.0; S(10): 100.0; S(12): 100.0; S(17): 0.0; S(18): 0.0	28.38	3	2425.97	-0.875468	1.1113	0.960157	1.18399	0.849802	0.983618	0.944866	0.853427
gEVVIDsDEEEk	2	jgi_Crypa2_258033|e_gw1.4.2392.1	jgi_Crypa2_258033|e_gw1.4.2392.1	N-Term(TMT6plex); S7(Phospho); K12(TMT6plex)	0	S(7): 100.0	19.81	3	1886.91	2.20189	0.971745	1.06629	0.954826	0.891969	1.06869	1.05468	1.00751
aIPNNMAAGTsADNLLAGLTGAR	5	jgi_Crypa2_258157|e_gw1.5.2462.1	jgi_Crypa2_258157|e_gw1.5.2462.1	N-Term(TMT6plex); S11(Phospho)	0	T(10): 1.8; S(11): 98.2; T(20): 0.0	78.21	3	2508.25	1.98966	1.05658	0.469643	0.892609	0.945181	1.08233	1.35747	1.39943
sAASNPTPAPSSAALQPVPR	9	jgi_Crypa2_258157|e_gw1.5.2462.1	jgi_Crypa2_258157|e_gw1.5.2462.1	N-Term(TMT6plex); S1(Phospho)	0	S(1): 100.0; S(4): 0.0; T(7): 0.0; S(11): 0.0; S(12): 0.0	67.39	3	2228.13	-0.0816142	0.949373	0.929212	1.09199	1.02295	1.03142	0.927071	1.00366
gGGsPSTAPNR	4	jgi_Crypa2_258168|e_gw1.5.1530.1	jgi_Crypa2_258168|e_gw1.5.1530.1	N-Term(TMT6plex); S4(Phospho)	0	S(4): 99.9; S(6): 0.1; T(7): 0.1	15.39	2	1309.61	0.798109	1.21499	1.15424	1.20349	0.811474	0.86688	0.83176	0.702579
vFNSSGtPDAHEk	5	jgi_Crypa2_258214|e_gw1.5.2203.1	jgi_Crypa2_258214|e_gw1.5.2203.1	N-Term(TMT6plex); T7(Phospho); K13(TMT6plex)	0	S(4): 0.8; S(5): 49.6; T(7): 49.6	20.04	3	1926.94	0.684985	1.11947	1.12051	1.08934	0.871049	0.871708	0.922004	0.800393
aQEGLPTQGGISHPPsR	4	jgi_Crypa2_258283|e_gw1.5.1678.1	jgi_Crypa2_258283|e_gw1.5.1678.1	N-Term(TMT6plex); S16(Phospho)	0	T(7): 0.0; S(12): 0.0; S(16): 100.0	45.03	3	2041.01	-0.323241	0.997426	0.989524	1.00612	0.991357	0.991564	1.02375	1.00454
aAsLADADGIIPVTk	5	jgi_Crypa2_258283|e_gw1.5.1678.1	jgi_Crypa2_258283|e_gw1.5.1678.1	N-Term(TMT6plex); S3(Phospho); K15(TMT6plex)	0	S(3): 100.0; T(14): 0.0	36.35	3	1980.09	1.96117	0.984814	0.942032	1.10249	0.989172	1.03433	0.96762	0.987387
aQEGLPTQGGIsHPPsR	1	jgi_Crypa2_258283|e_gw1.5.1678.1	jgi_Crypa2_258283|e_gw1.5.1678.1	N-Term(TMT6plex); S12(Phospho); S16(Phospho)	0	T(7): 0.0; S(12): 100.0; S(16): 100.0	29.95	3	2120.98	2.55607	0.95815	0.913681	0.97071	1.10156	1.0027	1.0174	1.09819
fFEGDLsDVEDDGSAETDGR	10	jgi_Crypa2_258392|e_gw1.5.1388.1	jgi_Crypa2_258392|e_gw1.5.1388.1	N-Term(TMT6plex); S7(Phospho)	0	S(7): 100.0; S(14): 0.0; T(17): 0.0	59.98	3	2470.01	-0.335197	0.975866	0.961265	0.929698	1.03047	1.0083	1.01539	1.06534
gDDGsDDEEDDEDDDEDAEPILESk	10	jgi_Crypa2_258549|e_gw1.5.1506.1	jgi_Crypa2_258549|e_gw1.5.1506.1	N-Term(TMT6plex); S5(Phospho); K25(TMT6plex)	0	S(5): 100.0; S(24): 0.0	83.69	3	3292.3	2.92998	1.01281	0.817053	0.890115	1.0538	1.13935	1.04549	1.19068
mDRGDDGsDDEEDDEDDDEDAEPILESk	1	jgi_Crypa2_258549|e_gw1.5.1506.1	jgi_Crypa2_258549|e_gw1.5.1506.1	N-Term(TMT6plex); S8(Phospho); K28(TMT6plex)	1	S(8): 100.0; S(27): 0.0	13.86	3	3694.48	3.1752	0.928837	0.497316	0.990688	1.06045	1.0629	1.28438	1.40999
rFtFSNPEGFk	8	jgi_Crypa2_258735|e_gw1.5.386.1	jgi_Crypa2_258735|e_gw1.5.386.1	N-Term(TMT6plex); T3(Phospho); K11(TMT6plex)	1	T(3): 100.0; S(5): 0.0	32.56	3	1867.95	0.443271	1.30944	0.995115	1.1376	0.847024	0.942319	0.870362	0.772685
ftFSNPEGFk	3	jgi_Crypa2_258735|e_gw1.5.386.1	jgi_Crypa2_258735|e_gw1.5.386.1	N-Term(TMT6plex); T2(Phospho); K10(TMT6plex)	0	T(2): 100.0; S(4): 0.0	25.87	3	1711.85	1.36614	1.25305	1.19199	0.915887	0.975376	0.922083	0.95473	0.848631
ftFSNPEGFkDEEIFR	3	jgi_Crypa2_258735|e_gw1.5.386.1	jgi_Crypa2_258735|e_gw1.5.386.1	N-Term(TMT6plex); T2(Phospho); K10(TMT6plex)	1	T(2): 100.0; S(4): 0.0	13.76	3	2501.22	1.40811	1.22639	0.971335	1.18355	0.862651	0.975827	0.90579	0.811607
rFtFSNPEGFkDEEIFR	9	jgi_Crypa2_258735|e_gw1.5.386.1	jgi_Crypa2_258735|e_gw1.5.386.1	N-Term(TMT6plex); T3(Phospho); K11(TMT6plex)	2	T(3): 100.0; S(5): 0.0	9.48	4	2657.32	0.246545	1.07553	0.925573	1.16394	0.91928	0.942453	0.936625	0.884144
sASDNTGsPEkPGVTAPDEVTTAQDPSGk	6	jgi_Crypa2_258757|e_gw1.5.2161.1	jgi_Crypa2_258757|e_gw1.5.2161.1	N-Term(TMT6plex); S8(Phospho); K11(TMT6plex); K29(TMT6plex)	0	S(1): 0.3; S(3): 0.3; T(6): 5.3; S(8): 94.1; T(15): 0.0; T(21): 0.0; T(22): 0.0; S(27): 0.0	20.65	4	3610.78	2.73052	0.905874	0.98132	1.09157	1.12212	0.981033	0.880872	1.00177
iAETsPQPLPTGDSk	4	jgi_Crypa2_258908|e_gw1.5.61.1	jgi_Crypa2_258908|e_gw1.5.61.1	N-Term(TMT6plex); S5(Phospho); K15(TMT6plex)	0	T(4): 50.0; S(5): 50.0; T(11): 0.0; S(14): 0.0	26.36	3	2079.08	0.270722	0.957195	0.987862	0.93189	0.975817	1.0688	1.05492	1.07737
rGsmDGDGSIk	1	jgi_Crypa2_258963|e_gw1.5.2735.1	jgi_Crypa2_258963|e_gw1.5.2735.1	N-Term(TMT6plex); S3(Phospho); M4(Oxidation); K11(TMT6plex)	1	S(3): 100.0; S(9): 0.0	12.65	3	1676.81	-1.14317	1.12177	1.03424	1.11895	0.978374	0.956441	0.853042	0.851264
sAGEDGDGGEATGVEDk	3	jgi_Crypa2_259049|e_gw1.5.1422.1	jgi_Crypa2_259049|e_gw1.5.1422.1	N-Term(TMT6plex); S1(Phospho); K17(TMT6plex)	0	S(1): 100.0; T(12): 0.0	25.58	3	2131.95	2.18387	1.02591	0.820768	1.04321	1.05304	1.17456	0.984565	1.11152
lmGsPELGSGGGGGGGGGPMGSSLGAR	1	jgi_Crypa2_259260|e_gw1.5.1228.1	jgi_Crypa2_259260|e_gw1.5.1228.1	N-Term(TMT6plex); M2(Oxidation); S4(Phospho)	0	S(4): 50.0; S(9): 50.0; S(22): 0.0; S(23): 0.0	22.59	3	2585.2	13.6768	1.06911	1.02647	0.894326	1.03041	1.01175	0.986189	1.01286
mGALGLSMGsQDGFGAQPIR	5	jgi_Crypa2_259267|e_gw1.5.428.1	jgi_Crypa2_259267|e_gw1.5.428.1	N-Term(TMT6plex); S10(Phospho)	0	S(7): 3.0; S(10): 97.0	66.78	3	2302.09	-1.11526	1.18457	1.11494	1.01923	0.963249	0.843912	0.945614	0.829463
rEsHNLVER	3	jgi_Crypa2_259267|e_gw1.5.428.1	jgi_Crypa2_259267|e_gw1.5.428.1	N-Term(TMT6plex); S3(Phospho)	1	S(3): 100.0	25.1	3	1448.72	1.21182	1.24065	1.12425	0.98543	0.977113	0.858494	0.874903	0.809029
mGALGLSmGsQDGFGAQPIR	1	jgi_Crypa2_259267|e_gw1.5.428.1	jgi_Crypa2_259267|e_gw1.5.428.1	N-Term(TMT6plex); M8(Oxidation); S10(Phospho)	0	S(7): 0.3; S(10): 99.7	19.53	3	2318.11	7.93178	1.33252	1.07412	1.15631	0.901822	0.994217	0.672859	0.721003
mGALGLsmGsQDGFGAQPIR	1	jgi_Crypa2_259267|e_gw1.5.428.1	jgi_Crypa2_259267|e_gw1.5.428.1	N-Term(TMT6plex); S7(Phospho); M8(Oxidation); S10(Phospho)	0	S(7): 100.0; S(10): 100.0	9.21	3	2398.06	2.72032	0.789647	0.865923	0.835605	1.07928	1.07252	1.24804	1.36476
gTsMPTk	3	jgi_Crypa2_259267|e_gw1.5.428.1	jgi_Crypa2_259267|e_gw1.5.428.1	N-Term(TMT6plex); S3(Phospho); K7(TMT6plex)	0	T(2): 50.0; S(3): 50.0; T(6): 0.0	12.9	3	1259.65	0.502877	1.2332	1.12067	1.19412	0.89529	0.776416	0.901901	0.72537
gYDDEEEEDEEDEYGEGAGAGRDsDEER	4	jgi_Crypa2_259378|e_gw1.5.173.1	jgi_Crypa2_259378|e_gw1.5.173.1	N-Term(TMT6plex); S24(Phospho)	1	Y(2): 0.0; Y(14): 0.0; S(24): 100.0	28.15	3	3461.29	4.58837	1.70342	1.54435	1.31237	0.629027	0.547975	0.442813	0.355212
iNtASSADSVLFPFR	7	jgi_Crypa2_259537|e_gw1.5.1107.1	jgi_Crypa2_259537|e_gw1.5.1107.1	N-Term(TMT6plex); T3(Phospho)	0	T(3): 100.0; S(5): 0.0; S(6): 0.0; S(9): 0.0	66.7	3	1933.96	0.0155772	0.900276	0.776086	1.15197	0.871882	0.991727	1.129	1.05808
rGsFNEGDDAAADPAR	10	jgi_Crypa2_259537|e_gw1.5.1107.1	jgi_Crypa2_259537|e_gw1.5.1107.1	N-Term(TMT6plex); S3(Phospho)	1	S(3): 100.0	64.58	3	1957.86	-0.581376	1.00228	1.0945	1.03206	0.992282	0.939256	0.927799	0.913864
qASHTsPAPsPPVYDQPsSPGLAR	3	jgi_Crypa2_259537|e_gw1.5.1107.1	jgi_Crypa2_259537|e_gw1.5.1107.1	N-Term(TMT6plex); S6(Phospho); S10(Phospho); S18(Phospho)	0	S(3): 33.3; T(5): 33.3; S(6): 33.3; S(10): 100.0; Y(14): 0.0; S(18): 93.6; S(19): 6.4	16.48	3	2916.26	-0.671157	1.19388	0.973429	1.01478	0.974967	0.932046	0.92911	0.891275
sFDEGDDR	2	jgi_Crypa2_259537|e_gw1.5.1107.1	jgi_Crypa2_259537|e_gw1.5.1107.1	N-Term(TMT6plex); S1(Phospho)	0	S(1): 100.0	13.32	2	1249.5	2.91772	1.11473	1.09821	1.04067	0.946935	0.94432	0.926005	0.865888
aEEGGGsINR	3	jgi_Crypa2_259751|e_gw1.5.1745.1	jgi_Crypa2_259751|e_gw1.5.1745.1	N-Term(TMT6plex); S7(Phospho)	0	S(7): 100.0	9.99	2	1298.6	2.48828	0.986924	1.16504	1.00291	0.957159	0.957534	0.948906	0.907674
gGGGDTEEDLFALPMsPR	2	jgi_Crypa2_259757|e_gw1.5.1747.1	jgi_Crypa2_259757|e_gw1.5.1747.1	N-Term(TMT6plex); S16(Phospho)	0	T(6): 0.0; S(16): 100.0	22.49	3	2157.98	1.94928	0.894496	0.892149	0.863233	0.897248	1.09047	1.26294	1.22672
gGGGDTEEDLFALPMsPRsPEMLR	1	jgi_Crypa2_259757|e_gw1.5.1747.1	jgi_Crypa2_259757|e_gw1.5.1747.1	N-Term(TMT6plex); S16(Phospho); S19(Phospho)	1	T(6): 0.0; S(16): 100.0; S(19): 100.0	11.15	3	2951.31	4.72607	1.08187	0.910635	0.764992	1.19541	0.975806	1.03677	1.16337
sPRsPIGGk	4	jgi_Crypa2_259757|e_gw1.5.1747.1	jgi_Crypa2_259757|e_gw1.5.1747.1	N-Term(TMT6plex); S1(Phospho); S4(Phospho); K9(TMT6plex)	1	S(1): 100.0; S(4): 100.0	9.54	3	1516.77	-0.375807	1.01008	0.970354	1.13439	0.982229	0.946738	0.997559	0.939548
sAsPGQGTAR	5	jgi_Crypa2_259855|e_gw1.5.494.1	jgi_Crypa2_259855|e_gw1.5.494.1	N-Term(TMT6plex); S3(Phospho)	0	S(1): 0.0; S(3): 100.0; T(8): 0.0	30.77	2	1240.59	3.19245	0.991892	1.0671	0.951832	0.997796	0.903361	1.11816	1.00282
gVGGIPQLPsLR	3	jgi_Crypa2_259855|e_gw1.5.494.1	jgi_Crypa2_259855|e_gw1.5.494.1	N-Term(TMT6plex); S10(Phospho)	0	S(10): 100.0	28.14	3	1502.83	0.484749	1.41051	1.35879	1.26842	0.777052	1.00272	0.672832	0.607424
aNsNESER	3	jgi_Crypa2_259855|e_gw1.5.494.1	jgi_Crypa2_259855|e_gw1.5.494.1	N-Term(TMT6plex); S3(Phospho)	0	S(3): 100.0; S(6): 0.0	18.52	2	1215.52	1.07922	1.06579	0.990975	1.26247	0.909854	0.849734	1.02554	0.839088
aNsNEsER	2	jgi_Crypa2_259855|e_gw1.5.494.1	jgi_Crypa2_259855|e_gw1.5.494.1	N-Term(TMT6plex); S3(Phospho); S6(Phospho)	0	S(3): 100.0; S(6): 100.0	23.79	2	1295.49	-0.229648	1.06463	1.39498	1.02491	1.00347	0.772859	0.88243	0.763022
eQDsPTR	3	jgi_Crypa2_259855|e_gw1.5.494.1	jgi_Crypa2_259855|e_gw1.5.494.1	N-Term(TMT6plex); S4(Phospho)	0	S(4): 100.0; T(6): 0.0	17.98	2	1141.51	0.750632	1.03198	1.05155	0.961052	1.00452	0.993863	0.941593	0.965645
aIFQDDFsGDEm	6	jgi_Crypa2_260136|e_gw1.5.2283.1	jgi_Crypa2_260136|e_gw1.5.2283.1	N-Term(TMT6plex); S8(Phospho); M12(Oxidation)	0	S(8): 100.0	94.1	2	1699.67	-0.793731	0.918994	0.995271	0.969942	1.00261	1.09464	1.03844	1.08719
aIFQDDFsGDEM	5	jgi_Crypa2_260136|e_gw1.5.2283.1	jgi_Crypa2_260136|e_gw1.5.2283.1	N-Term(TMT6plex); S8(Phospho)	0	S(8): 100.0	88.73	2	1683.68	0.528683	0.836549	0.887853	0.959325	0.991008	1.12231	1.08537	1.19188
rLsTEGPQSVLDR	1	jgi_Crypa2_260437|e_gw1.5.63.1	jgi_Crypa2_260437|e_gw1.5.63.1	N-Term(TMT6plex); S3(Phospho)	1	S(3): 99.9; T(4): 0.1; S(9): 0.0	22.76	3	1766.9	-0.00949049	1.38296	1.10528	1.28636	0.995579	0.679661	0.71995	0.634555
iVEDDDEsEsDSIVASR	2	jgi_Crypa2_260476|e_gw1.5.2040.1	jgi_Crypa2_260476|e_gw1.5.2040.1	N-Term(TMT6plex); S8(Phospho); S10(Phospho)	0	S(8): 100.0; S(10): 100.0; S(12): 0.0; S(16): 0.0	78.73	2	2254.93	5.23351	1.09861	0.839118	0.996754	0.946216	1.06565	1.019	1.03284
qTPIDDsDsDTYGGAR	5	jgi_Crypa2_260476|e_gw1.5.2040.1	jgi_Crypa2_260476|e_gw1.5.2040.1	N-Term(TMT6plex); S7(Phospho); S9(Phospho)	0	T(2): 0.0; S(7): 100.0; S(9): 100.0; T(11): 0.0; Y(12): 0.0	58.84	2	2086.83	2.2367	0.845339	0.927465	0.920374	1.01025	1.16148	1.02661	1.18757
aTPLRQtPIDDsDsDTYGGAR	2	jgi_Crypa2_260476|e_gw1.5.2040.1	jgi_Crypa2_260476|e_gw1.5.2040.1	N-Term(TMT6plex); T7(Phospho); S12(Phospho); S14(Phospho)	1	T(2): 0.0; T(7): 100.0; S(12): 99.6; S(14): 99.6; T(16): 0.6; Y(17): 0.2	29.22	3	2705.11	-0.388378	0.930332	1.01329	0.912275	1.02471	1.03554	1.06024	1.09265
sDANSASASPAPGYTk	2	jgi_Crypa2_260476|e_gw1.5.2040.1	jgi_Crypa2_260476|e_gw1.5.2040.1	N-Term(TMT6plex); S1(Phospho); K16(TMT6plex)	0	S(1): 99.8; S(5): 0.2; S(7): 0.0; S(9): 0.0; Y(14): 0.0; T(15): 0.0	25.21	3	2061.98	-3.02952	1.03948	1.1297	0.991162	0.999892	0.931942	0.958888	0.914688
rAtPLRQtPIDDsDsDTYGGAR	2	jgi_Crypa2_260476|e_gw1.5.2040.1	jgi_Crypa2_260476|e_gw1.5.2040.1	N-Term(TMT6plex); T3(Phospho); T8(Phospho); S13(Phospho); S15(Phospho)	2	T(3): 100.0; T(8): 100.0; S(13): 99.9; S(15): 99.6; T(17): 0.4; Y(18): 0.1	18.63	3	2941.18	1.6948	0.988825	1.06923	1.05865	1.01866	0.929525	0.966562	0.935202
sLSQEALQk	4	jgi_Crypa2_260553|e_gw1.5.1037.1	jgi_Crypa2_260553|e_gw1.5.1037.1	N-Term(Acetyl); S1(Phospho); K9(TMT6plex)	0	S(1): 50.0; S(3): 50.0	26.84	2	1354.68	-0.5636	1.01056	1.04784	0.984869	0.978008	1.00343	1.03047	0.989699
dVDEFDEDQDsDVATSNPk	16	jgi_Crypa2_260607|e_gw1.5.1712.1	jgi_Crypa2_260607|e_gw1.5.1712.1	N-Term(TMT6plex); S11(Phospho); K19(TMT6plex)	0	S(11): 100.0; T(15): 0.0; S(16): 0.0	56.65	3	2664.16	0.368872	1.00776	0.935163	0.93693	1.04847	1.05378	1.02805	1.08697
gTPVNGsR	1	jgi_Crypa2_260607|e_gw1.5.1712.1	jgi_Crypa2_260607|e_gw1.5.1712.1	N-Term(TMT6plex); S7(Phospho)	0	T(2): 0.0; S(7): 100.0	6.1	2	1096.53	-0.365518	1.00893	0.934093	1.12045	0.900735	0.964749	1.07502	0.959859
tsPTLSGGGGNDEEFDNFDSTTk	17	jgi_Crypa2_260623|e_gw1.5.2546.1	jgi_Crypa2_260623|e_gw1.5.2546.1	N-Term(TMT6plex); S2(Phospho); K23(TMT6plex)	0	T(1): 2.9; S(2): 97.0; T(4): 0.1; S(6): 0.0; S(20): 0.0; T(21): 0.0; T(22): 0.0	49.27	3	2914.3	-0.617476	1.02261	1.06764	1.09557	0.961965	1.00639	0.921113	0.906977
rGEGEDGEGEDsEEEVDEDGNVR	7	jgi_Crypa2_260624|e_gw1.5.123.1	jgi_Crypa2_260624|e_gw1.5.123.1	N-Term(TMT6plex); S12(Phospho)	1	S(12): 100.0	90.25	3	2817.12	2.03846	1.02584	0.956198	1.03521	0.962766	1.08511	0.957631	0.996111
gEGEDGEGEDsEEEVDEDGNVR	8	jgi_Crypa2_260624|e_gw1.5.123.1	jgi_Crypa2_260624|e_gw1.5.123.1	N-Term(TMT6plex); S11(Phospho)	0	S(11): 100.0	78.35	3	2661.02	1.00547	0.925249	0.867405	0.885786	1.12128	1.07488	1.00579	1.19545
kAsVNLNDLENDsPASPPQR	7	jgi_Crypa2_260624|e_gw1.5.123.1	jgi_Crypa2_260624|e_gw1.5.123.1	K1(TMT6plex); N-Term(TMT6plex); S3(Phospho); S13(Phospho)	1	S(3): 100.0; S(13): 3.2; S(16): 96.8	52.33	3	2770.32	1.09402	0.969598	1.03821	0.970453	0.994653	0.985174	1.02615	1.00931
kAsVNLNDLENDSPASPPQR	3	jgi_Crypa2_260624|e_gw1.5.123.1	jgi_Crypa2_260624|e_gw1.5.123.1	N-Term(TMT6plex); K1(TMT6plex); S3(Phospho)	1	S(3): 100.0; S(13): 0.0; S(16): 0.0	43.13	3	2690.36	2.13307	0.942606	1.0477	1.00457	1.04021	0.920009	1.07857	1.01466
vTsGSMTNSPFk	13	jgi_Crypa2_260624|e_gw1.5.123.1	jgi_Crypa2_260624|e_gw1.5.123.1	N-Term(TMT6plex); S3(Phospho); K12(TMT6plex)	0	T(2): 1.7; S(3): 98.2; S(5): 0.0; T(7): 0.0; S(9): 0.0	35.36	3	1793.89	-0.885721	0.871286	0.893926	0.898866	1.07941	1.06193	1.1562	1.23778
aSVNLNDLENDSPAsPPQR	2	jgi_Crypa2_260624|e_gw1.5.123.1	jgi_Crypa2_260624|e_gw1.5.123.1	N-Term(TMT6plex); S15(Phospho)	0	S(2): 0.0; S(12): 0.0; S(15): 100.0	33.25	3	2333.1	1.24236	1.06459	0.932437	1.13295	1.01551	0.81836	1.04994	0.921349
vTsGSmTNSPFk	15	jgi_Crypa2_260624|e_gw1.5.123.1	jgi_Crypa2_260624|e_gw1.5.123.1	N-Term(TMT6plex); S3(Phospho); M6(Oxidation); K12(TMT6plex)	0	T(2): 3.6; S(3): 92.9; S(5): 3.6; T(7): 0.0; S(9): 0.0	18.73	3	1809.89	-0.226609	1.01275	0.997925	0.853287	0.982375	1.07063	1.07631	1.09265
aNsSAPSR	3	jgi_Crypa2_260624|e_gw1.5.123.1	jgi_Crypa2_260624|e_gw1.5.123.1	N-Term(TMT6plex); S3(Phospho)	0	S(3): 1.2; S(4): 49.4; S(7): 49.4	9.35	2	1098.51	-0.264617	0.926973	0.990768	0.916948	0.959877	1.05493	1.06776	1.08744
rMsGDVTPADGkPR	14	jgi_Crypa2_260657|e_gw1.5.716.1	jgi_Crypa2_260657|e_gw1.5.716.1	N-Term(TMT6plex); S3(Phospho); K12(TMT6plex)	1	S(3): 100.0; T(7): 0.0	19.63	4	2025.04	0.383805	0.939313	0.915198	0.971992	1.00912	1.03343	1.08873	1.10783
mSGDVtPADGkPR	9	jgi_Crypa2_260657|e_gw1.5.716.1	jgi_Crypa2_260657|e_gw1.5.716.1	N-Term(TMT6plex); T6(Phospho); K11(TMT6plex)	0	S(2): 0.0; T(6): 100.0	15.71	3	1868.94	0.676156	1.1704	1.03555	1.23709	0.941524	0.905942	0.889099	0.794811
rmsGDVtPADGkPR	4	jgi_Crypa2_260657|e_gw1.5.716.1	jgi_Crypa2_260657|e_gw1.5.716.1	N-Term(TMT6plex); M2(Oxidation); S3(Phospho); T7(Phospho); K12(TMT6plex)	1	S(3): 100.0; T(7): 100.0	13	3	2121	0.457542	1.10797	1.13681	1.16952	0.935621	0.915431	0.894404	0.804104
rMsGDVtPADGkPR	3	jgi_Crypa2_260657|e_gw1.5.716.1	jgi_Crypa2_260657|e_gw1.5.716.1	N-Term(TMT6plex); S3(Phospho); T7(Phospho); K12(TMT6plex)	1	S(3): 100.0; T(7): 100.0	10.45	3	2105	-0.185943	1.05121	0.980614	1.23262	0.902846	0.926309	0.984708	0.861973
rmsGDVTPADGkPR	12	jgi_Crypa2_260657|e_gw1.5.716.1	jgi_Crypa2_260657|e_gw1.5.716.1	N-Term(TMT6plex); M2(Oxidation); S3(Phospho); K12(TMT6plex)	1	S(3): 100.0; T(7): 0.0	8.83	3	2041.03	0.635967	0.941782	0.925285	0.960484	1.03127	1.07606	1.05244	1.11749
msGDVTPADGkPR	5	jgi_Crypa2_260657|e_gw1.5.716.1	jgi_Crypa2_260657|e_gw1.5.716.1	N-Term(TMT6plex); M1(Oxidation); S2(Phospho); K11(TMT6plex)	0	S(2): 100.0; T(6): 0.0	4.44	3	1884.93	-0.355637	1.21749	1.18379	1.19121	0.854775	0.93467	0.779538	0.715098
dAGDPSAFLTENDVLtAWWSR	2	jgi_Crypa2_260763|e_gw1.5.475.1	jgi_Crypa2_260763|e_gw1.5.475.1	N-Term(TMT6plex); T16(Phospho)	0	S(6): 0.5; T(10): 87.5; T(16): 6.0; S(20): 6.0	7.25	3	2660.22	-1.10302	1.03878	1.24113	0.895861	1.01853	0.838	1.04867	0.9148
tAsPALSIGPSIR	9	jgi_Crypa2_260867|e_gw1.6.425.1	jgi_Crypa2_260867|e_gw1.6.425.1	N-Term(TMT6plex); S3(Phospho)	0	T(1): 2.6; S(3): 97.4; S(7): 0.0; S(11): 0.0	37	3	1578.85	0.99105	0.928549	1.0257	1.00291	1.04433	1.06021	0.9698	1.03962
rFsDMTAGEQPPSLTHGAsWPR	4	jgi_Crypa2_260867|e_gw1.6.425.1	jgi_Crypa2_260867|e_gw1.6.425.1	N-Term(TMT6plex); S3(Phospho); S19(Phospho)	1	S(3): 100.0; T(6): 0.0; S(13): 0.0; T(15): 0.0; S(19): 100.0	31.18	3	2817.25	2.62578	0.855602	0.830332	0.875385	1.07186	1.11976	1.0439	1.26322
vTTIAsPTR	7	jgi_Crypa2_260867|e_gw1.6.425.1	jgi_Crypa2_260867|e_gw1.6.425.1	N-Term(TMT6plex); S6(Phospho)	0	T(2): 1.8; T(3): 1.8; S(6): 96.4; T(8): 0.0	27.03	2	1254.67	0.115396	0.979199	1.05966	0.945133	1.02412	1.00507	1.01257	1.01936
tAsPALsIGPSIR	2	jgi_Crypa2_260867|e_gw1.6.425.1	jgi_Crypa2_260867|e_gw1.6.425.1	N-Term(TMT6plex); S3(Phospho); S7(Phospho)	0	T(1): 0.0; S(3): 100.0; S(7): 100.0; S(11): 0.0	21.83	2	1658.81	-0.497112	1.15001	1.08441	1.01993	0.961006	0.843555	1.00992	0.864838
sAsPLRPPPLEPLELk	2	jgi_Crypa2_260867|e_gw1.6.425.1	jgi_Crypa2_260867|e_gw1.6.425.1	N-Term(TMT6plex); S1(Phospho); S3(Phospho); K16(TMT6plex)	0	S(1): 100.0; S(3): 100.0	10.37	3	2362.26	0.481595	0.988723	0.927226	0.80071	1.18441	1.04052	1.00479	1.18885
sAsPLRPPPLEPLELk	4	jgi_Crypa2_260867|e_gw1.6.425.1	jgi_Crypa2_260867|e_gw1.6.425.1	N-Term(TMT6plex); S3(Phospho); K16(TMT6plex)	0	S(1): 0.0; S(3): 100.0	7.02	3	2282.3	1.28383	0.939303	1.06887	0.994324	0.988096	0.923546	1.06146	0.990211
gEPsSPPPFYQEEDk	2	jgi_Crypa2_260943|e_gw1.6.14.1	jgi_Crypa2_260943|e_gw1.6.14.1	N-Term(TMT6plex); S4(Phospho); K15(TMT6plex)	0	S(4): 50.0; S(5): 50.0; Y(10): 0.0	17.65	3	2245.05	1.51296	0.768478	0.965979	0.962257	1.07053	1.14277	1.02504	1.20085
iLEDIEEDSQTGADAtPk	6	jgi_Crypa2_260972|e_gw1.6.2380.1	jgi_Crypa2_260972|e_gw1.6.2380.1	N-Term(TMT6plex); T16(Phospho); K18(TMT6plex)	0	S(9): 0.0; T(11): 0.0; T(16): 100.0	44.66	3	2470.2	-1.14704	0.976778	1.0206	0.898734	0.986645	1.08176	0.989603	1.0559
tSSSQEsPk	18	jgi_Crypa2_260972|e_gw1.6.2380.1	jgi_Crypa2_260972|e_gw1.6.2380.1	N-Term(TMT6plex); S7(Phospho); K9(TMT6plex)	0	T(1): 0.0; S(2): 0.0; S(3): 0.0; S(4): 0.0; S(7): 100.0	15.69	3	1488.73	-0.417674	1.12406	1.11533	0.932923	1.03837	0.937282	0.958679	0.924982
iLEDIEEDSQTGADATPktPR	1	jgi_Crypa2_260972|e_gw1.6.2380.1	jgi_Crypa2_260972|e_gw1.6.2380.1	N-Term(TMT6plex); K18(TMT6plex); T19(Phospho)	1	S(9): 0.0; T(11): 0.0; T(16): 0.0; T(19): 100.0	15.43	4	2824.41	2.89214	0.644574	0.737089	1.2786	0.973588	1.1061	1.13251	1.20747
sPTTcPFSGIPIR	6	jgi_Crypa2_260972|e_gw1.6.2380.1	jgi_Crypa2_260972|e_gw1.6.2380.1	N-Term(TMT6plex); S1(Phospho); C5(Carbamidomethyl)	0	S(1): 100.0; T(3): 0.0; T(4): 0.0; S(8): 0.0	13.7	2	1741.86	1.41513	0.853282	1.07385	1.01719	0.90217	1.12024	0.954917	1.01121
skPEASsPk	11	jgi_Crypa2_260972|e_gw1.6.2380.1	jgi_Crypa2_260972|e_gw1.6.2380.1	N-Term(TMT6plex); K2(TMT6plex); S7(Phospho); K9(TMT6plex)	0	S(1): 0.0; S(6): 50.0; S(7): 50.0	4.22	3	1697.94	0.245571	0.913953	0.965032	0.792334	1.11181	1.09746	1.08871	1.23459
vDtDD	1	jgi_Crypa2_261784|e_gw1.6.552.1	jgi_Crypa2_261784|e_gw1.6.552.1	N-Term(TMT6plex); T3(Phospho)	0	T(3): 100.0	32.52	2	873.344	0.125391	0.853114	0.988398	0.891456	1.15528	1.06729	0.997188	1.17812
aEkDPFDIsDDsEEDEDAAMEAIR	1	jgi_Crypa2_262643|e_gw1.6.2255.1	jgi_Crypa2_262643|e_gw1.6.2255.1	N-Term(TMT6plex); K3(TMT6plex); S9(Phospho); S12(Phospho)	1	S(9): 100.0; S(12): 100.0	37.98	3	3316.4	4.48219	1.03945	0.774596	0.881723	1.04723	1.10533	1.07913	1.1988
eYADNREEGsDDDMWk	6	jgi_Crypa2_262643|e_gw1.6.2255.1	jgi_Crypa2_262643|e_gw1.6.2255.1	N-Term(TMT6plex); S10(Phospho); K16(TMT6plex)	1	Y(2): 0.0; S(10): 100.0	28.09	3	2498.06	1.33079	0.955081	0.918671	0.983688	1.01085	1.11049	1.00883	1.09544
eYADNREEGsDDDmWk	1	jgi_Crypa2_262643|e_gw1.6.2255.1	jgi_Crypa2_262643|e_gw1.6.2255.1	N-Term(TMT6plex); S10(Phospho); M14(Oxidation); K16(TMT6plex)	1	Y(2): 0.0; S(10): 100.0	0.47	3	2514.05	0.334534	0.941656	0.928447	0.970873	1.08495	0.990838	1.04843	1.0997
tFtSGGVSAPk	2	jgi_Crypa2_262643|e_gw1.6.2255.1	jgi_Crypa2_262643|e_gw1.6.2255.1	N-Term(TMT6plex); T3(Phospho); K11(TMT6plex)	0	T(1): 2.2; T(3): 95.6; S(4): 2.2; S(8): 0.0	15.29	3	1589.83	0.450163	0.879728	0.944901	1.14083	1.09936	0.902875	1.00977	1.0157
aEkDPFDIsDDsEEDEDAAmEAIR	1	jgi_Crypa2_262643|e_gw1.6.2255.1	jgi_Crypa2_262643|e_gw1.6.2255.1	N-Term(TMT6plex); K3(TMT6plex); S9(Phospho); S12(Phospho); M20(Oxidation)	1	S(9): 100.0; S(12): 100.0	20.42	3	3332.38	-0.790199	1.08633	0.838845	1.01889	1.00797	1.00435	1.02118	1.03038
iEsREsTAWR	2	jgi_Crypa2_262710|e_gw1.6.877.1	jgi_Crypa2_262710|e_gw1.6.877.1	N-Term(TMT6plex); S3(Phospho); S6(Phospho)	1	S(3): 100.0; S(6): 99.9; T(7): 0.1	8.9	2	1623.71	-0.566294	0.838982	0.983326	0.920522	1.11267	1.08741	1.00575	1.16881
qGsDQPTR	2	jgi_Crypa2_262710|e_gw1.6.877.1	jgi_Crypa2_262710|e_gw1.6.877.1	N-Term(TMT6plex); S3(Phospho)	0	S(3): 96.8; T(7): 3.2	7.53	2	1197.55	2.46974	1.01527	1.17541	1.05167	0.860062	0.938403	1.02201	0.869884
aVYSAVPEsPR	3	jgi_Crypa2_262963|e_gw1.6.1000.1	jgi_Crypa2_262963|e_gw1.6.1000.1	N-Term(TMT6plex); S9(Phospho)	0	Y(3): 0.0; S(4): 0.0; S(9): 100.0	32.07	3	1484.73	-0.793467	0.853305	0.956967	1.00577	1.10211	1.07954	1.01397	1.13479
aFVLDDTSsPDTQR	11	jgi_Crypa2_263010|e_gw1.6.1631.1	jgi_Crypa2_263010|e_gw1.6.1631.1	N-Term(TMT6plex); S9(Phospho)	0	T(7): 0.0; S(8): 0.0; S(9): 100.0; T(12): 0.0	20.39	3	1860.86	-0.618368	0.906135	0.961393	0.999008	0.978476	1.00078	1.0536	1.05802
tPQSHAAGHDDTVEDGVsGDDTPSDLYTQLTEk	3	jgi_Crypa2_263195|e_gw1.7.496.1	jgi_Crypa2_263195|e_gw1.7.496.1	N-Term(TMT6plex); S18(Phospho); K33(TMT6plex)	0	T(1): 0.0; S(4): 0.0; T(12): 0.0; S(18): 88.1; T(22): 5.9; S(24): 5.9; Y(27): 0.0; T(28): 0.0; T(31): 0.0	12.47	4	4024.85	3.76497	0.791852	0.966613	1.08286	1.15803	0.812201	1.14382	1.09598
tGsGHIk	3	jgi_Crypa2_26345|Crypa1.gw1.6.1297.1	jgi_Crypa2_26345|Crypa1.gw1.6.1297.1	N-Term(TMT6plex); S3(Phospho); K7(TMT6plex)	0	T(1): 99.9; S(3): 0.1	15.63	3	1237.67	0.214736	0.680161	0.755119	0.778348	1.14386	1.26177	1.19667	1.62733
qSHPQNDPSsPTGINDEADNQYR	7	jgi_Crypa2_263765|e_gw1.7.1583.1	jgi_Crypa2_263765|e_gw1.7.1583.1	N-Term(TMT6plex); S10(Phospho)	0	S(2): 0.0; S(9): 2.3; S(10): 97.7; T(12): 0.0; Y(22): 0.0	49.37	3	2879.26	7.32168	0.899575	1.27219	1.10326	0.837548	0.984374	1.03169	0.871325
eAPPPDIQVLGETPAsSPR	2	jgi_Crypa2_263765|e_gw1.7.1583.1	jgi_Crypa2_263765|e_gw1.7.1583.1	N-Term(TMT6plex); S16(Phospho)	0	T(13): 0.0; S(16): 50.0; S(17): 50.0	16	3	2270.12	-2.12848	1.15295	1.03588	1.01772	0.975434	0.924841	0.947486	0.888107
aSPALTEEENDDSDPDtGELLEVDEMTR	5	jgi_Crypa2_263765|e_gw1.7.1583.1	jgi_Crypa2_263765|e_gw1.7.1583.1	N-Term(TMT6plex); T17(Phospho)	0	S(2): 0.3; T(6): 3.5; S(13): 48.1; T(17): 48.1; T(27): 0.0	5.5	3	3387.46	1.56095	1.08048	1.05038	0.984602	1.09307	0.996019	0.815261	0.932238
sLsLR	2	jgi_Crypa2_263765|e_gw1.7.1583.1	jgi_Crypa2_263765|e_gw1.7.1583.1	N-Term(TMT6plex); S3(Phospho)	0	S(1): 0.0; S(3): 100.0	12.9	2	884.48	0.0350642	1.22779	0.960808	1.38914	0.851894	0.782289	0.884676	0.704038
sAsPPTHSTk	22	jgi_Crypa2_263897|e_gw1.7.1876.1	jgi_Crypa2_263897|e_gw1.7.1876.1	N-Term(Acetyl); S3(Phospho); K10(TMT6plex)	0	S(1): 0.0; S(3): 100.0; T(6): 0.0; S(8): 0.0; T(9): 0.0	25.37	2	1363.65	0.818991	1.07466	0.988852	1.07262	0.841358	0.909364	1.11125	0.912581
sAsPPTHSTk	34	jgi_Crypa2_263897|e_gw1.7.1876.1	jgi_Crypa2_263897|e_gw1.7.1876.1	N-Term(Acetyl); S1(Phospho); S3(Phospho); K10(TMT6plex)	0	S(1): 100.0; S(3): 100.0; T(6): 0.0; S(8): 0.0; T(9): 0.0	25.13	2	1443.61	0.927221	1.17585	1.05959	1.0907	0.816105	0.868848	1.00283	0.808076
rPLEETSsPSR	36	jgi_Crypa2_263897|e_gw1.7.1876.1	jgi_Crypa2_263897|e_gw1.7.1876.1	N-Term(TMT6plex); S8(Phospho)	0	T(6): 0.0; S(7): 0.0; S(8): 98.4; S(10): 1.5	21.43	2	1567.77	0.66604	0.993262	1.0413	1.04447	1.01763	0.968167	0.959441	0.956547
eSPsENGHTEAAELHSLPEIPk	3	jgi_Crypa2_263897|e_gw1.7.1876.1	jgi_Crypa2_263897|e_gw1.7.1876.1	N-Term(TMT6plex); S4(Phospho); K22(TMT6plex)	0	S(2): 4.8; S(4): 90.1; T(9): 4.8; S(16): 0.3	17.98	4	2910.42	-3.57359	0.917141	0.885748	0.981804	0.983735	0.998588	1.18064	1.13584
rPLEEtSSPSRTDQPDAk	13	jgi_Crypa2_263897|e_gw1.7.1876.1	jgi_Crypa2_263897|e_gw1.7.1876.1	N-Term(TMT6plex); T6(Phospho); K18(TMT6plex)	1	T(6): 3.3; S(7): 3.3; S(8): 3.3; S(10): 3.3; T(12): 86.8	10.79	4	2552.28	-0.325662	0.849249	0.961793	1.18274	0.993927	1.00298	1.02034	1.00784
rPLEEtSsPSRTDQPDAk	26	jgi_Crypa2_263897|e_gw1.7.1876.1	jgi_Crypa2_263897|e_gw1.7.1876.1	N-Term(TMT6plex); T6(Phospho); S8(Phospho); K18(TMT6plex)	1	T(6): 50.7; S(7): 50.7; S(8): 98.5; S(10): 0.1; T(12): 0.0	9.75	4	2632.24	0.324969	0.841871	0.863375	0.949272	1.04501	1.16407	1.0635	1.23283
gEEEELREsPsENGHTEAAELHSLPEIPk	25	jgi_Crypa2_263897|e_gw1.7.1876.1	jgi_Crypa2_263897|e_gw1.7.1876.1	N-Term(TMT6plex); S9(Phospho); S11(Phospho); K29(TMT6plex)	1	S(9): 100.0; S(11): 94.4; T(16): 5.6; S(23): 0.0	6.04	4	3832.77	-0.199409	0.947642	1.00124	1.02167	1.0426	1.01682	0.958857	1.01607
gEEEELREsPsENGHTEAAELHsLPEIPk	3	jgi_Crypa2_263897|e_gw1.7.1876.1	jgi_Crypa2_263897|e_gw1.7.1876.1	N-Term(TMT6plex); S9(Phospho); S11(Phospho); S23(Phospho); K29(TMT6plex)	1	S(9): 99.9; S(11): 50.1; T(16): 50.1; S(23): 100.0	1.59	4	3912.73	-3.00891	1.09404	0.894902	1.03479	1.10519	0.930833	0.939098	0.983926
rPLEEtSsPSR	5	jgi_Crypa2_263897|e_gw1.7.1876.1	jgi_Crypa2_263897|e_gw1.7.1876.1	N-Term(TMT6plex); T6(Phospho); S8(Phospho)	0	T(6): 97.2; S(7): 2.9; S(8): 97.1; S(10): 2.8	21.64	2	1647.74	0.471951	1.00563	1.02179	0.885027	0.88973	1.1518	0.971476	1.03452
sGDGDTGSVTTYAR	7	jgi_Crypa2_264654|e_gw1.7.1561.1	jgi_Crypa2_264654|e_gw1.7.1561.1	N-Term(TMT6plex); S1(Phospho)	0	S(1): 100.0; T(6): 0.0; S(8): 0.0; T(10): 0.0; T(11): 0.0; Y(12): 0.0	41.59	2	1695.74	0.782968	0.873576	1.04381	1.05209	0.964661	0.961748	1.06582	1.00766
dAsDAADAAESAAk	7	jgi_Crypa2_264694|e_gw1.7.1885.1	jgi_Crypa2_264694|e_gw1.7.1885.1	N-Term(TMT6plex); S3(Phospho); K14(TMT6plex)	0	S(3): 100.0; S(11): 0.0	46.94	3	1830.85	0.285163	1.14923	1.00585	1.04387	0.899761	0.978957	1.00255	0.900695
eAEEDTQVDtPAPEVDQETk	7	jgi_Crypa2_264694|e_gw1.7.1885.1	jgi_Crypa2_264694|e_gw1.7.1885.1	N-Term(TMT6plex); T10(Phospho); K20(TMT6plex)	0	T(6): 0.0; T(10): 100.0; T(19): 0.0	43.22	3	2769.28	1.20954	1.04424	1.086	1.05101	0.976482	0.913601	0.957096	0.894987
dAsDAADAAEsAAk	2	jgi_Crypa2_264694|e_gw1.7.1885.1	jgi_Crypa2_264694|e_gw1.7.1885.1	N-Term(TMT6plex); S3(Phospho); S11(Phospho); K14(TMT6plex)	0	S(3): 100.0; S(11): 100.0	29.38	3	1910.82	1.92248	0.911722	1.00725	0.917283	1.04122	1.05517	1.03624	1.10449
eNEDkPENADAAPstASGDAAAATATPk	12	jgi_Crypa2_264694|e_gw1.7.1885.1	jgi_Crypa2_264694|e_gw1.7.1885.1	N-Term(TMT6plex); K5(TMT6plex); S14(Phospho); T15(Phospho); K28(TMT6plex)	0	S(14): 96.7; T(15): 96.7; S(17): 6.6; T(24): 0.0; T(26): 0.0	29.15	3	3547.66	3.27988	1.20316	1.15064	0.764926	1.04849	0.994398	0.961538	0.963352
eNEDkPENADAAPSTAsGDAAAATATPk	8	jgi_Crypa2_264694|e_gw1.7.1885.1	jgi_Crypa2_264694|e_gw1.7.1885.1	N-Term(TMT6plex); K5(TMT6plex); S17(Phospho); K28(TMT6plex)	0	S(14): 1.7; T(15): 1.7; S(17): 96.6; T(24): 0.0; T(26): 0.0	27.2	3	3467.69	3.08036	0.931659	1.14453	1.0635	1.03543	0.980515	0.930167	0.938345
eNEDkPENADAAPstAsGDAAAATATPk	9	jgi_Crypa2_264694|e_gw1.7.1885.1	jgi_Crypa2_264694|e_gw1.7.1885.1	N-Term(TMT6plex); K5(TMT6plex); S14(Phospho); T15(Phospho); S17(Phospho); K28(TMT6plex)	0	S(14): 100.0; T(15): 100.0; S(17): 100.0; T(24): 0.0; T(26): 0.0	26.97	4	3627.61	-0.150502	0.923081	0.916207	0.830715	1.24976	1.08392	1.0815	1.27909
lkEDsEER	6	jgi_Crypa2_264694|e_gw1.7.1885.1	jgi_Crypa2_264694|e_gw1.7.1885.1	N-Term(TMT6plex); K2(TMT6plex); S5(Phospho)	1	S(5): 100.0	23.09	2	1543.78	0.426998	1.07641	1.07064	1.07009	0.968221	0.934617	0.930203	0.880608
nPEDAEtPQR	3	jgi_Crypa2_264694|e_gw1.7.1885.1	jgi_Crypa2_264694|e_gw1.7.1885.1	N-Term(TMT6plex); T7(Phospho)	0	T(7): 100.0	22.18	2	1465.65	-1.05205	0.953641	0.847959	0.803732	1.11387	1.18718	1.0015	1.26761
sTAGESAk	21	jgi_Crypa2_264694|e_gw1.7.1885.1	jgi_Crypa2_264694|e_gw1.7.1885.1	N-Term(TMT6plex); S1(Phospho); K8(TMT6plex)	0	S(1): 100.0; T(2): 0.0; S(6): 0.0	17.26	2	1288.66	0.489617	1.17642	1.07538	1.17234	0.842257	0.801924	1.05892	0.789425
kNPEDAEtPQR	3	jgi_Crypa2_264694|e_gw1.7.1885.1	jgi_Crypa2_264694|e_gw1.7.1885.1	N-Term(TMT6plex); K1(TMT6plex); T8(Phospho)	1	T(8): 100.0	17.03	3	1822.91	-0.199211	0.918269	0.839296	0.847074	1.13553	1.1682	1.01863	1.27556
eAEEDtQVDtPAPEVDQETk	2	jgi_Crypa2_264694|e_gw1.7.1885.1	jgi_Crypa2_264694|e_gw1.7.1885.1	N-Term(TMT6plex); T6(Phospho); T10(Phospho); K20(TMT6plex)	0	T(6): 100.0; T(10): 100.0; T(19): 0.0	15.97	4	2849.24	-0.572135	0.905919	1.13236	1.01697	0.972012	1.01601	0.955545	0.963446
tDtEEPEAPk	3	jgi_Crypa2_264694|e_gw1.7.1885.1	jgi_Crypa2_264694|e_gw1.7.1885.1	N-Term(TMT6plex); T3(Phospho); K10(TMT6plex)	0	T(1): 1.8; T(3): 98.2	15.25	3	1654.8	-0.487137	1.10261	1.02374	0.882056	0.978127	1.06257	0.968688	1.00032
sAVNGAEktDTEEPEAPk	3	jgi_Crypa2_264694|e_gw1.7.1885.1	jgi_Crypa2_264694|e_gw1.7.1885.1	N-Term(TMT6plex); K8(TMT6plex); T9(Phospho); K18(TMT6plex)	1	S(1): 0.0; T(9): 100.0; T(11): 0.0	13.81	3	2640.34	2.17565	0.976799	0.928859	1.14218	1.04928	0.933718	0.95656	0.964473
lQtPkEPEMSAEDR	7	jgi_Crypa2_264694|e_gw1.7.1885.1	jgi_Crypa2_264694|e_gw1.7.1885.1	N-Term(TMT6plex); T3(Phospho); K5(TMT6plex)	1	T(3): 100.0; S(10): 0.0	11.93	3	2169.07	0.780082	0.999092	0.979129	0.997461	1.02223	1.07382	0.950607	1.02385
rksTAGESAk	5	jgi_Crypa2_264694|e_gw1.7.1885.1	jgi_Crypa2_264694|e_gw1.7.1885.1	N-Term(TMT6plex); K2(TMT6plex); S3(Phospho); K10(TMT6plex)	2	S(3): 99.9; T(4): 0.1; S(8): 0.0	10.32	3	1802.01	0.132118	0.917961	1.07604	1.24084	0.785817	0.930029	1.06862	0.860773
gEEVRDsEEEEDDDDSDNNk	5	jgi_Crypa2_264793|e_gw1.7.1633.1	jgi_Crypa2_264793|e_gw1.7.1633.1	N-Term(TMT6plex); S7(Phospho); K20(TMT6plex)	1	S(7): 100.0; S(16): 0.0	35.42	3	2864.17	3.81651	0.981809	0.825242	0.878048	1.04399	1.21368	1.02557	1.22276
gEEVRDsEEEEDDDDsDNNk	4	jgi_Crypa2_264793|e_gw1.7.1633.1	jgi_Crypa2_264793|e_gw1.7.1633.1	N-Term(TMT6plex); S7(Phospho); S16(Phospho); K20(TMT6plex)	1	S(7): 100.0; S(16): 100.0	23.98	3	2944.13	1.36263	0.970397	0.913697	0.967351	1.02448	1.01132	1.03266	1.07611
dVsPGEFHR	1	jgi_Crypa2_264798|e_gw1.7.1742.1	jgi_Crypa2_264798|e_gw1.7.1742.1	N-Term(TMT6plex); S3(Phospho)	0	S(3): 100.0	12.11	3	1352.62	1.52742	0.89317	1.0847	1.10533	1.23643	0.852482	0.848346	0.952664
sPEADLDESPVDR	3	jgi_Crypa2_264868|e_gw1.7.374.1	jgi_Crypa2_264868|e_gw1.7.374.1	N-Term(TMT6plex); S1(Phospho)	0	S(1): 100.0; S(9): 0.0	42.18	3	1738.78	2.76581	0.95875	1.09809	1.02888	0.968889	0.931476	1.09385	0.970346
aRLsDEDEGEVR	4	jgi_Crypa2_264868|e_gw1.7.374.1	jgi_Crypa2_264868|e_gw1.7.374.1	N-Term(TMT6plex); S4(Phospho)	1	S(4): 100.0	32.36	3	1684.78	2.13073	1.01459	0.998386	1.02036	1.00353	0.958665	1.03236	0.987218
sPEADLDEsPVDR	2	jgi_Crypa2_264868|e_gw1.7.374.1	jgi_Crypa2_264868|e_gw1.7.374.1	N-Term(TMT6plex); S1(Phospho); S9(Phospho)	0	S(1): 100.0; S(9): 100.0	24.36	2	1818.74	-0.280353	1.13875	0.992359	0.906224	0.984283	0.930449	1.06408	0.980733
gAPsPAHHsPTSASR	7	jgi_Crypa2_264868|e_gw1.7.374.1	jgi_Crypa2_264868|e_gw1.7.374.1	N-Term(TMT6plex); S4(Phospho); S9(Phospho)	0	S(4): 100.0; S(9): 99.7; T(11): 0.1; S(12): 0.0; S(14): 0.1	21.79	3	1848.8	1.33961	0.945599	1.01493	1.1622	0.987795	0.955832	0.963114	0.930836
yQGsPAFSLENTR	6	jgi_Crypa2_264868|e_gw1.7.374.1	jgi_Crypa2_264868|e_gw1.7.374.1	N-Term(TMT6plex); S4(Phospho)	0	Y(1): 0.0; S(4): 100.0; S(8): 0.0; T(12): 0.0	14.09	2	1778.83	-1.24644	0.972825	1.00264	0.991578	1.02988	0.949044	1.02033	1.01086
gGTQsPR	2	jgi_Crypa2_264868|e_gw1.7.374.1	jgi_Crypa2_264868|e_gw1.7.374.1	N-Term(TMT6plex); S5(Phospho)	0	T(3): 0.0; S(5): 100.0	14.7	2	1011.48	0.363075	0.900092	0.839037	0.955424	1.04091	1.14858	1.02174	1.19175
dFPSQTEGGsSQNGtPMDTDR	2	jgi_Crypa2_264868|e_gw1.7.374.1	jgi_Crypa2_264868|e_gw1.7.374.1	N-Term(TMT6plex); S10(Phospho); T15(Phospho)	0	S(4): 0.7; T(6): 0.8; S(10): 91.9; S(11): 91.9; T(15): 14.6; T(19): 0.2	8.68	3	2616.02	1.88643	1.12964	0.8621	0.870089	1.0873	0.979149	1.04733	1.08804
sPEADLDEsPVDRDQk	3	jgi_Crypa2_264868|e_gw1.7.374.1	jgi_Crypa2_264868|e_gw1.7.374.1	N-Term(TMT6plex); S1(Phospho); S9(Phospho); K16(TMT6plex)	1	S(1): 100.0; S(9): 100.0	10.97	3	2419.09	1.27757	0.905843	0.834758	1.10869	0.963981	1.08697	0.991805	1.0679
fGDVYSVPLIPSEQPPQPTtEGAsPAASSPPPPTR	2	jgi_Crypa2_265134|e_gw1.7.1789.1	jgi_Crypa2_265134|e_gw1.7.1789.1	N-Term(TMT6plex); T20(Phospho); S24(Phospho)	0	Y(5): 0.0; S(6): 0.0; S(12): 0.0; T(19): 0.0; T(20): 0.4; S(24): 3.4; S(28): 48.5; S(29): 48.3; T(34): 99.3	12.28	4	3963.89	5.31958	0.90886	1.00509	1.01267	1.07599	0.948923	1.03618	1.04595
sTTSTDADLLIk	1	jgi_Crypa2_265264|e_gw1.8.1084.1	jgi_Crypa2_265264|e_gw1.8.1084.1	N-Term(TMT6plex); S1(Phospho); K12(TMT6plex)	0	S(1): 20.0; T(2): 20.0; T(3): 20.0; S(4): 20.0; T(5): 20.0	9.38	3	1802.95	-0.225812	0.760696	0.777465	1.07929	1.09389	1.06628	1.10904	1.249
vSAGPGADVIDANsETQADNASk	9	jgi_Crypa2_265543|e_gw1.8.290.1	jgi_Crypa2_265543|e_gw1.8.290.1	N-Term(TMT6plex); S14(Phospho); K23(TMT6plex)	0	S(2): 0.0; S(14): 98.0; T(16): 2.0; S(22): 0.0	64.91	3	2755.32	-1.19783	1.0405	0.984465	1.06911	0.996524	0.964807	1.01825	0.962997
yLAHPLEGILNVVGEGGASAPGkPLsR	3	jgi_Crypa2_265543|e_gw1.8.290.1	jgi_Crypa2_265543|e_gw1.8.290.1	N-Term(TMT6plex); K23(TMT6plex); S26(Phospho)	0	Y(1): 0.0; S(19): 0.0; S(26): 100.0	42.11	4	3240.76	1.43911	0.680029	0.99408	0.737094	1.20091	1.16177	1.07117	1.42412
sPTATVTIPWDEGLYQk	7	jgi_Crypa2_265543|e_gw1.8.290.1	jgi_Crypa2_265543|e_gw1.8.290.1	N-Term(TMT6plex); S1(Phospho); K17(TMT6plex)	0	S(1): 96.8; T(3): 3.1; T(5): 0.1; T(7): 0.0; Y(15): 0.0	30.14	3	2444.25	1.00854	1.0898	0.990962	0.958851	1.01001	1.08379	0.96276	1.00557
kSsAVGMIATR	17	jgi_Crypa2_265543|e_gw1.8.290.1	jgi_Crypa2_265543|e_gw1.8.290.1	N-Term(TMT6plex); K1(TMT6plex); S3(Phospho)	1	S(2): 0.0; S(3): 100.0; T(10): 0.0	26.74	2	1658.91	0.794627	0.917345	0.876055	1.05541	0.999252	1.05798	1.05068	1.09095
ssAVGMIATR	6	jgi_Crypa2_265543|e_gw1.8.290.1	jgi_Crypa2_265543|e_gw1.8.290.1	N-Term(TMT6plex); S2(Phospho)	0	S(1): 0.0; S(2): 100.0; T(9): 0.0	25.37	2	1301.65	0.425015	0.972007	0.971393	0.993026	1.03336	0.979994	1.03198	1.03709
kSsAVGmIATR	7	jgi_Crypa2_265543|e_gw1.8.290.1	jgi_Crypa2_265543|e_gw1.8.290.1	K1(TMT6plex); N-Term(TMT6plex); S3(Phospho); M7(Oxidation)	1	S(2): 0.1; S(3): 99.9; T(10): 0.0	7.86	3	1674.9	0.280229	0.920955	0.924953	1.08695	1.00519	1.05474	1.03678	1.05587
vFDAsDDDDDDNDEHR	10	jgi_Crypa2_265972|e_gw1.8.94.1	jgi_Crypa2_265972|e_gw1.8.94.1	N-Term(TMT6plex); S5(Phospho)	0	S(5): 100.0	79.03	3	2188.81	-0.200295	0.933527	0.905374	1.03392	0.948316	1.0469	1.04726	1.05905
dAPDPsDGsRDAsPAPGEk	8	jgi_Crypa2_265972|e_gw1.8.94.1	jgi_Crypa2_265972|e_gw1.8.94.1	N-Term(TMT6plex); S6(Phospho); S9(Phospho); S13(Phospho); K19(TMT6plex)	1	S(6): 100.0; S(9): 100.0; S(13): 100.0	18.76	3	2567.05	0.893372	1.00842	0.980335	1.01935	0.956231	1.057	0.968119	0.991103
sVLFSDEAIPAPPEDEVADSDYR	6	jgi_Crypa2_266231|e_gw1.8.129.1	jgi_Crypa2_266231|e_gw1.8.129.1	N-Term(TMT6plex); S1(Phospho)	0	S(1): 100.0; S(5): 0.0; S(20): 0.0; Y(22): 0.0	64.2	3	2831.29	1.33117	1.09085	1.06698	0.896469	1.03897	0.962184	1.07492	1.00713
aTDFSmsSEELNk	8	jgi_Crypa2_266231|e_gw1.8.129.1	jgi_Crypa2_266231|e_gw1.8.129.1	N-Term(TMT6plex); M6(Oxidation); S7(Phospho); K13(TMT6plex)	0	T(2): 0.0; S(5): 49.6; S(7): 49.6; S(8): 0.9	49.4	3	2012.93	-0.340562	1.05262	1.05631	1.06156	0.906378	0.939561	1.03835	0.909731
eQTQtPAHVFAR	7	jgi_Crypa2_266231|e_gw1.8.129.1	jgi_Crypa2_266231|e_gw1.8.129.1	N-Term(TMT6plex); T5(Phospho)	0	T(3): 0.1; T(5): 99.9	34.04	3	1693.83	3.66343	0.970153	0.975492	1.10552	0.967898	0.969287	1.01041	0.966057
qPsTSPEQTR	3	jgi_Crypa2_266231|e_gw1.8.129.1	jgi_Crypa2_266231|e_gw1.8.129.1	N-Term(TMT6plex); S3(Phospho)	0	S(3): 100.0; T(4): 0.0; S(5): 0.0; T(9): 0.0	28.58	2	1439.67	0.307808	1.02104	1.13667	0.935061	0.976961	0.919892	1.11445	0.973661
yAPsPLHAGIPSk	3	jgi_Crypa2_266231|e_gw1.8.129.1	jgi_Crypa2_266231|e_gw1.8.129.1	N-Term(TMT6plex); S4(Phospho); K13(TMT6plex)	0	Y(1): 0.0; S(4): 100.0; S(12): 0.0	27.83	3	1876.02	1.66223	1.01408	0.949245	1.20623	0.889532	0.823298	1.08643	0.883171
aTDFSMsSEELNk	3	jgi_Crypa2_266231|e_gw1.8.129.1	jgi_Crypa2_266231|e_gw1.8.129.1	N-Term(TMT6plex); S7(Phospho); K13(TMT6plex)	0	T(2): 0.0; S(5): 0.0; S(7): 99.9; S(8): 0.0	25.41	2	1996.94	0.937594	1.05557	0.963652	0.980011	0.959593	0.984455	1.06289	1.00257
sGsTSADAPAPk	19	jgi_Crypa2_266231|e_gw1.8.129.1	jgi_Crypa2_266231|e_gw1.8.129.1	N-Term(TMT6plex); S3(Phospho); K12(TMT6plex)	0	S(1): 0.0; S(3): 98.0; T(4): 1.9; S(5): 0.0	24.96	3	1626.81	0.202815	1.17048	1.10176	1.19618	0.860894	0.929568	0.871155	0.767387
sNsNDDPIER	6	jgi_Crypa2_266231|e_gw1.8.129.1	jgi_Crypa2_266231|e_gw1.8.129.1	N-Term(TMT6plex); S3(Phospho)	0	S(1): 0.0; S(3): 100.0	20.54	2	1455.63	0.27427	1.05807	1.12023	1.10685	0.943854	0.922555	0.928163	0.850666
rGsDYEMEPPR	12	jgi_Crypa2_266231|e_gw1.8.129.1	jgi_Crypa2_266231|e_gw1.8.129.1	N-Term(TMT6plex); S3(Phospho)	1	S(3): 100.0; Y(5): 0.0	19.34	2	1645.73	1.3707	0.996746	1.09136	0.982964	0.938641	0.982687	0.990617	0.948187
rGsDYEmEPPR	4	jgi_Crypa2_266231|e_gw1.8.129.1	jgi_Crypa2_266231|e_gw1.8.129.1	N-Term(TMT6plex); S3(Phospho); M7(Oxidation)	1	S(3): 100.0; Y(5): 0.0	6.19	3	1661.72	-0.328685	1.00953	1.04073	1.03934	1.06265	0.969256	0.881477	0.942964
gLsPNPDR	5	jgi_Crypa2_266231|e_gw1.8.129.1	jgi_Crypa2_266231|e_gw1.8.129.1	N-Term(TMT6plex); S3(Phospho)	0	S(3): 100.0	17.88	2	1164.56	0.306327	1.03575	1.0272	1.18389	0.939082	0.843402	0.991858	0.854473
tEsAEMR	6	jgi_Crypa2_266231|e_gw1.8.129.1	jgi_Crypa2_266231|e_gw1.8.129.1	N-Term(TMT6plex); S3(Phospho)	0	T(1): 0.0; S(3): 100.0	9.17	2	1132.49	0.229667	1.0787	1.04823	1.07078	0.949514	0.954043	0.959635	0.895388
qPsTsPEQTR	6	jgi_Crypa2_266231|e_gw1.8.129.1	jgi_Crypa2_266231|e_gw1.8.129.1	N-Term(TMT6plex); S3(Phospho); S5(Phospho)	0	S(3): 6.1; T(4): 96.9; S(5): 96.9; T(9): 0.0	7.24	2	1519.64	-0.124777	0.604451	0.889348	0.667784	1.11257	1.32764	1.26781	1.71542
vPsREQTQtPAHVFAR	1	jgi_Crypa2_266231|e_gw1.8.129.1	jgi_Crypa2_266231|e_gw1.8.129.1	N-Term(TMT6plex); S3(Phospho); T9(Phospho)	1	S(3): 100.0; T(7): 0.3; T(9): 99.7	12.92	3	2213.05	1.96348	0.897759	0.82682	0.978958	1.08347	1.10953	1.02623	1.19075
tSASRPPPPPNEDYHGEDsDGQEDDSSR	13	jgi_Crypa2_266412|e_gw1.8.1502.1	jgi_Crypa2_266412|e_gw1.8.1502.1	N-Term(TMT6plex); S19(Phospho)	0	T(1): 0.0; S(2): 0.0; S(4): 0.0; Y(14): 0.0; S(19): 100.0; S(26): 0.0; S(27): 0.0	59.81	3	3351.39	0.670544	1.06261	0.981195	0.999998	0.947569	1.03988	0.96989	0.971594
gGFTDPAAGEGNIGSsPPR	16	jgi_Crypa2_266412|e_gw1.8.1502.1	jgi_Crypa2_266412|e_gw1.8.1502.1	N-Term(TMT6plex); S16(Phospho)	0	T(4): 0.0; S(15): 2.2; S(16): 97.8	44.5	3	2095.96	-0.852807	1.03357	1.0241	1.00841	1.01024	0.954991	0.956941	0.953061
tNStADtPSTPEAASSASAAk	1	jgi_Crypa2_266412|e_gw1.8.1502.1	jgi_Crypa2_266412|e_gw1.8.1502.1	N-Term(TMT6plex); T4(Phospho); T7(Phospho); K21(TMT6plex)	0	T(1): 48.7; S(3): 48.7; T(4): 2.5; T(7): 2.5; S(9): 48.7; T(10): 48.7; S(15): 0.0; S(16): 0.0; S(18): 0.0	40.47	3	2583.16	-1.91787	0.958849	0.978117	0.999649	0.90367	1.19617	0.954464	1.04008
tNsTADTPSTPEAASSASAAk	11	jgi_Crypa2_266412|e_gw1.8.1502.1	jgi_Crypa2_266412|e_gw1.8.1502.1	N-Term(TMT6plex); S3(Phospho); K21(TMT6plex)	0	T(1): 0.2; S(3): 95.8; T(4): 3.9; T(7): 0.2; S(9): 0.0; T(10): 0.0; S(15): 0.0; S(16): 0.0; S(18): 0.0	39.58	3	2503.2	-0.16585	0.980381	1.1143	0.942323	0.970344	1.05476	0.989645	0.992674
tSASRPPPPPNEDYHGEDsDGQEDDSsR	5	jgi_Crypa2_266412|e_gw1.8.1502.1	jgi_Crypa2_266412|e_gw1.8.1502.1	N-Term(TMT6plex); S19(Phospho); S27(Phospho)	0	T(1): 0.0; S(2): 0.0; S(4): 0.0; Y(14): 0.0; S(19): 99.7; S(26): 50.1; S(27): 50.1	5.92	4	3431.36	1.33818	1.14121	0.999857	0.778481	1.04066	1.0638	0.922157	1.03667
sStDGLYGPGIASGFSQQGAPGVAAALGNR	16	jgi_Crypa2_266556|e_gw1.8.1591.1	jgi_Crypa2_266556|e_gw1.8.1591.1	N-Term(TMT6plex); T3(Phospho)	0	S(1): 33.3; S(2): 33.3; T(3): 33.3; Y(7): 0.0; S(13): 0.0; S(16): 0.0	42.58	4	3115.51	0.443585	1.0527	0.911579	0.922512	1.05816	1.07693	1.07229	1.11105
tSskEGSDAGEGPALPASANWAR	13	jgi_Crypa2_266556|e_gw1.8.1591.1	jgi_Crypa2_266556|e_gw1.8.1591.1	N-Term(TMT6plex); S3(Phospho); K4(TMT6plex)	1	T(1): 0.0; S(2): 0.1; S(3): 99.9; S(7): 0.0; S(18): 0.0	41.97	3	2797.35	-0.551246	0.851938	0.986622	1.02009	1.08568	0.955978	1.08733	1.09457
tSskEGsDAGEGPALPASANWAR	17	jgi_Crypa2_266556|e_gw1.8.1591.1	jgi_Crypa2_266556|e_gw1.8.1591.1	N-Term(TMT6plex); S3(Phospho); K4(TMT6plex); S7(Phospho)	1	T(1): 0.0; S(2): 0.1; S(3): 99.9; S(7): 100.0; S(18): 0.0	38.64	3	2877.33	1.19571	0.873855	0.920961	0.955744	1.04725	1.0445	1.05546	1.14421
eGsDAGEGPALPASANWAR	5	jgi_Crypa2_266556|e_gw1.8.1591.1	jgi_Crypa2_266556|e_gw1.8.1591.1	N-Term(TMT6plex); S3(Phospho)	0	S(3): 100.0; S(14): 0.0	35.05	3	2165	4.56566	0.901388	0.837542	0.927352	1.0939	1.09854	1.04769	1.21522
stGTPPNMFGQGGSFGNSGFGAk	12	jgi_Crypa2_266556|e_gw1.8.1591.1	jgi_Crypa2_266556|e_gw1.8.1591.1	N-Term(TMT6plex); T2(Phospho); K23(TMT6plex)	0	S(1): 3.1; T(2): 3.1; T(4): 93.8; S(14): 0.0; S(18): 0.0	34.89	3	2741.27	-1.99296	0.888879	0.83356	1.02118	0.971727	1.06786	1.11007	1.14799
lRPIsPDNScPPLFDPR	20	jgi_Crypa2_266556|e_gw1.8.1591.1	jgi_Crypa2_266556|e_gw1.8.1591.1	N-Term(TMT6plex); S5(Phospho); C10(Carbamidomethyl)	0	S(5): 100.0; S(9): 0.0	31.41	3	2290.13	1.42653	0.926518	0.922444	0.952274	1.04987	1.05405	0.99204	1.10521
tGGNAGPSsR	3	jgi_Crypa2_266556|e_gw1.8.1591.1	jgi_Crypa2_266556|e_gw1.8.1591.1	N-Term(TMT6plex); S9(Phospho)	0	T(1): 0.0; S(8): 50.0; S(9): 50.0	19.48	2	1212.56	0.388011	1.04822	1.02878	1.13472	0.971662	0.83212	0.986368	0.868739
vIAQPPIsR	8	jgi_Crypa2_266556|e_gw1.8.1591.1	jgi_Crypa2_266556|e_gw1.8.1591.1	N-Term(TMT6plex); S8(Phospho)	0	S(8): 100.0	19.2	2	1289.72	-0.275513	0.939835	0.774347	1.06116	1.01281	1.0695	1.07554	1.13783
tAGVGQAHDASk	2	jgi_Crypa2_266556|e_gw1.8.1591.1	jgi_Crypa2_266556|e_gw1.8.1591.1	N-Term(TMT6plex); T1(Phospho); K12(TMT6plex)	0	T(1): 100.0; S(11): 0.0	3.5	3	1679.85	0.414867	0.96287	0.90334	1.03303	1.05467	0.987993	1.02217	1.05711
sStDGLyGPGIASGFSQQGAPGVAAALGNR	2	jgi_Crypa2_266556|e_gw1.8.1591.1	jgi_Crypa2_266556|e_gw1.8.1591.1	N-Term(TMT6plex); T3(Phospho); Y7(Phospho)	0	S(1): 64.0; S(2): 64.0; T(3): 64.0; Y(7): 6.8; S(13): 0.7; S(16): 0.7	12.19	3	3195.48	3.35205	1.15272	1.07867	0.983931	0.985967	0.865138	1.00066	0.886931
ksYEEPEDEsGDEDEFVDAk	7	jgi_Crypa2_266743|e_gw1.8.1378.1	jgi_Crypa2_266743|e_gw1.8.1378.1	N-Term(TMT6plex); K1(TMT6plex); S2(Phospho); S10(Phospho); K20(TMT6plex)	1	S(2): 100.0; Y(3): 0.0; S(10): 100.0	59.67	3	3165.37	0.398264	1.15935	1.03573	1.04332	0.974636	0.966901	0.878873	0.870925
sYEEPEDEsGDEDEFVDAk	10	jgi_Crypa2_266743|e_gw1.8.1378.1	jgi_Crypa2_266743|e_gw1.8.1378.1	N-Term(TMT6plex); S9(Phospho); K19(TMT6plex)	0	S(1): 0.0; Y(2): 0.0; S(9): 100.0	48.26	3	2728.15	2.6956	0.97187	0.894912	0.910252	1.05167	1.14271	0.990449	1.14684
qsGSTTPAESAk	6	jgi_Crypa2_266743|e_gw1.8.1378.1	jgi_Crypa2_266743|e_gw1.8.1378.1	N-Term(TMT6plex); S2(Phospho); K12(TMT6plex)	0	S(2): 97.1; S(4): 2.8; T(5): 0.1; T(6): 0.0; S(10): 0.0	32.09	3	1701.85	0.638025	0.998009	1.25723	1.22148	0.869742	0.877383	0.88921	0.758282
kSYEEPEDEsGDEDEFVDAk	2	jgi_Crypa2_266743|e_gw1.8.1378.1	jgi_Crypa2_266743|e_gw1.8.1378.1	N-Term(TMT6plex); K1(TMT6plex); S10(Phospho); K20(TMT6plex)	1	S(2): 0.0; Y(3): 0.0; S(10): 100.0	30.86	3	3085.41	1.40494	0.812796	0.859367	0.931551	1.08182	1.08833	1.10193	1.2567
qSGsTtPAESAk	6	jgi_Crypa2_266743|e_gw1.8.1378.1	jgi_Crypa2_266743|e_gw1.8.1378.1	N-Term(TMT6plex); S4(Phospho); T6(Phospho); K12(TMT6plex)	0	S(2): 0.0; S(4): 97.8; T(5): 2.3; T(6): 99.9; S(10): 0.0	25.88	2	1781.81	-0.560292	1.07998	1.37648	1.22059	0.883215	0.769995	0.90416	0.695494
gRQsGsTtPAESAk	1	jgi_Crypa2_266743|e_gw1.8.1378.1	jgi_Crypa2_266743|e_gw1.8.1378.1	N-Term(TMT6plex); S4(Phospho); S6(Phospho); T8(Phospho); K14(TMT6plex)	1	S(4): 100.0; S(6): 100.0; T(7): 99.7; T(8): 0.3; S(12): 0.0	7.65	3	2074.9	0.515994	1.14123	1.0639	1.36172	0.935439	0.75374	0.852629	0.71262
tNGHPLDStPPASAk	2	jgi_Crypa2_266743|e_gw1.8.1378.1	jgi_Crypa2_266743|e_gw1.8.1378.1	N-Term(TMT6plex); T9(Phospho); K15(TMT6plex)	0	T(1): 0.0; S(8): 4.3; T(9): 95.7; S(13): 0.0	4.76	3	2031.03	-2.26476	1.00925	1.05271	1.05035	0.848857	0.955797	1.10626	0.935289
dAELVEVGsDDEEEEENTPTTR	3	jgi_Crypa2_266755|e_gw1.8.859.1	jgi_Crypa2_266755|e_gw1.8.859.1	N-Term(TMT6plex); S9(Phospho)	0	S(9): 100.0; T(18): 0.0; T(20): 0.0; T(21): 0.0	29	3	2773.18	-0.469372	1.01358	1.21777	0.987415	1.02797	0.916212	1.00334	0.915731
lGVGLGsPSSR	6	jgi_Crypa2_266755|e_gw1.8.859.1	jgi_Crypa2_266755|e_gw1.8.859.1	N-Term(TMT6plex); S7(Phospho)	0	S(7): 100.0; S(9): 0.0; S(10): 0.0	10.94	2	1338.7	1.90843	1.04693	1.11738	0.99074	1.01048	0.996986	0.952239	0.938085
rTsEAQSEDEAASLER	1	jgi_Crypa2_266755|e_gw1.8.859.1	jgi_Crypa2_266755|e_gw1.8.859.1	N-Term(TMT6plex); S3(Phospho)	1	T(2): 4.4; S(3): 95.6; S(7): 0.0; S(13): 0.0	4.22	3	2087.95	1.324	0.916271	1.02037	0.935006	0.989429	1.18899	0.935337	1.08431
fGSQsVTSk	1	jgi_Crypa2_266849|e_gw1.8.788.1	jgi_Crypa2_266849|e_gw1.8.788.1	N-Term(TMT6plex); S5(Phospho); K9(TMT6plex)	0	S(3): 0.2; S(5): 96.3; T(7): 0.2; S(8): 3.4	14	3	1478.77	0.449185	0.901011	0.796284	1.16176	1.05474	0.882743	1.14067	1.07663
rHsREstIsADDNETLAR	3	jgi_Crypa2_266972|e_gw1.8.977.1	jgi_Crypa2_266972|e_gw1.8.977.1	N-Term(TMT6plex); S3(Phospho); S6(Phospho); T7(Phospho); S9(Phospho)	2	S(3): 100.0; S(6): 100.0; T(7): 100.0; S(9): 100.0; T(15): 0.0	32.63	3	2607.03	0.810504	0.915736	1.03637	1.16407	0.871452	1.0461	0.923516	0.911716
tAHAAsPVQHR	1	jgi_Crypa2_266972|e_gw1.8.977.1	jgi_Crypa2_266972|e_gw1.8.977.1	N-Term(TMT6plex); S6(Phospho)	0	T(1): 0.0; S(6): 100.0	31.69	3	1483.74	0.758845	0.896581	0.812327	1.23401	1.08863	0.863081	1.05581	1.02195
gAQSMsSLPStPNR	10	jgi_Crypa2_266972|e_gw1.8.977.1	jgi_Crypa2_266972|e_gw1.8.977.1	N-Term(TMT6plex); S6(Phospho); T11(Phospho)	0	S(4): 97.7; S(6): 2.3; S(7): 0.1; S(10): 0.1; T(11): 99.9	29.86	3	1821.78	1.29917	0.900567	0.865696	0.905777	0.96306	1.02893	1.01314	1.12466
msPELSIAk	3	jgi_Crypa2_266972|e_gw1.8.977.1	jgi_Crypa2_266972|e_gw1.8.977.1	N-Term(TMT6plex); S2(Phospho); K9(TMT6plex)	0	S(2): 100.0; S(6): 0.0	15.74	2	1513.81	1.79514	1.01761	0.974314	1.04604	0.992139	1.09795	0.95896	1.00365
gsPPPRPR	2	jgi_Crypa2_266972|e_gw1.8.977.1	jgi_Crypa2_266972|e_gw1.8.977.1	N-Term(TMT6plex); S2(Phospho)	0	S(2): 100.0	12.44	3	1172.61	-0.337089	1.02384	1.07315	1.14381	0.903054	0.966545	0.938899	0.866606
sFVPDtPER	2	jgi_Crypa2_266972|e_gw1.8.977.1	jgi_Crypa2_266972|e_gw1.8.977.1	N-Term(TMT6plex); T6(Phospho)	0	S(1): 0.0; T(6): 100.0	16.62	2	1356.64	0.23589	0.938541	0.977335	0.906203	1.04408	1.0965	1.00664	1.11521
eSFEVAssHGsRDVTPTPTTADk	4	jgi_Crypa2_266972|e_gw1.8.977.1	jgi_Crypa2_266972|e_gw1.8.977.1	N-Term(TMT6plex); S7(Phospho); S8(Phospho); S11(Phospho); K23(TMT6plex)	1	S(2): 86.9; S(7): 13.4; S(8): 25.1; S(11): 25.1; T(15): 74.4; T(17): 74.4; T(19): 0.3; T(20): 0.2	3.53	4	3117.37	1.50566	0.974568	0.872711	1.08859	1.13112	0.881847	1.02083	1.03336
aIStSGR	1	jgi_Crypa2_266972|e_gw1.8.977.1	jgi_Crypa2_266972|e_gw1.8.977.1	N-Term(TMT6plex); T4(Phospho)	0	S(3): 1.8; T(4): 0.0; S(5): 98.1	0.97	2	1000.5	0.108791	0.956042	0.716343	1.08482	0.937188	0.910964	1.31006	1.14544
qATTSsPVk	7	jgi_Crypa2_267378|e_gw1.9.1618.1	jgi_Crypa2_267378|e_gw1.9.1618.1	N-Term(TMT6plex); S6(Phospho); K9(TMT6plex)	0	T(3): 0.1; T(4): 0.1; S(5): 0.1; S(6): 99.7	11.81	3	1456.78	0.250265	0.768839	0.752339	0.812906	1.16289	1.15157	1.15224	1.48525
aVASsPLk	7	jgi_Crypa2_267378|e_gw1.9.1618.1	jgi_Crypa2_267378|e_gw1.9.1618.1	N-Term(TMT6plex); S5(Phospho); K8(TMT6plex)	0	S(4): 1.7; S(5): 98.3	27.73	3	1310.75	0.211838	0.721156	0.65945	0.761134	1.28071	1.28012	1.19499	1.75363
sGIDPTSPPGEAAPELLDGR	5	jgi_Crypa2_267427|e_gw1.9.332.1	jgi_Crypa2_267427|e_gw1.9.332.1	N-Term(Acetyl); S1(Phospho)	0	S(1): 100.0; T(6): 0.0; S(7): 0.0	81.22	3	2100.95	1.3098
sAAPPQAYYPQSGYNtPPR	15	jgi_Crypa2_267676|e_gw1.9.1460.1	jgi_Crypa2_267676|e_gw1.9.1460.1	N-Term(TMT6plex); T16(Phospho)	0	S(1): 0.0; Y(8): 0.0; Y(9): 0.0; S(12): 0.0; Y(14): 0.0; T(16): 100.0	43.38	3	2374.1	-1.94152	0.999069	1.07962	1.03577	1.03361	0.953656	0.977417	0.951907
tLALDPNPAQVYQPPSATTAPTR	3	jgi_Crypa2_267676|e_gw1.9.1460.1	jgi_Crypa2_267676|e_gw1.9.1460.1	N-Term(TMT6plex); T1(Phospho)	0	T(1): 100.0; Y(12): 0.0; S(16): 0.0; T(18): 0.0; T(19): 0.0; T(22): 0.0	33.83	3	2718.37	-0.947407	1.06109	1.00265	0.891885	0.916111	1.05362	0.983349	0.999134
tEMGPPSSRPsISGAPGEQEQk	6	jgi_Crypa2_267676|e_gw1.9.1460.1	jgi_Crypa2_267676|e_gw1.9.1460.1	N-Term(TMT6plex); S11(Phospho); K22(TMT6plex)	0	T(1): 0.0; S(7): 0.0; S(8): 0.0; S(11): 96.7; S(13): 3.3	12.77	3	2808.37	0.819288	1.0216	1.36185	1.0831	0.844852	0.941905	0.87176	0.766907
gRDDEDERPLsGGPGMDIk	2	jgi_Crypa2_267676|e_gw1.9.1460.1	jgi_Crypa2_267676|e_gw1.9.1460.1	N-Term(TMT6plex); S11(Phospho); K19(TMT6plex)	1	S(11): 100.0	5.48	4	2582.23	-0.100661	1.1702	1.25845	1.05571	0.96401	0.800764	0.887238	0.761118
qQQQQPPPPQQQQQQYNPPPLQSPYQTANTsPQDR	4	jgi_Crypa2_267676|e_gw1.9.1460.1	jgi_Crypa2_267676|e_gw1.9.1460.1	N-Term(TMT6plex); S31(Phospho)	0	Y(16): 0.0; S(23): 0.0; Y(25): 0.0; T(27): 0.0; T(30): 6.8; S(31): 93.2	3.01	4	4380.08	3.40941	0.932288	0.665785	0.736593	0.683601	1.40283	1.42974	1.50607
rGDDSADsEEEEDDEEEEVAR	3	jgi_Crypa2_267766|e_gw1.9.480.1	jgi_Crypa2_267766|e_gw1.9.480.1	N-Term(TMT6plex); S8(Phospho)	1	S(5): 0.0; S(8): 100.0	65.71	3	2720.04	-4.69366	1.1383	1.02745	1.04493	1.04252	0.862782	0.938383	0.885693
rGDDsADsEEEEDDEEEEVAR	3	jgi_Crypa2_267766|e_gw1.9.480.1	jgi_Crypa2_267766|e_gw1.9.480.1	N-Term(TMT6plex); S5(Phospho); S8(Phospho)	1	S(5): 100.0; S(8): 100.0	36.65	3	2800.02	1.33969	1.17323	0.88714	0.746014	1.03592	0.907926	1.04335	1.06443
gDDSADsEEEEDDEEEEVAR	1	jgi_Crypa2_267766|e_gw1.9.480.1	jgi_Crypa2_267766|e_gw1.9.480.1	N-Term(TMT6plex); S7(Phospho)	0	S(4): 0.0; S(7): 100.0	30.82	3	2563.97	8.17881	0.810281	0.962131	0.865829	0.974155	1.20614	1.11368	1.24855
iSVFDQDYDSPAsPATSVDPNSPAWTk	3	jgi_Crypa2_267840|e_gw1.9.108.1	jgi_Crypa2_267840|e_gw1.9.108.1	N-Term(TMT6plex); S13(Phospho); K27(TMT6plex)	0	S(2): 0.0; Y(8): 0.0; S(10): 4.0; S(13): 84.0; T(16): 4.0; S(17): 4.0; S(22): 4.0; T(26): 0.0	30.76	4	3433.63	2.8948	0.983842	0.81763	1.15782	1.00364	0.924693	1.07636	1.01534
vSYTDTGIQYsPSPsPk	5	jgi_Crypa2_267871|e_gw1.9.743.1	jgi_Crypa2_267871|e_gw1.9.743.1	N-Term(TMT6plex); S11(Phospho); S15(Phospho); K17(TMT6plex)	0	S(2): 0.0; Y(3): 0.0; T(4): 0.0; T(6): 0.0; Y(10): 3.4; S(11): 93.2; S(13): 3.4; S(15): 100.0	25.02	3	2445.14	-0.125609	1.10149	1.02723	1.10979	1.02428	0.934477	0.954711	0.899631
sADDRsPTR	1	jgi_Crypa2_267871|e_gw1.9.743.1	jgi_Crypa2_267871|e_gw1.9.743.1	N-Term(TMT6plex); S6(Phospho)	1	S(1): 0.0; S(6): 99.9; T(8): 0.1	12.07	2	1313.61	0.302913	1.0776	1.55282	1.13178	0.814656	0.84313	0.803968	0.654339
dRPsPPASVSR	2	jgi_Crypa2_267991|e_gw1.9.347.1	jgi_Crypa2_267991|e_gw1.9.347.1	N-Term(TMT6plex); S4(Phospho)	0	S(4): 2.0; S(8): 2.0; S(10): 96.0	8.18	3	1477.74	0.272468	1.00567	1.03791	1.16334	0.97043	0.874894	0.981907	0.881604
eMEEAAsDNEDEEDDEIAR	3	jgi_Crypa2_268032|e_gw1.9.7.1	jgi_Crypa2_268032|e_gw1.9.7.1	N-Term(TMT6plex); S7(Phospho)	0	S(7): 100.0	84.84	3	2505.98	4.46021	1.1182	0.94485	0.985324	0.98068	0.997281	0.95959	0.963645
qIVTYDsDIEPDDLIPAYLDTk	4	jgi_Crypa2_268032|e_gw1.9.7.1	jgi_Crypa2_268032|e_gw1.9.7.1	N-Term(TMT6plex); S7(Phospho); K22(TMT6plex)	0	T(4): 0.1; Y(5): 0.1; S(7): 99.9; Y(18): 0.0; T(21): 0.0	57.56	4	3062.53	0.196552	0.826988	0.977559	0.890133	1.08707	1.21549	0.829987	1.16249
vsGGPEYYQGIWQk	3	jgi_Crypa2_268032|e_gw1.9.7.1	jgi_Crypa2_268032|e_gw1.9.7.1	N-Term(TMT6plex); S2(Phospho); K14(TMT6plex)	0	S(2): 100.0; Y(7): 0.0; Y(8): 0.0	16.88	3	2150.08	2.26892	1.29095	1.02278	1.05285	1.01974	0.872597	0.857731	0.816871
aEAESsPkPAEEASTk	4	jgi_Crypa2_268032|e_gw1.9.7.1	jgi_Crypa2_268032|e_gw1.9.7.1	N-Term(TMT6plex); S6(Phospho); K8(TMT6plex); K16(TMT6plex)	0	S(5): 50.0; S(6): 50.0; S(14): 0.0; T(15): 0.0	5.06	3	2399.23	1.37996	1.03371	0.998595	0.871775	1.13287	1.02203	0.930845	1.06256
mNGHAAsAGAsAVHPENERPSSSSk	3	jgi_Crypa2_268088|e_gw1.9.144.1	jgi_Crypa2_268088|e_gw1.9.144.1	N-Term(Acetyl); S7(Phospho); S11(Phospho); K25(TMT6plex)	0	S(7): 0.3; S(11): 11.6; S(21): 88.8; S(22): 79.9; S(23): 9.7; S(24): 9.7	5.2	3	2910.25	0.343971	1.1899	1.09493	1.23061	0.911272	0.822911	0.864134	0.739117
mNGHAASAGAsAVHPENERPSSSSk	1	jgi_Crypa2_268088|e_gw1.9.144.1	jgi_Crypa2_268088|e_gw1.9.144.1	N-Term(Acetyl); S11(Phospho); K25(TMT6plex)	0	S(7): 3.4; S(11): 30.0; S(21): 30.0; S(22): 30.0; S(23): 3.4; S(24): 3.4	3.93	3	2830.28	0.857602	1.17373	1.08772	1.02578	0.956165	1.00032	0.837166	0.849852
aNIEATsDEDDED	6	jgi_Crypa2_268110|e_gw1.9.1862.1	jgi_Crypa2_268110|e_gw1.9.1862.1	N-Term(TMT6plex); S7(Phospho)	0	T(6): 0.0; S(7): 100.0	55.94	2	1732.67	1.17894	0.984354	0.979489	1.11058	0.983423	1.03769	0.928047	0.959257
aNIEAtsDEDDED	5	jgi_Crypa2_268110|e_gw1.9.1862.1	jgi_Crypa2_268110|e_gw1.9.1862.1	N-Term(TMT6plex); T6(Phospho); S7(Phospho)	0	T(6): 100.0; S(7): 100.0	50.79	2	1812.63	1.51864	1.06599	1.0507	1.15768	0.965285	0.903416	0.908594	0.848194
ssFVAsDDsGEERPVk	9	jgi_Crypa2_268110|e_gw1.9.1862.1	jgi_Crypa2_268110|e_gw1.9.1862.1	N-Term(TMT6plex); S2(Phospho); S6(Phospho); S9(Phospho); K16(TMT6plex)	0	S(1): 0.2; S(2): 99.8; S(6): 100.0; S(9): 100.0	24.97	3	2408.02	0.806464	1.34399	1.19292	1.28899	0.761598	0.816504	0.7866	0.618079
sSGGADVDSEGNtFWELSNk	8	jgi_Crypa2_268110|e_gw1.9.1862.1	jgi_Crypa2_268110|e_gw1.9.1862.1	N-Term(TMT6plex); T13(Phospho); K20(TMT6plex)	0	S(1): 0.0; S(2): 0.0; S(9): 3.6; T(13): 96.4; S(18): 0.0	23.22	3	2638.21	0.635027	0.896474	0.98524	0.972027	1.13395	1.01459	0.943144	1.08338
rSsFVAsDDsGEERPVk	13	jgi_Crypa2_268110|e_gw1.9.1862.1	jgi_Crypa2_268110|e_gw1.9.1862.1	N-Term(TMT6plex); S3(Phospho); S7(Phospho); S10(Phospho); K17(TMT6plex)	1	S(2): 50.0; S(3): 50.0; S(7): 100.0; S(10): 100.0	22.33	3	2564.13	1.66785	1.1001	1.24859	1.34902	0.846824	0.807545	0.827339	0.671146
sSFVAsDDsGEERPVk	4	jgi_Crypa2_268110|e_gw1.9.1862.1	jgi_Crypa2_268110|e_gw1.9.1862.1	N-Term(TMT6plex); S6(Phospho); S9(Phospho); K16(TMT6plex)	0	S(1): 0.0; S(2): 0.0; S(6): 100.0; S(9): 100.0	19.03	3	2328.04	-6.49707	0.922023	0.864955	1.32111	0.979163	1.0298	0.952175	0.952719
eLEDEENDDDsVVGAPVk	9	jgi_Crypa2_268294|e_gw1.9.26.1	jgi_Crypa2_268294|e_gw1.9.26.1	N-Term(TMT6plex); S11(Phospho); K18(TMT6plex)	0	S(11): 100.0	75.93	3	2498.16	-0.394384	0.895419	0.909629	0.895109	1.03713	1.08818	1.04891	1.17557
aSsVASNQSTAk	6	jgi_Crypa2_268294|e_gw1.9.26.1	jgi_Crypa2_268294|e_gw1.9.26.1	N-Term(TMT6plex); S3(Phospho); K12(TMT6plex)	0	S(2): 2.8; S(3): 97.2; S(6): 0.0; S(9): 0.0; T(10): 0.0	18.5	3	1688.87	1.9506	1.00274	0.923321	0.941383	1.00192	1.03151	1.18324	1.12179
aSsVAsNQStAk	7	jgi_Crypa2_268294|e_gw1.9.26.1	jgi_Crypa2_268294|e_gw1.9.26.1	N-Term(TMT6plex); S3(Phospho); S6(Phospho); T10(Phospho); K12(TMT6plex)	0	S(2): 2.5; S(3): 97.5; S(6): 66.7; S(9): 66.7; T(10): 66.7	16.76	2	1848.8	1.63284	0.642408	1.05612	1.04494	1.12232	0.842842	1.20745	1.15642
gSSSGTSEDDSHPEVIGsPVTPEk	15	jgi_Crypa2_268459|e_gw1.9.1590.1	jgi_Crypa2_268459|e_gw1.9.1590.1	N-Term(TMT6plex); S18(Phospho); K24(TMT6plex)	0	S(2): 0.0; S(3): 0.0; S(4): 0.0; T(6): 0.0; S(7): 0.0; S(11): 0.0; S(18): 100.0; T(21): 0.0	31.77	3	2937.38	2.18785	1.17461	1.04168	1.18474	0.800597	0.915234	0.944239	0.782135
rDsVANTSLVSDR	5	jgi_Crypa2_268730|e_gw1.9.1406.1	jgi_Crypa2_268730|e_gw1.9.1406.1	N-Term(TMT6plex); S3(Phospho)	1	S(3): 100.0; T(7): 0.0; S(8): 0.0; S(11): 0.0	41.39	3	1728.85	1.24794	0.870369	1.09795	1.05019	0.996295	1.02931	0.968149	0.991796
vEEsssEDsRsEADENR	4	jgi_Crypa2_268730|e_gw1.9.1406.1	jgi_Crypa2_268730|e_gw1.9.1406.1	N-Term(TMT6plex); S4(Phospho); S5(Phospho); S6(Phospho); S9(Phospho); S11(Phospho)	1	S(4): 100.0; S(5): 100.0; S(6): 100.0; S(9): 100.0; S(11): 100.0	7.57	3	2554.79	1.5795	0.638804	1.01996	1.00706	1.38764	1.03561	0.62491	1.14342
qAsDGAVSAGGR	1	jgi_Crypa2_268730|e_gw1.9.1406.1	jgi_Crypa2_268730|e_gw1.9.1406.1	N-Term(TMT6plex); S3(Phospho)	0	S(3): 50.0; S(8): 50.0	10.03	2	1384.64	0.801438	0.943884	1.00076	1.13696	0.939103	1.07319	0.91813	0.95094
sGRSPsSNDANDLMDGYVGAGTPAR	1	jgi_Crypa2_268730|e_gw1.9.1406.1	jgi_Crypa2_268730|e_gw1.9.1406.1	N-Term(TMT6plex); S1(Phospho); S6(Phospho)	1	S(1): 50.1; S(4): 50.1; S(6): 99.3; S(7): 0.5; Y(17): 0.0; T(22): 0.0	11.1	3	2884.22	1.39077	0.908987	0.921965	1.02031	0.919029	1.04383	1.14893	1.09137
sssQQsLSk	3	jgi_Crypa2_268734|e_gw1.9.1373.1	jgi_Crypa2_268734|e_gw1.9.1373.1	N-Term(TMT6plex); S2(Phospho); S3(Phospho); S6(Phospho); K9(TMT6plex)	0	S(1): 0.1; S(2): 99.9; S(3): 100.0; S(6): 100.0; S(8): 0.0	25.53	2	1649.7	-0.385794	1.10783	0.95919	1.04394	0.958059	1.05117	0.961512	0.954929
sNNPSTTNsR	2	jgi_Crypa2_268734|e_gw1.9.1373.1	jgi_Crypa2_268734|e_gw1.9.1373.1	N-Term(TMT6plex); S9(Phospho)	0	S(1): 0.0; S(5): 0.0; T(6): 0.0; T(7): 0.0; S(9): 100.0	24.08	2	1386.62	-0.77131	0.973336	1.14593	1.1663	0.841994	0.869497	1.05922	0.843297
sSsQQsLSk	9	jgi_Crypa2_268734|e_gw1.9.1373.1	jgi_Crypa2_268734|e_gw1.9.1373.1	N-Term(TMT6plex); S3(Phospho); S6(Phospho); K9(TMT6plex)	0	S(1): 0.0; S(2): 0.0; S(3): 100.0; S(6): 100.0; S(8): 0.0	23.34	2	1569.73	0.464242	1.11696	1.02863	1.12787	0.971713	0.904144	0.924097	0.855351
rGtDDtGAEDDDDYEVYDDETPEEEDLSkPENIEk	2	jgi_Crypa2_268734|e_gw1.9.1373.1	jgi_Crypa2_268734|e_gw1.9.1373.1	N-Term(TMT6plex); T3(Phospho); T6(Phospho); K29(TMT6plex); K35(TMT6plex)	1	T(3): 100.0; T(6): 100.0; Y(14): 0.0; Y(17): 0.0; T(21): 0.0; S(28): 0.0	15.91	5	4881.12	7.92843	1.28167	0.878851	0.763763	1.08022	0.98663	0.993873	1.04666
sSsQQSLSk	8	jgi_Crypa2_268734|e_gw1.9.1373.1	jgi_Crypa2_268734|e_gw1.9.1373.1	N-Term(TMT6plex); S3(Phospho); K9(TMT6plex)	0	S(1): 0.0; S(2): 0.0; S(3): 100.0; S(6): 0.0; S(8): 0.0	14.27	2	1489.77	4.5192	1.13273	1.21023	1.02806	0.974634	0.932345	0.863761	0.821927
sVPEAEPSSskAPtPTR	16	jgi_Crypa2_268734|e_gw1.9.1373.1	jgi_Crypa2_268734|e_gw1.9.1373.1	N-Term(TMT6plex); S10(Phospho); K11(TMT6plex); T14(Phospho)	1	S(1): 0.0; S(8): 0.0; S(9): 50.0; S(10): 50.0; T(14): 99.9; T(16): 0.1	12.42	3	2359.14	0.846781	0.991729	0.833231	1.08289	0.984025	1.00099	1.09043	1.05764
nkGDSAsPEGR	6	jgi_Crypa2_268734|e_gw1.9.1373.1	jgi_Crypa2_268734|e_gw1.9.1373.1	N-Term(TMT6plex); K2(TMT6plex); S7(Phospho)	1	S(5): 97.5; S(7): 2.5	11.88	3	1655.82	0.385868	1.0123	1.02039	1.14285	0.919869	0.987557	0.93304	0.894483
tPILAPTkPTSsPPSLNR	14	jgi_Crypa2_268734|e_gw1.9.1373.1	jgi_Crypa2_268734|e_gw1.9.1373.1	N-Term(TMT6plex); K8(TMT6plex); S12(Phospho)	0	T(1): 0.0; T(7): 25.0; T(10): 25.0; S(11): 25.0; S(12): 25.0; S(15): 0.1	5.95	4	2415.34	0.1363	1.05192	0.994303	1.14063	1.02107	0.887171	0.998052	0.911963
gDSAsPEGR	6	jgi_Crypa2_268734|e_gw1.9.1373.1	jgi_Crypa2_268734|e_gw1.9.1373.1	N-Term(TMT6plex); S5(Phospho)	0	S(3): 50.0; S(5): 50.0	22.37	2	1184.52	1.46956	1.16864	1.05573	1.0293	0.916038	0.897924	1.00119	0.865224
nkGDsAsPEGR	3	jgi_Crypa2_268734|e_gw1.9.1373.1	jgi_Crypa2_268734|e_gw1.9.1373.1	N-Term(TMT6plex); K2(TMT6plex); S5(Phospho); S7(Phospho)	1	S(5): 100.0; S(7): 100.0	11.56	3	1735.78	0.706812	1.05796	1.02092	1.18579	0.963888	0.868382	0.92147	0.843498
lAGDQVADLPALsR	5	jgi_Crypa2_268958|e_gw1.9.1431.1	jgi_Crypa2_268958|e_gw1.9.1431.1	N-Term(TMT6plex); S13(Phospho)	0	S(13): 100.0	65.18	3	1734.9	1.6158	1.0138	1.01655	1.00861	0.994138	0.939781	1.0772	0.990836
sPtVNsLSSGYAASANR	7	jgi_Crypa2_268958|e_gw1.9.1431.1	jgi_Crypa2_268958|e_gw1.9.1431.1	N-Term(TMT6plex); T3(Phospho); S6(Phospho)	0	S(1): 2.7; T(3): 97.3; S(6): 100.0; S(8): 0.0; S(9): 0.0; Y(11): 0.0; S(14): 0.0	38.6	3	2070.91	0.346808	0.926191	0.828911	1.03446	1.07932	1.08039	1.09926	1.16827
sPTVNsLSSGYAASANR	3	jgi_Crypa2_268958|e_gw1.9.1431.1	jgi_Crypa2_268958|e_gw1.9.1431.1	N-Term(TMT6plex); S6(Phospho)	0	S(1): 0.0; T(3): 0.0; S(6): 100.0; S(8): 0.0; S(9): 0.0; Y(11): 0.0; S(14): 0.0	31.68	3	1990.94	-0.670327	0.954727	1.003	0.949043	0.973353	0.970088	1.0724	1.03752
dAGVAEAEHLLsEEsDQEQDR	3	jgi_Crypa2_269034|e_gw1.10.1.1	jgi_Crypa2_269034|e_gw1.10.1.1	N-Term(TMT6plex); S12(Phospho); S15(Phospho)	0	S(12): 100.0; S(15): 100.0	40.79	3	2717.12	0.886654	0.964488	0.978107	0.916019	1.05475	1.08308	0.9508	1.08047
vPtGLsVSPTATFHSLSHSLGSAIAQEETAk	46	jgi_Crypa2_269272|e_gw1.10.700.1	jgi_Crypa2_269272|e_gw1.10.700.1	N-Term(TMT6plex); T3(Phospho); S6(Phospho); K31(TMT6plex)	0	T(3): 100.0; S(6): 96.0; S(8): 4.0; T(10): 0.0; T(12): 0.0; S(15): 0.0; S(17): 0.0; S(19): 0.0; S(22): 0.0; T(29): 0.0	33.79	4	3741.86	2.16741	1.04167	0.726052	0.797721	1.03485	0.936608	1.33746	1.28981
vPTGLsVsPtATFHSLSHSLGSAIAQEETAk	15	jgi_Crypa2_269272|e_gw1.10.700.1	jgi_Crypa2_269272|e_gw1.10.700.1	N-Term(TMT6plex); S6(Phospho); S8(Phospho); T10(Phospho); K31(TMT6plex)	0	T(3): 96.0; S(6): 4.2; S(8): 90.4; T(10): 18.2; T(12): 18.2; S(15): 18.2; S(17): 18.2; S(19): 18.2; S(22): 18.2; T(29): 0.0	25.26	4	3821.81	-3.12202	0.917573	0.561814	0.886176	1.10368	1.19086	1.21614	1.48408
sPTTTGMPIR	15	jgi_Crypa2_269272|e_gw1.10.700.1	jgi_Crypa2_269272|e_gw1.10.700.1	N-Term(TMT6plex); S1(Phospho)	0	S(1): 100.0; T(3): 0.0; T(4): 0.0; T(5): 0.0	24.58	2	1369.68	0.251298	0.887343	0.904625	0.862833	1.12707	1.0739	1.06859	1.23157
sPTTTGmPIR	5	jgi_Crypa2_269272|e_gw1.10.700.1	jgi_Crypa2_269272|e_gw1.10.700.1	N-Term(TMT6plex); S1(Phospho); M7(Oxidation)	0	S(1): 99.9; T(3): 0.1; T(4): 0.0; T(5): 0.0	17.08	2	1385.67	0.218121	0.913838	0.978474	0.911474	1.0762	1.04373	1.04339	1.12823
dIsQDsEEVAAHSR	8	jgi_Crypa2_269280|e_gw1.10.139.1	jgi_Crypa2_269280|e_gw1.10.139.1	N-Term(TMT6plex); S3(Phospho); S6(Phospho)	0	S(3): 100.0; S(6): 100.0; S(13): 0.0	67.16	3	1932.79	-0.02425	1.01248	0.932409	1.04626	1.01783	0.991218	0.998335	1.00543
aELEAEDEQEEtGDEVQGk	2	jgi_Crypa2_269423|e_gw1.10.228.1	jgi_Crypa2_269423|e_gw1.10.228.1	N-Term(TMT6plex); T12(Phospho); K19(TMT6plex)	0	T(12): 100.0	24.46	3	2644.19	0.833703	1.12243	0.959207	0.91381	0.950534	0.90475	1.13476	0.998196
sGHSGTYsDTETk	3	jgi_Crypa2_269446|e_gw1.10.654.1	jgi_Crypa2_269446|e_gw1.10.654.1	N-Term(TMT6plex); S8(Phospho); K13(TMT6plex)	0	S(1): 0.0; S(4): 0.0; T(6): 0.0; Y(7): 0.0; S(8): 99.9; T(10): 0.0; T(12): 0.0	20.08	3	1907.88	0.811867	0.989828	0.993156	0.94312	0.99805	0.931268	1.00804	1.00385
sASESNR	2	jgi_Crypa2_269494|e_gw1.10.273.1	jgi_Crypa2_269494|e_gw1.10.273.1	N-Term(Acetyl); S1(Phospho)	0	S(1): 100.0; S(3): 0.0; S(5): 0.0	41.68	2	872.314	-0.39059
tASsLTsLLAR	5	jgi_Crypa2_269583|e_gw1.10.637.1	jgi_Crypa2_269583|e_gw1.10.637.1	N-Term(TMT6plex); S4(Phospho); S7(Phospho)	0	T(1): 0.0; S(3): 2.8; S(4): 50.7; T(6): 49.3; S(7): 97.2	25.65	2	1508.73	0.252122	0.979755	0.903086	0.844072	1.16557	1.05816	1.06908	1.20752
hQLDYtNR	9	jgi_Crypa2_269592|e_gw1.10.489.1	jgi_Crypa2_269592|e_gw1.10.489.1	N-Term(TMT6plex); T6(Phospho)	0	Y(5): 50.0; T(6): 50.0	18.52	3	1355.63	0.191604	0.95836	0.988208	1.04135	0.998557	1.00681	1.07436	1.03073
rHLsR	2	jgi_Crypa2_269668|e_gw1.10.391.1	jgi_Crypa2_269668|e_gw1.10.391.1	N-Term(TMT6plex); S4(Phospho)	1	S(4): 100.0	9.77	3	977.524	-0.278557	0.567609	0.704772	0.621554	1.16749	1.29556	1.40016	2.03978
gtNLR	1	jgi_Crypa2_269839|e_gw1.11.247.1	jgi_Crypa2_269839|e_gw1.11.247.1	N-Term(TMT6plex); T2(Phospho)	0	T(2): 100.0	15.96	2	869.444	-0.340378	0.906658	1.0639	1.07052	0.93521	0.991177	1.04755	0.977924
gFIGVPWIEDDDsEEDGksETDAEPAR	3	jgi_Crypa2_269855|e_gw1.11.121.1	jgi_Crypa2_269855|e_gw1.11.121.1	N-Term(TMT6plex); S13(Phospho); K18(TMT6plex); S19(Phospho)	1	S(13): 100.0; S(19): 99.5; T(21): 0.5	26.57	4	3582.56	-0.338443	1.0552	1.16035	1.15514	0.835454	0.84008	1.01827	0.799185
sGEIVR	3	jgi_Crypa2_269861|e_gw1.11.232.1	jgi_Crypa2_269861|e_gw1.11.232.1	N-Term(TMT6plex); S1(Phospho)	0	S(1): 100.0	14.96	2	969.496	-0.75708	1.0943	1.02577	1.05009	1.00577	0.914523	0.992472	0.918808
gAGGTSAAGLAEsDtEDEGYEVYDPR	1	jgi_Crypa2_270140|e_gw1.11.150.1	jgi_Crypa2_270140|e_gw1.11.150.1	N-Term(TMT6plex); S13(Phospho); T15(Phospho)	0	T(5): 0.0; S(6): 0.0; S(13): 35.2; T(15): 35.2; Y(20): 96.9; Y(23): 32.8	19.28	3	3006.21	0.0507558	0.968325	1.13558	0.758525	1.04479	1.16591	0.938983	1.10035
nQAEEPPLsPk	8	jgi_Crypa2_27030|Crypa1.gw1.2.1711.1	jgi_Crypa2_27030|Crypa1.gw1.2.1711.1	N-Term(TMT6plex); S9(Phospho); K11(TMT6plex)	0	S(9): 100.0	37.82	3	1747.91	1.31897	1.13547	1.18716	1.13106	0.868981	0.920161	0.884737	0.774211
sAtVGYIAPAFVGk	27	jgi_Crypa2_270537|estExt_Genewise1.C_10441	jgi_Crypa2_270537|estExt_Genewise1.C_10441	N-Term(TMT6plex); T3(Phospho); K14(TMT6plex)	0	S(1): 1.3; T(3): 98.7; Y(6): 0.0	48.78	3	1919.05	0.429851	1.21576	1.13307	1.43485	0.802744	0.747407	0.799345	0.620956
tMASSSSSPSsPGNk	3	jgi_Crypa2_270537|estExt_Genewise1.C_10441	jgi_Crypa2_270537|estExt_Genewise1.C_10441	N-Term(TMT6plex); S11(Phospho); K15(TMT6plex)	0	T(1): 0.0; S(4): 0.0; S(5): 0.0; S(6): 0.0; S(7): 0.0; S(8): 0.0; S(10): 0.1; S(11): 99.9	14.37	3	1962.93	2.52693	1.03399	1.02968	1.01901	1.01938	0.939572	0.981932	0.954004
eDPsRHAsPQPTSVSHGVPAk	1	jgi_Crypa2_270537|estExt_Genewise1.C_10441	jgi_Crypa2_270537|estExt_Genewise1.C_10441	N-Term(TMT6plex); S4(Phospho); S8(Phospho); K21(TMT6plex)	1	S(4): 99.7; S(8): 99.7; T(12): 0.2; S(13): 0.2; S(15): 0.2	7.76	4	2802.34	2.16086	1.11688	1.16049	1.4529	0.897016	0.757591	0.761504	0.647704
sSAPAASISQGQPPsPVk	25	jgi_Crypa2_270604|estExt_Genewise1.C_10584	jgi_Crypa2_270604|estExt_Genewise1.C_10584	N-Term(TMT6plex); S15(Phospho); K18(TMT6plex)	0	S(1): 0.0; S(2): 0.0; S(7): 0.0; S(9): 0.0; S(15): 100.0	98.23	2	2247.18	2.51758	1.05966	0.996816	1.02393	0.945257	1.0063	0.958444	0.94468
vVsAGSSQDQVER	15	jgi_Crypa2_270604|estExt_Genewise1.C_10584	jgi_Crypa2_270604|estExt_Genewise1.C_10584	N-Term(TMT6plex); S3(Phospho)	0	S(3): 100.0; S(6): 0.0; S(7): 0.0	54.02	2	1670.8	1.22594	0.999646	0.89939	0.940985	0.999609	0.991736	1.1113	1.09247
fADkDDEEDDEAETssFEEVQkPTPR	14	jgi_Crypa2_270604|estExt_Genewise1.C_10584	jgi_Crypa2_270604|estExt_Genewise1.C_10584	N-Term(TMT6plex); K4(TMT6plex); S15(Phospho); S16(Phospho); K22(TMT6plex)	1	T(14): 0.2; S(15): 99.9; S(16): 99.9; T(24): 0.0	21.03	4	3861.73	0.891896	1.05606	1.00593	1.04663	1.0138	0.954011	0.985342	0.949989
ePEPsPVAAR	3	jgi_Crypa2_270604|estExt_Genewise1.C_10584	jgi_Crypa2_270604|estExt_Genewise1.C_10584	N-Term(TMT6plex); S5(Phospho)	0	S(5): 100.0	13.39	2	1361.67	0.00377089	0.925757	1.02719	1.03822	0.968775	1.0784	1.00737	1.02119
fADkDDEEDDEAEtSSFEEVQkPTPR	3	jgi_Crypa2_270604|estExt_Genewise1.C_10584	jgi_Crypa2_270604|estExt_Genewise1.C_10584	N-Term(TMT6plex); K4(TMT6plex); T14(Phospho); K22(TMT6plex)	1	T(14): 33.3; S(15): 33.3; S(16): 33.3; T(24): 0.0	5.65	5	3781.76	0.78401	1.39641	1.17178	1.05117	0.98476	0.749482	0.810818	0.703179
sEPAkPAsPLk	8	jgi_Crypa2_270604|estExt_Genewise1.C_10584	jgi_Crypa2_270604|estExt_Genewise1.C_10584	N-Term(TMT6plex); K5(TMT6plex); S8(Phospho); K11(TMT6plex)	0	S(1): 0.0; S(8): 100.0	3.32	3	1892.09	1.4984	1.0119	1.0036	1.0459	0.970764	0.980471	0.965135	0.952625
vVsAGsSQDQVER	3	jgi_Crypa2_270604|estExt_Genewise1.C_10584	jgi_Crypa2_270604|estExt_Genewise1.C_10584	N-Term(TMT6plex); S3(Phospho); S6(Phospho)	0	S(3): 100.0; S(6): 99.9; S(7): 0.1	11.55	2	1750.76	1.2966	0.812466	1.02021	0.940468	1.09817	1.02872	1.05173	1.14622
asLPIR	16	jgi_Crypa2_270604|estExt_Genewise1.C_10584;jgi_Crypa2_288810|estExt_Genewise1Plus.C_32352	jgi_Crypa2_270604|estExt_Genewise1.C_10584	N-Term(TMT6plex); S2(Phospho)	0	S(2): 100.0	19.68	2	965.539	0.412778
qVDDETtSSSNSDDVANHSR	6	jgi_Crypa2_270614|estExt_Genewise1.C_10601	jgi_Crypa2_270614|estExt_Genewise1.C_10601	N-Term(TMT6plex); T7(Phospho)	0	T(6): 0.1; T(7): 99.9; S(8): 0.0; S(9): 0.0; S(10): 0.0; S(12): 0.0; S(19): 0.0	36.41	3	2473.03	-0.903889	1.19088	0.869363	1.25005	0.987315	1.13906	0.891823	0.911762
qVDDETTSssNsDDVANHSR	5	jgi_Crypa2_270614|estExt_Genewise1.C_10601	jgi_Crypa2_270614|estExt_Genewise1.C_10601	N-Term(TMT6plex); S9(Phospho); S10(Phospho); S12(Phospho)	0	T(6): 96.7; T(7): 99.6; S(8): 3.1; S(9): 0.4; S(10): 0.4; S(12): 99.7; S(19): 0.1	26	3	2632.96	-0.332837	0.925956	0.96864	1.00127	0.915916	1.26981	0.844195	1.04629
qVDDETTSSsNsDDVANHSR	3	jgi_Crypa2_270614|estExt_Genewise1.C_10601	jgi_Crypa2_270614|estExt_Genewise1.C_10601	N-Term(TMT6plex); S10(Phospho); S12(Phospho)	0	T(6): 99.8; T(7): 97.5; S(8): 0.1; S(9): 0.1; S(10): 0.1; S(12): 2.5; S(19): 0.0	23.23	3	2553.02	6.95718	1.00086	1.02029	1.14402	0.868143	1.00237	1.02082	0.913482
nEIDSTSssPTRPEFR	13	jgi_Crypa2_270614|estExt_Genewise1.C_10601	jgi_Crypa2_270614|estExt_Genewise1.C_10601	N-Term(TMT6plex); S8(Phospho); S9(Phospho)	0	S(5): 0.0; T(6): 0.1; S(7): 50.0; S(8): 50.0; S(9): 96.0; T(11): 4.0	18.87	3	2211.96	2.08729	0.985462	0.959932	1.01326	1.0024	0.999128	1.06172	1.03535
nEIDSTsSSPTRPEFR	9	jgi_Crypa2_270614|estExt_Genewise1.C_10601	jgi_Crypa2_270614|estExt_Genewise1.C_10601	N-Term(TMT6plex); S7(Phospho)	0	S(5): 0.0; T(6): 0.5; S(7): 24.9; S(8): 24.9; S(9): 24.9; T(11): 24.9	17.81	3	2131.98	-3.69272	0.976428	1.20846	0.988326	0.963444	0.873861	1.05056	0.910076
nEIDSTsssPTRPEFR	6	jgi_Crypa2_270614|estExt_Genewise1.C_10601	jgi_Crypa2_270614|estExt_Genewise1.C_10601	N-Term(TMT6plex); S7(Phospho); S8(Phospho); S9(Phospho)	0	S(5): 4.2; T(6): 4.2; S(7): 91.6; S(8): 100.0; S(9): 100.0; T(11): 0.0	12.75	3	2291.92	-0.764891	0.991466	0.997653	1.07749	0.98717	0.934461	1.01131	0.956412
sPTINTNNNNGGLLPAFATIGSGSTSk	1	jgi_Crypa2_270614|estExt_Genewise1.C_10601	jgi_Crypa2_270614|estExt_Genewise1.C_10601	N-Term(TMT6plex); S1(Phospho); K27(TMT6plex)	0	S(1): 99.9; T(3): 0.1; T(6): 0.0; T(19): 0.0; S(22): 0.0; S(24): 0.0; T(25): 0.0; S(26): 0.0	3.99	4	3171.62	2.90274	1.03329	1.05184	0.935875	1.00006	0.870223	1.13209	0.993833
dSQsPTDEk	1	jgi_Crypa2_270639|estExt_Genewise1.C_10632	jgi_Crypa2_270639|estExt_Genewise1.C_10632	N-Term(TMT6plex); S4(Phospho); K9(TMT6plex)	0	S(2): 0.0; S(4): 100.0; T(6): 0.0	17.79	2	1544.73	0.908541	1.24258	1.28306	1.06448	0.841368	0.838906	0.896358	0.717701
sDSDDEDEEVVAHTSHDADAPSNDVPETAVER	1	jgi_Crypa2_270639|estExt_Genewise1.C_10632	jgi_Crypa2_270639|estExt_Genewise1.C_10632	N-Term(TMT6plex); S1(Phospho)	0	S(1): 100.0; S(3): 0.0; T(14): 0.0; S(15): 0.0; S(22): 0.0; T(28): 0.0	12.11	4	3747.57	1.33123	0.713673	0.909502	1.03573	1.0659	1.11025	1.07798	1.22386
vEAAPGsSssSVGk	10	jgi_Crypa2_270639|estExt_Genewise1.C_10632	jgi_Crypa2_270639|estExt_Genewise1.C_10632	N-Term(TMT6plex); S7(Phospho); S9(Phospho); S10(Phospho); K14(TMT6plex)	0	S(7): 60.0; S(8): 60.0; S(9): 60.0; S(10): 60.0; S(11): 60.0	8.29	2	1960.85	2.99188	1.01857	0.923107	0.826288	0.883065	1.26334	1.05079	1.15507
vEAAPGSSSssVGk	1	jgi_Crypa2_270639|estExt_Genewise1.C_10632	jgi_Crypa2_270639|estExt_Genewise1.C_10632	N-Term(TMT6plex); S10(Phospho); S11(Phospho); K14(TMT6plex)	0	S(7): 5.4; S(8): 5.4; S(9): 1.0; S(10): 94.1; S(11): 94.1	9.67	3	1880.88	-0.932432	0.959215	0.921384	1.00732	0.972313	0.981109	1.13138	1.06818
mDVDPPSAGsAPAsPSQR	17	jgi_Crypa2_270806|estExt_Genewise1.C_10936	jgi_Crypa2_270806|estExt_Genewise1.C_10936	N-Term(TMT6plex); S10(Phospho); S14(Phospho)	0	S(7): 0.0; S(10): 100.0; S(14): 100.0; S(16): 0.0	56.04	3	2158.91	0.484242	1.05156	0.914308	1.03345	1.00546	0.987198	0.955594	0.982976
mDVDPPSAGsAPAsPSQR	6	jgi_Crypa2_270806|estExt_Genewise1.C_10936	jgi_Crypa2_270806|estExt_Genewise1.C_10936	M1(Oxidation); N-Term(TMT6plex); S10(Phospho); S14(Phospho)	0	S(7): 0.0; S(10): 100.0; S(14): 100.0; S(16): 0.0	55.44	3	2174.91	1.27523	0.934474	1.03288	1.09248	0.975211	1.00198	0.951621	0.957179
mDVDPPsAGsAPAsPSQR	5	jgi_Crypa2_270806|estExt_Genewise1.C_10936	jgi_Crypa2_270806|estExt_Genewise1.C_10936	N-Term(TMT6plex); S7(Phospho); S10(Phospho); S14(Phospho)	0	S(7): 100.0; S(10): 100.0; S(14): 50.0; S(16): 50.0	32.28	3	2238.88	0.402415	0.889771	1.0025	1.07735	1.11722	0.961944	0.979334	1.02993
mDVDPPSAGsAPASPSQR	5	jgi_Crypa2_270806|estExt_Genewise1.C_10936	jgi_Crypa2_270806|estExt_Genewise1.C_10936	N-Term(TMT6plex); S10(Phospho)	0	S(7): 0.0; S(10): 100.0; S(14): 0.0; S(16): 0.0	20.34	3	2078.94	0.308135	1.06168	0.999599	1.0182	0.995751	0.976048	0.986446	0.960633
kPsPPAAER	13	jgi_Crypa2_270806|estExt_Genewise1.C_10936	jgi_Crypa2_270806|estExt_Genewise1.C_10936	N-Term(TMT6plex); K1(TMT6plex); S3(Phospho)	0	S(3): 100.0	19.38	3	1490.81	-0.436056	0.995553	0.944774	1.03769	1.00861	1.0227	0.99899	1.01756
kEDAPAPPPHTSDPNsPPPTPADEAEVFk	3	jgi_Crypa2_270806|estExt_Genewise1.C_10936	jgi_Crypa2_270806|estExt_Genewise1.C_10936	N-Term(TMT6plex); K1(TMT6plex); S16(Phospho); K29(TMT6plex)	1	T(11): 3.8; S(12): 3.8; S(16): 92.4; T(20): 0.0	19.05	4	3805.91	4.78395	0.934247	0.969266	0.949714	0.974524	1.09595	1.05129	1.09412
sARDsVDR	1	jgi_Crypa2_270806|estExt_Genewise1.C_10936	jgi_Crypa2_270806|estExt_Genewise1.C_10936	N-Term(Acetyl); S5(Phospho)	1	S(1): 0.0; S(5): 100.0	13.24	2	1027.42	1.05029
tPsIQsPQVDTGAFPWAR	2	jgi_Crypa2_270917|estExt_Genewise1.C_11129	jgi_Crypa2_270917|estExt_Genewise1.C_11129	N-Term(TMT6plex); S3(Phospho); S6(Phospho)	0	T(1): 95.5; S(3): 95.5; S(6): 9.0; T(11): 0.0	15.52	3	2347.08	2.14326	0.899215	1.2605	0.9478	0.927368	0.946215	1.06029	0.944122
tWsQDskADDDDTPR	1	jgi_Crypa2_270917|estExt_Genewise1.C_11129	jgi_Crypa2_270917|estExt_Genewise1.C_11129	N-Term(TMT6plex); S3(Phospho); S6(Phospho); K7(TMT6plex)	1	T(1): 0.2; S(3): 99.8; S(6): 100.0; T(13): 0.0	4.52	3	2354.99	-0.0511476	1.13361	1.24544	0.960617	0.99261	0.889836	0.891652	0.830651
tsPGLDEADDDDR	10	jgi_Crypa2_270950|estExt_Genewise1.C_11196	jgi_Crypa2_270950|estExt_Genewise1.C_11196	N-Term(TMT6plex); S2(Phospho)	0	T(1): 2.2; S(2): 97.8	32.24	2	1714.7	1.93199	0.9528	1.08533	0.995991	0.928195	1.03014	1.00086	0.975302
sSAEDAEYEPVNTSEADADINsDAR	2	jgi_Crypa2_271104|estExt_Genewise1.C_11468	jgi_Crypa2_271104|estExt_Genewise1.C_11468	N-Term(TMT6plex); S22(Phospho)	0	S(1): 0.0; S(2): 0.0; Y(8): 0.0; T(13): 0.0; S(14): 0.0; S(22): 100.0	50.51	3	2965.25	3.05255	1.06512	1.02979	0.954799	0.899313	0.998648	1.05843	0.969401
rsFGTR	4	jgi_Crypa2_271110|estExt_Genewise1.C_11485	jgi_Crypa2_271110|estExt_Genewise1.C_11485	N-Term(TMT6plex); S2(Phospho)	1	S(2): 100.0; T(5): 0.0	15.34	3	1032.52	-0.580717	1.22154	1.28028	1.06866	0.859981	0.853313	0.867662	0.722859
tSAEMQAPk	2	jgi_Crypa2_271110|estExt_Genewise1.C_11485	jgi_Crypa2_271110|estExt_Genewise1.C_11485	N-Term(TMT6plex); T1(Phospho); K9(TMT6plex)	0	T(1): 50.0; S(2): 50.0	9.47	3	1500.75	-0.0304725	1.08007	1.19958	1.15882	0.987686	0.841845	0.843607	0.77742
tktSAEMQAPk	1	jgi_Crypa2_271110|estExt_Genewise1.C_11485	jgi_Crypa2_271110|estExt_Genewise1.C_11485	N-Term(TMT6plex); K2(TMT6plex); T3(Phospho); K11(TMT6plex)	1	T(1): 0.1; T(3): 50.0; S(4): 50.0	3.93	4	1959.06	0.369968	1.01039	0.998848	1.30333	0.903823	0.9645	0.868151	0.826088
dREDsDPDNLTNAATAMEQESSPVIEDQATR	5	jgi_Crypa2_271114|estExt_Genewise1.C_11491	jgi_Crypa2_271114|estExt_Genewise1.C_11491	N-Term(TMT6plex); S5(Phospho)	1	S(5): 100.0; T(11): 0.0; T(15): 0.0; S(21): 0.0; S(22): 0.0; T(30): 0.0	49.17	3	3714.63	1.36254	0.911418	0.928283	1.03158	1.09565	1.00282	1.13666	1.12672
qTVYTyIQSR	16	jgi_Crypa2_271148|estExt_Genewise1.C_11535	jgi_Crypa2_271148|estExt_Genewise1.C_11535	N-Term(TMT6plex); Y6(Phospho)	0	T(2): 0.0; Y(4): 0.0; T(5): 1.5; Y(6): 98.5; S(9): 0.0	34.03	2	1567.77	0.541135	0.973842	0.991072	0.952491	1.02463	0.969794	1.04091	1.04042
ySPMEVLSPTsPYAk	8	jgi_Crypa2_271148|estExt_Genewise1.C_11535	jgi_Crypa2_271148|estExt_Genewise1.C_11535	N-Term(TMT6plex); S11(Phospho); K15(TMT6plex)	0	Y(1): 0.0; S(2): 0.0; S(8): 0.0; T(10): 0.1; S(11): 99.9; Y(13): 0.1	33.53	3	2208.1	-1.19667	1.03274	1.02241	1.0458	1.06608	0.919204	0.963077	0.950792
asTMEQQQSGIPAAIQR	5	jgi_Crypa2_271148|estExt_Genewise1.C_11535	jgi_Crypa2_271148|estExt_Genewise1.C_11535	N-Term(TMT6plex); S2(Phospho)	0	S(2): 98.7; T(3): 1.3; S(9): 0.0	32.95	3	2125.03	-0.298163	0.992333	0.934095	1.03072	0.980059	1.04385	0.962207	1.0098
aADFQSPQsPYYPNSR	2	jgi_Crypa2_271148|estExt_Genewise1.C_11535	jgi_Crypa2_271148|estExt_Genewise1.C_11535	N-Term(TMT6plex); S9(Phospho)	0	S(6): 0.0; S(9): 100.0; Y(11): 0.0; Y(12): 0.0; S(15): 0.0	32.78	3	2136.96	0.996472	1.07021	1.046	0.973791	0.867681	1.06143	0.995746	0.946553
asTmEQQQSGIPAAIQR	8	jgi_Crypa2_271148|estExt_Genewise1.C_11535	jgi_Crypa2_271148|estExt_Genewise1.C_11535	N-Term(TMT6plex); S2(Phospho); M4(Oxidation)	0	S(2): 50.0; T(3): 50.0; S(9): 0.0	28.34	3	2141.02	-3.5939	0.944692	0.963065	0.909	1.0768	1.02502	1.04135	1.11588
nDAWQNDPTsPR	15	jgi_Crypa2_271148|estExt_Genewise1.C_11535	jgi_Crypa2_271148|estExt_Genewise1.C_11535	N-Term(TMT6plex); S10(Phospho)	0	T(9): 1.6; S(10): 98.4	27.32	3	1709.75	1.89776	1.04625	0.989497	1.03474	0.987396	0.936133	1.02702	0.960937
vAsHLDPNAPIR	10	jgi_Crypa2_271148|estExt_Genewise1.C_11535	jgi_Crypa2_271148|estExt_Genewise1.C_11535	N-Term(TMT6plex); S3(Phospho)	0	S(3): 100.0	21.48	2	1598.83	1.28587	0.992448	0.857729	1.12802	1.00699	1.02486	1.01426	1.0228
rGsQQAGR	2	jgi_Crypa2_271148|estExt_Genewise1.C_11535	jgi_Crypa2_271148|estExt_Genewise1.C_11535	N-Term(TMT6plex); S3(Phospho)	1	S(3): 100.0	18.72	3	1168.58	-1.46921	0.902639	1.07218	0.934014	1.03639	0.991084	1.05916	1.06112
lQPsPAYYPPPPDGVGLVDQAAGR	1	jgi_Crypa2_271148|estExt_Genewise1.C_11535	jgi_Crypa2_271148|estExt_Genewise1.C_11535	N-Term(TMT6plex); S4(Phospho)	0	S(4): 100.0; Y(7): 0.0; Y(8): 0.0	16.09	4	2774.37	-0.329424	0.379282	1.16956	0.999549	1.07474	1.19829	1.09145	1.32023
rLsPPQSENGVSDAk	2	jgi_Crypa2_271169|estExt_Genewise1.C_11573	jgi_Crypa2_271169|estExt_Genewise1.C_11573	N-Term(TMT6plex); S3(Phospho); K15(TMT6plex)	1	S(3): 100.0; S(7): 0.0; S(12): 0.0	3.67	3	2123.09	0.365062	0.942669	0.922823	0.900068	0.986085	1.10534	1.09301	1.15146
rVEsEQDAEGDEED	12	jgi_Crypa2_271187|estExt_Genewise1.C_11606	jgi_Crypa2_271187|estExt_Genewise1.C_11606	N-Term(TMT6plex); S4(Phospho)	1	S(4): 100.0	54.22	2	1916.76	0.826273	0.932747	1.02464	0.982631	1.01895	1.07964	1.03742	1.06666
vEsEQDAEGDEED	1	jgi_Crypa2_271187|estExt_Genewise1.C_11606	jgi_Crypa2_271187|estExt_Genewise1.C_11606	N-Term(TMT6plex); S3(Phospho)	0	S(3): 100.0	37.74	2	1760.66	-0.46111	1.07469	1.21744	0.944023	0.863478	1.00014	0.989768	0.881723
qDDEAAsQIEDGAPR	3	jgi_Crypa2_271187|estExt_Genewise1.C_11606	jgi_Crypa2_271187|estExt_Genewise1.C_11606	N-Term(TMT6plex); S7(Phospho)	0	S(7): 100.0	31.9	3	1910.84	1.16546	1.17564	1.22603	1.02455	0.905598	0.9304	0.907196	0.800645
ksPEPEAGTPAAIk	4	jgi_Crypa2_271187|estExt_Genewise1.C_11606	jgi_Crypa2_271187|estExt_Genewise1.C_11606	N-Term(TMT6plex); K1(TMT6plex); S2(Phospho); K14(TMT6plex)	1	S(2): 100.0; T(9): 0.0	24.2	3	2163.2	0.427287	1.01744	0.865525	0.985252	1.00213	1.05184	1.02522	1.07356
rksPEPEAGTPAAIk	12	jgi_Crypa2_271187|estExt_Genewise1.C_11606	jgi_Crypa2_271187|estExt_Genewise1.C_11606	N-Term(TMT6plex); K2(TMT6plex); S3(Phospho); K15(TMT6plex)	2	S(3): 100.0; T(10): 0.0	19.74	4	2319.31	0.820366	0.892854	0.911936	0.971898	1.05983	1.09738	1.03365	1.14917
fQQMPQWNPDkEEEDTRQDDEAAsQIEDGAPR	5	jgi_Crypa2_271187|estExt_Genewise1.C_11606	jgi_Crypa2_271187|estExt_Genewise1.C_11606	N-Term(TMT6plex); K11(TMT6plex); S24(Phospho)	2	T(16): 50.0; S(24): 50.0	18.08	4	4298.95	4.14441	0.841807	0.882777	0.998759	1.07006	1.02177	1.06516	1.15923
sPEPEAGTPAAIk	3	jgi_Crypa2_271187|estExt_Genewise1.C_11606	jgi_Crypa2_271187|estExt_Genewise1.C_11606	N-Term(TMT6plex); S1(Phospho); K13(TMT6plex)	0	S(1): 100.0; T(8): 0.0	12.76	3	1805.95	0.865544	1.03192	0.949797	1.17739	0.895065	0.937396	1.01351	0.900878
lPLsASHsFLGSNPSTk	11	jgi_Crypa2_271293|estExt_Genewise1.C_11777	jgi_Crypa2_271293|estExt_Genewise1.C_11777	N-Term(TMT6plex); S4(Phospho); S8(Phospho); K17(TMT6plex)	0	S(4): 97.2; S(6): 2.9; S(8): 99.9; S(12): 0.0; S(15): 0.0; T(16): 0.0	27.4	3	2361.17	0.352281	0.854858	1.07752	1.06016	1.07032	0.833766	1.12269	1.01144
rGsMTEEPNER	2	jgi_Crypa2_271293|estExt_Genewise1.C_11777	jgi_Crypa2_271293|estExt_Genewise1.C_11777	N-Term(TMT6plex); S3(Phospho)	1	S(3): 100.0; T(5): 0.0	17.42	3	1614.72	0.63478	0.770753	0.91253	0.879743	1.18772	1.10016	1.04902	1.30194
iSsEVQSPR	4	jgi_Crypa2_271293|estExt_Genewise1.C_11777	jgi_Crypa2_271293|estExt_Genewise1.C_11777	N-Term(TMT6plex); S3(Phospho)	0	S(2): 0.1; S(3): 99.9; S(7): 0.0	16.84	2	1311.65	-0.706307	0.926468	0.919724	0.993147	1.02046	1.0078	1.07204	1.09191
lPLsASHSFLGSNPSTk	1	jgi_Crypa2_271293|estExt_Genewise1.C_11777	jgi_Crypa2_271293|estExt_Genewise1.C_11777	N-Term(TMT6plex); S4(Phospho); K17(TMT6plex)	0	S(4): 98.3; S(6): 1.7; S(8): 0.0; S(12): 0.0; S(15): 0.0; T(16): 0.0	13.05	3	2281.2	-1.25765	1.20237	1.11458	1.06846	0.845398	1.07083	0.801354	0.802735
gQTTDFSNTLPsPYSSASFGDSR	10	jgi_Crypa2_271395|estExt_Genewise1.C_11967	jgi_Crypa2_271395|estExt_Genewise1.C_11967	N-Term(TMT6plex); S12(Phospho)	0	T(3): 0.0; T(4): 0.0; S(7): 0.0; T(9): 0.0; S(12): 99.6; Y(14): 0.1; S(15): 0.1; S(16): 0.1; S(18): 0.0; S(22): 0.0	47.06	3	2731.21	0.0553315	1.04994	1.12669	0.973223	0.937504	1.01401	0.998281	0.936486
qSHYTTTATPTSEYSAYPAsAR	2	jgi_Crypa2_271395|estExt_Genewise1.C_11967	jgi_Crypa2_271395|estExt_Genewise1.C_11967	N-Term(TMT6plex); S20(Phospho)	0	S(2): 0.0; Y(4): 0.0; T(5): 0.0; T(6): 0.0; T(7): 0.0; T(9): 0.0; T(11): 0.0; S(12): 0.0; Y(14): 0.0; S(15): 0.0; Y(17): 0.2; S(20): 99.7	19.77	3	2699.22	1.63952	1.05401	0.920077	0.992634	0.998518	0.982964	1.0355	1.01694
sSsFPEHQLQR	10	jgi_Crypa2_271395|estExt_Genewise1.C_11967	jgi_Crypa2_271395|estExt_Genewise1.C_11967	N-Term(TMT6plex); S3(Phospho)	0	S(1): 33.3; S(2): 33.3; S(3): 33.3	13.74	3	1624.77	3.02945	1.02613	1.01145	1.16983	0.956393	0.966441	0.942314	0.893289
hNsDASR	2	jgi_Crypa2_271449|estExt_Genewise1.C_12055	jgi_Crypa2_271449|estExt_Genewise1.C_12055	N-Term(TMT6plex); S3(Phospho)	0	S(3): 100.0; S(6): 0.0	23.22	2	1095.48	0.893924	1.0103	0.982628	0.949269	0.92469	1.05013	1.07642	1.03706
tsFDITR	2	jgi_Crypa2_271786|estExt_Genewise1.C_12623	jgi_Crypa2_271786|estExt_Genewise1.C_12623	N-Term(TMT6plex); S2(Phospho)	0	T(1): 0.0; S(2): 100.0; T(6): 0.0	11.07	2	1148.56	0.466056	1.01106	0.877629	1.15269	0.879011	0.974994	1.0901	0.968019
iVRPGtk	1	jgi_Crypa2_271786|estExt_Genewise1.C_12623	jgi_Crypa2_271786|estExt_Genewise1.C_12623	N-Term(TMT6plex); T6(Phospho); K7(TMT6plex)	0	T(6): 100.0	7.51	3	1308.78	0.991127	0.87851	0.74106	0.918114	1.11613	0.968868	1.25925	1.31783
qSsVTEk	5	jgi_Crypa2_271788|estExt_Genewise1.C_12625	jgi_Crypa2_271788|estExt_Genewise1.C_12625	N-Term(TMT6plex); S3(Phospho); K7(TMT6plex)	0	S(2): 0.0; S(3): 100.0; T(5): 0.0	7.28	2	1316.69	0.912364	1.0586	0.987343	1.12062	0.949326	0.965089	0.952721	0.905441
rEsASGATVGQSR	11	jgi_Crypa2_271854|estExt_Genewise1.C_12740	jgi_Crypa2_271854|estExt_Genewise1.C_12740	N-Term(TMT6plex); S3(Phospho)	1	S(3): 100.0; S(5): 0.0; T(8): 0.0; S(12): 0.0	53.54	3	1614.78	-0.953589	1.05174	1.0248	1.14642	0.9105	0.920267	0.92081	0.853745
esASGATVGQSR	5	jgi_Crypa2_271854|estExt_Genewise1.C_12740	jgi_Crypa2_271854|estExt_Genewise1.C_12740	N-Term(TMT6plex); S2(Phospho)	0	S(2): 100.0; S(4): 0.0; T(7): 0.0; S(11): 0.0	28.17	2	1458.68	1.16079	1.0971	1.08478	1.09212	0.88847	0.950502	0.930581	0.845923
mPPTHsR	12	jgi_Crypa2_271854|estExt_Genewise1.C_12740	jgi_Crypa2_271854|estExt_Genewise1.C_12740	N-Term(TMT6plex); S6(Phospho)	0	T(4): 0.0; S(6): 100.0	26.55	3	1134.53	0.98359	1.08495	1.11172	1.01015	0.899211	1.00858	0.903246	0.876581
mPPTHsR	1	jgi_Crypa2_271854|estExt_Genewise1.C_12740	jgi_Crypa2_271854|estExt_Genewise1.C_12740	N-Term(TMT6plex); M1(Oxidation); S6(Phospho)	0	T(4): 0.0; S(6): 100.0	30.57	3	1150.53	-0.949812	1.24446	1.0786	1.05236	0.818136	0.90022	1.00553	0.806977
tEsDDDLFAAFNk	12	jgi_Crypa2_272002|estExt_Genewise1.C_13067	jgi_Crypa2_272002|estExt_Genewise1.C_13067	N-Term(TMT6plex); S3(Phospho); K13(TMT6plex)	0	T(1): 0.0; S(3): 100.0	42.13	3	2010.95	0.827385	0.97309	0.951412	1.07598	1.04961	0.99774	1.00826	1.01838
dQsPALSPISNR	4	jgi_Crypa2_272002|estExt_Genewise1.C_13067	jgi_Crypa2_272002|estExt_Genewise1.C_13067	N-Term(TMT6plex); S3(Phospho)	0	S(3): 100.0; S(7): 0.0; S(10): 0.0	29.21	3	1593.79	1.09059	0.927078	1.00856	0.969083	1.0196	0.934709	1.01465	1.02211
vDNASHYPPPAQPAsGR	6	jgi_Crypa2_272002|estExt_Genewise1.C_13067	jgi_Crypa2_272002|estExt_Genewise1.C_13067	N-Term(TMT6plex); S15(Phospho)	0	S(5): 0.0; Y(7): 0.0; S(15): 100.0	28.08	3	2072.98	1.03563	0.862686	0.916886	1.02739	1.01045	1.0803	1.03204	1.11251
ssPAVHSER	8	jgi_Crypa2_272002|estExt_Genewise1.C_13067	jgi_Crypa2_272002|estExt_Genewise1.C_13067	N-Term(TMT6plex); S2(Phospho)	0	S(1): 1.3; S(2): 98.7; S(7): 0.0	26.53	3	1278.6	-0.00366702	1.17596	1.12755	1.16222	0.856064	0.8295	0.893754	0.744235
sPATGDVDFAk	6	jgi_Crypa2_272002|estExt_Genewise1.C_13067	jgi_Crypa2_272002|estExt_Genewise1.C_13067	N-Term(TMT6plex); S1(Phospho); K11(TMT6plex)	0	S(1): 100.0; T(4): 0.0	19.14	2	1645.83	0.868064	1.05612	0.904808	0.905037	1.02632	1.12694	0.988522	1.09624
hENRsPATGDVDFAk	5	jgi_Crypa2_272002|estExt_Genewise1.C_13067	jgi_Crypa2_272002|estExt_Genewise1.C_13067	N-Term(TMT6plex); S5(Phospho); K15(TMT6plex)	1	S(5): 100.0; T(8): 0.0	6.15	4	2182.07	-1.12691	1.13596	1.1143	1.13573	0.959115	0.883656	0.826043	0.788193
gStPTSVSR	1	jgi_Crypa2_272002|estExt_Genewise1.C_13067	jgi_Crypa2_272002|estExt_Genewise1.C_13067	N-Term(TMT6plex); T3(Phospho)	0	S(2): 50.0; T(3): 50.0; T(5): 0.0; S(6): 0.0; S(8): 0.0	8.27	2	1200.58	0.498958	0.918203	1.10536	1.1012	1.03697	0.879397	0.993168	0.931121
sAQQDRtGESNR	2	jgi_Crypa2_272002|estExt_Genewise1.C_13067	jgi_Crypa2_272002|estExt_Genewise1.C_13067	N-Term(TMT6plex); T7(Phospho)	1	S(1): 0.0; T(7): 100.0; S(10): 0.0	4.76	3	1657.75	0.0292358	0.960705	1.33153	0.988224	1.00946	0.841511	0.960404	0.857007
ssPAVHsER	1	jgi_Crypa2_272002|estExt_Genewise1.C_13067	jgi_Crypa2_272002|estExt_Genewise1.C_13067	N-Term(TMT6plex); S2(Phospho); S7(Phospho)	0	S(1): 2.7; S(2): 97.3; S(7): 100.0	8.6	2	1358.57	0.641381	1.27702	1.39305	1.16537	0.559657	0.844296	0.986764	0.623322
eDNLEAGGLPIGLAPsSSAPSsPSLER	4	jgi_Crypa2_272084|estExt_Genewise1.C_13210	jgi_Crypa2_272084|estExt_Genewise1.C_13210	N-Term(TMT6plex); S16(Phospho); S22(Phospho)	0	S(16): 48.4; S(17): 48.4; S(18): 3.2; S(21): 48.4; S(22): 48.4; S(24): 3.2	7.24	3	3040.42	2.98418	1.22644	0.638276	0.938747	1.10469	0.909969	1.11647	1.11688
lTEAGPDGELDtQGEAsDREDR	6	jgi_Crypa2_272334|estExt_Genewise1.C_13617	jgi_Crypa2_272334|estExt_Genewise1.C_13617	N-Term(TMT6plex); T12(Phospho); S17(Phospho)	1	T(2): 0.0; T(12): 100.0; S(17): 100.0	64.43	3	2750.14	0.788825	0.962125	0.953561	0.852308	1.07497	1.11858	1.04023	1.16828
lTEAGPDGELDTQGEAsDREDR	10	jgi_Crypa2_272334|estExt_Genewise1.C_13617	jgi_Crypa2_272334|estExt_Genewise1.C_13617	N-Term(TMT6plex); S17(Phospho)	1	T(2): 0.0; T(12): 0.0; S(17): 100.0	60.2	3	2670.18	3.4038	0.919532	0.850474	0.942614	1.00679	1.14352	1.08895	1.19415
gQPDEEYDsEEEDDGLTMR	12	jgi_Crypa2_272695|estExt_Genewise1.C_14293	jgi_Crypa2_272695|estExt_Genewise1.C_14293	N-Term(TMT6plex); S9(Phospho)	0	Y(7): 0.0; S(9): 100.0; T(17): 0.0	69.85	2	2524	3.13494	0.919957	0.89894	1.00111	0.99577	1.06825	1.09978	1.12191
gQPDEEYDsEEEDDGLTmR	8	jgi_Crypa2_272695|estExt_Genewise1.C_14293	jgi_Crypa2_272695|estExt_Genewise1.C_14293	N-Term(TMT6plex); S9(Phospho); M18(Oxidation)	0	Y(7): 0.0; S(9): 100.0; T(17): 0.0	67.52	3	2539.99	0.329983	0.905509	0.8678	0.909498	1.0905	1.12089	1.05046	1.21583
qLsTDSLDLSR	5	jgi_Crypa2_272779|estExt_Genewise1.C_14459	jgi_Crypa2_272779|estExt_Genewise1.C_14459	N-Term(TMT6plex); S3(Phospho)	0	S(3): 100.0; T(4): 0.0; S(6): 0.0; S(10): 0.0	40.91	2	1543.76	-0.898898	1.11013	1.10977	1.06883	0.924699	0.937114	0.894871	0.838221
qLsTDsLDLSR	6	jgi_Crypa2_272779|estExt_Genewise1.C_14459	jgi_Crypa2_272779|estExt_Genewise1.C_14459	N-Term(TMT6plex); S3(Phospho); S6(Phospho)	0	S(3): 97.9; T(4): 2.2; S(6): 100.0; S(10): 0.0	32.8	2	1623.72	1.16141	0.962715	0.977264	0.991624	1.05059	1.0182	1.02077	1.05388
kSsIAQQDER	4	jgi_Crypa2_272779|estExt_Genewise1.C_14459	jgi_Crypa2_272779|estExt_Genewise1.C_14459	N-Term(TMT6plex); K1(TMT6plex); S3(Phospho)	1	S(2): 0.0; S(3): 100.0	24.19	3	1699.88	-0.215663	1.00731	1.08492	1.04814	0.961571	0.990755	0.933369	0.918904
gVAsQHsDQEk	6	jgi_Crypa2_272779|estExt_Genewise1.C_14459	jgi_Crypa2_272779|estExt_Genewise1.C_14459	N-Term(TMT6plex); S4(Phospho); S7(Phospho); K11(TMT6plex)	0	S(4): 100.0; S(7): 100.0	18.93	3	1803.81	0.400637	1.00761	1.08289	0.977415	0.970151	0.969347	1.03368	0.96912
gVASQHsDQEk	4	jgi_Crypa2_272779|estExt_Genewise1.C_14459	jgi_Crypa2_272779|estExt_Genewise1.C_14459	N-Term(TMT6plex); S7(Phospho); K11(TMT6plex)	0	S(4): 0.0; S(7): 100.0	11.96	3	1723.84	1.56522	1.07762	1.05237	1.06069	0.903841	0.982608	1.01373	0.908954
gDsPAR	1	jgi_Crypa2_272779|estExt_Genewise1.C_14459	jgi_Crypa2_272779|estExt_Genewise1.C_14459	N-Term(TMT6plex); S3(Phospho)	0	S(3): 100.0	18.26	2	911.419	0.269367	1.02145	1.01738	1.00319	1.04413	0.978691	0.952945	0.978221
sLTSLR	2	jgi_Crypa2_272793|estExt_Genewise1.C_14498	jgi_Crypa2_272793|estExt_Genewise1.C_14498	N-Term(TMT6plex); S1(Phospho)	0	S(1): 100.0; T(3): 0.0; S(4): 0.0	11.19	2	985.528	0.0197565	0.830951	0.866968	0.809113	1.19016	1.10138	1.09214	1.34967
gSLsPsTVPNSAFk	2	jgi_Crypa2_272867|estExt_Genewise1.C_20342	jgi_Crypa2_272867|estExt_Genewise1.C_20342	N-Term(TMT6plex); S4(Phospho); S6(Phospho); K14(TMT6plex)	0	S(2): 89.1; S(4): 89.1; S(6): 10.9; T(7): 10.9; S(11): 0.0	20.81	3	2009.98	0.437319	0.803446	1.08191	1.10873	0.984437	1.1509	0.871438	1.00424
eGsEDEEEAPAATTDGADGQR	1	jgi_Crypa2_273042|estExt_Genewise1.C_20780	jgi_Crypa2_273042|estExt_Genewise1.C_20780	N-Term(TMT6plex); S3(Phospho)	0	S(3): 100.0; T(13): 0.0; T(14): 0.0	31.69	3	2444.01	5.66168	1.1233	0.906355	1.24085	1.21719	0.819424	0.728098	0.845348
sEAEDASsmVVEGDD	1	jgi_Crypa2_273063|estExt_Genewise1.C_20819	jgi_Crypa2_273063|estExt_Genewise1.C_20819	N-Term(TMT6plex); S8(Phospho); M9(Oxidation)	0	S(1): 0.0; S(7): 3.9; S(8): 96.1	9.84	2	1865.73	3.25256	1.03961	0.987327	1.14383	0.9717	0.892004	0.99656	0.902072
aPADGAVTsQTEDLPVR	4	jgi_Crypa2_273170|estExt_Genewise1.C_20976	jgi_Crypa2_273170|estExt_Genewise1.C_20976	N-Term(TMT6plex); S9(Phospho)	0	T(8): 0.0; S(9): 99.9; T(11): 0.1	54.35	3	2035.98	-2.88329	1.16182	1.17437	0.893335	0.998108	0.88956	0.98186	0.888528
gQLPMHENIsRDsLk	7	jgi_Crypa2_273248|estExt_Genewise1.C_21116	jgi_Crypa2_273248|estExt_Genewise1.C_21116	N-Term(TMT6plex); S10(Phospho); S13(Phospho); K15(TMT6plex)	1	S(10): 100.0; S(13): 100.0	20.18	3	2343.13	0.477282	0.606313	0.50927	0.541269	1.30894	1.47175	1.19255	2.39807
gQLPmHENIsRDsLk	3	jgi_Crypa2_273248|estExt_Genewise1.C_21116	jgi_Crypa2_273248|estExt_Genewise1.C_21116	N-Term(TMT6plex); M5(Oxidation); S10(Phospho); S13(Phospho); K15(TMT6plex)	1	S(10): 100.0; S(13): 100.0	9.05	4	2359.13	2.36508	0.932786	0.842215	0.912204	1.0445	1.1292	0.996997	1.17992
gQLPMHENISRDsLk	3	jgi_Crypa2_273248|estExt_Genewise1.C_21116	jgi_Crypa2_273248|estExt_Genewise1.C_21116	N-Term(TMT6plex); S13(Phospho); K15(TMT6plex)	1	S(10): 0.2; S(13): 99.8	6.94	4	2263.17	0.120541	0.713025	0.536234	0.641438	1.42479	1.20972	1.23591	2.04709
gQLPMHENIsR	1	jgi_Crypa2_273248|estExt_Genewise1.C_21116	jgi_Crypa2_273248|estExt_Genewise1.C_21116	N-Term(TMT6plex); S10(Phospho)	0	S(10): 100.0	9.1	3	1590.77	-0.272895	0.794399	0.968055	1.09891	0.925235	1.01102	1.16304	1.08315
sPILNk	14	jgi_Crypa2_273301|estExt_Genewise1.C_21198	jgi_Crypa2_273301|estExt_Genewise1.C_21198	N-Term(TMT6plex); S1(Phospho); K6(TMT6plex)	0	S(1): 100.0	19.89	2	1209.7	0.485504	1.00102	0.861795	0.9314	1.00568	1.09885	1.08243	1.14056
vNsQSGk	3	jgi_Crypa2_273301|estExt_Genewise1.C_21198	jgi_Crypa2_273301|estExt_Genewise1.C_21198	N-Term(TMT6plex); S3(Phospho); K7(TMT6plex)	0	S(3): 98.7; S(5): 1.3	15.68	2	1257.66	-0.791051	0.956521	0.986984	1.00446	0.99374	0.977498	1.05882	1.02785
sRsPAPPEPGk	1	jgi_Crypa2_273301|estExt_Genewise1.C_21198	jgi_Crypa2_273301|estExt_Genewise1.C_21198	N-Term(TMT6plex); S3(Phospho); K11(TMT6plex)	1	S(1): 50.0; S(3): 50.0	4.2	3	1660.88	0.345273	1.18022	1.00345	0.906297	1.12515	0.92237	0.900594	0.954092
aGMsVMQEDHDDDDDYGEASsGR	3	jgi_Crypa2_273366|estExt_Genewise1.C_21320	jgi_Crypa2_273366|estExt_Genewise1.C_21320	N-Term(TMT6plex); S4(Phospho); S21(Phospho)	0	S(4): 100.0; Y(16): 0.0; S(20): 3.2; S(21): 96.8	52.44	3	2876.02	-1.40899	1.06882	1.12347	0.954887	0.893071	1.00346	1.02405	0.928001
aGMsVMQEDHDDDDDYGEAssGRDQPGAGk	2	jgi_Crypa2_273366|estExt_Genewise1.C_21320	jgi_Crypa2_273366|estExt_Genewise1.C_21320	N-Term(TMT6plex); S4(Phospho); S20(Phospho); S21(Phospho); K30(TMT6plex)	1	S(4): 100.0; Y(16): 0.0; S(20): 100.0; S(21): 100.0	45.73	4	3838.48	2.38423	1.14827	0.942478	1.06768	0.954226	0.898678	1.01508	0.908043
vTPGYEATVEAPSDAANDSAsIYk	4	jgi_Crypa2_273366|estExt_Genewise1.C_21320	jgi_Crypa2_273366|estExt_Genewise1.C_21320	N-Term(TMT6plex); S21(Phospho); K24(TMT6plex)	0	T(2): 0.0; Y(5): 0.0; T(8): 0.0; S(13): 0.0; S(19): 0.0; S(21): 99.9; Y(23): 0.1	41.84	3	2994.45	3.37903	0.92519	1.03972	1.02107	1.01248	0.919602	1.01287	0.986263
aGMSVmQEDHDDDDDYGEAssGRDQPGAGk	1	jgi_Crypa2_273366|estExt_Genewise1.C_21320	jgi_Crypa2_273366|estExt_Genewise1.C_21320	N-Term(TMT6plex); M6(Oxidation); S20(Phospho); S21(Phospho); K30(TMT6plex)	1	S(4): 0.0; Y(16): 0.0; S(20): 100.0; S(21): 100.0	39.94	4	3774.49	-1.46143	0.951357	1.11591	0.995447	0.959342	0.971722	1.03896	0.969738
mTSTGGSFVEDDDYAEtENEtR	4	jgi_Crypa2_273366|estExt_Genewise1.C_21320	jgi_Crypa2_273366|estExt_Genewise1.C_21320	N-Term(TMT6plex); T17(Phospho); T21(Phospho)	0	T(2): 0.0; S(3): 0.0; T(4): 0.0; S(7): 0.0; Y(14): 0.0; T(17): 100.0; T(21): 100.0	36.47	3	2843.09	3.35861	0.738987	0.986695	0.737368	0.986087	1.44169	1.02942	1.40362
aGMSVMQEDHDDDDDYGEAssGRDQPGAGk	2	jgi_Crypa2_273366|estExt_Genewise1.C_21320	jgi_Crypa2_273366|estExt_Genewise1.C_21320	N-Term(TMT6plex); S20(Phospho); S21(Phospho); K30(TMT6plex)	1	S(4): 0.0; Y(16): 0.3; S(20): 99.7; S(21): 100.0	34.78	4	3758.51	1.85631	1.07215	0.982362	0.954487	0.965134	0.869534	1.12556	0.983791
tPsIQPPAPSASR	5	jgi_Crypa2_273366|estExt_Genewise1.C_21320	jgi_Crypa2_273366|estExt_Genewise1.C_21320	N-Term(TMT6plex); S3(Phospho)	0	T(1): 50.0; S(3): 50.0; S(10): 0.0; S(12): 0.0	15.11	3	1617.82	0.651332	1.08619	0.921433	0.941979	1.0573	0.955507	1.06266	1.04267
gsTQLSR	3	jgi_Crypa2_273366|estExt_Genewise1.C_21320	jgi_Crypa2_273366|estExt_Genewise1.C_21320	N-Term(TMT6plex); S2(Phospho)	0	S(2): 98.4; T(3): 1.6; S(6): 0.0	13.85	2	1057.52	0.703125	1.08027	1.06806	0.892959	0.973932	0.99835	0.937123	0.956633
lAsNNNk	4	jgi_Crypa2_273366|estExt_Genewise1.C_21320	jgi_Crypa2_273366|estExt_Genewise1.C_21320	N-Term(TMT6plex); S3(Phospho); K7(TMT6plex)	0	S(3): 100.0	7.97	2	1298.69	0.409104	1.05231	1.01307	1.24692	0.918356	0.885445	0.947563	0.830651
aGMsVmQEDHDDDDDYGEAssGRDQPGAGk	1	jgi_Crypa2_273366|estExt_Genewise1.C_21320	jgi_Crypa2_273366|estExt_Genewise1.C_21320	N-Term(TMT6plex); S4(Phospho); M6(Oxidation); S20(Phospho); S21(Phospho); K30(TMT6plex)	1	S(4): 100.0; Y(16): 0.0; S(20): 100.0; S(21): 100.0	5.07	4	3854.46	-0.0434501	0.864061	0.985552	0.987399	1.06261	1.19674	0.871382	1.10353
lVLPSMNsPR	15	jgi_Crypa2_273487|estExt_Genewise1.C_21504	jgi_Crypa2_273487|estExt_Genewise1.C_21504	N-Term(TMT6plex); S8(Phospho)	0	S(5): 0.0; S(8): 100.0	33.99	2	1422.74	0.704859	1.16424	1.15252	1.12451	0.870728	0.862298	0.850026	0.750609
dPGAHELDssEsDDHFsDAQSVPR	5	jgi_Crypa2_273487|estExt_Genewise1.C_21504	jgi_Crypa2_273487|estExt_Genewise1.C_21504	N-Term(TMT6plex); S9(Phospho); S10(Phospho); S12(Phospho); S17(Phospho)	0	S(9): 100.0; S(10): 100.0; S(12): 100.0; S(17): 99.9; S(21): 0.1	30.94	3	3147.15	6.77204	0.97862	1.05854	1.01924	0.950989	0.957396	1.09842	0.983775
sPSASPIPk	13	jgi_Crypa2_273487|estExt_Genewise1.C_21504	jgi_Crypa2_273487|estExt_Genewise1.C_21504	N-Term(TMT6plex); S1(Phospho); K9(TMT6plex)	0	S(1): 100.0; S(3): 0.0; S(5): 0.0	24.47	2	1421.78	0.0639671	1.04754	1.07222	1.00093	0.943758	1.00335	0.938199	0.924571
rDsLTPPER	21	jgi_Crypa2_273487|estExt_Genewise1.C_21504	jgi_Crypa2_273487|estExt_Genewise1.C_21504	N-Term(TMT6plex); S3(Phospho)	1	S(3): 100.0; T(5): 0.0	22.17	3	1379.69	-0.0505883	1.02959	1.06909	1.08948	0.90725	0.960533	0.966822	0.889102
kSsDGEDEAGDIk	3	jgi_Crypa2_273487|estExt_Genewise1.C_21504	jgi_Crypa2_273487|estExt_Genewise1.C_21504	N-Term(TMT6plex); K1(TMT6plex); S3(Phospho); K13(TMT6plex)	1	S(2): 0.0; S(3): 100.0	16.09	3	2118.06	-0.194748	1.03704	0.988911	1.06906	0.968247	0.98638	0.969608	0.944822
sPAtPGGHPIPk	3	jgi_Crypa2_273487|estExt_Genewise1.C_21504	jgi_Crypa2_273487|estExt_Genewise1.C_21504	N-Term(TMT6plex); T4(Phospho); K12(TMT6plex)	0	S(1): 2.9; T(4): 97.1	15.92	3	1696.92	2.09858	1.04647	0.925181	1.1087	0.954132	0.946947	1.01883	0.947915
sSDGEDEAGDIksPAtPGGHPIPk	2	jgi_Crypa2_273487|estExt_Genewise1.C_21504	jgi_Crypa2_273487|estExt_Genewise1.C_21504	N-Term(TMT6plex); K12(TMT6plex); S13(Phospho); T16(Phospho); K24(TMT6plex)	1	S(1): 0.0; S(2): 0.0; S(13): 100.0; T(16): 100.0	11.44	5	3209.54	-0.611517	0.989067	1.22279	1.01509	0.92443	0.978624	0.94002	0.88104
dPGAHELDssEsDDHFsDAQsVPR	1	jgi_Crypa2_273487|estExt_Genewise1.C_21504	jgi_Crypa2_273487|estExt_Genewise1.C_21504	N-Term(TMT6plex); S9(Phospho); S10(Phospho); S12(Phospho); S17(Phospho); S21(Phospho)	0	S(9): 100.0; S(10): 100.0; S(12): 100.0; S(17): 100.0; S(21): 100.0	17.16	3	3227.1	3.26857	1.14073	0.317736	1.03568	0.999449	1.43536	0.894698	1.33493
sPSAsPIPk	3	jgi_Crypa2_273487|estExt_Genewise1.C_21504	jgi_Crypa2_273487|estExt_Genewise1.C_21504	N-Term(TMT6plex); S1(Phospho); S5(Phospho); K9(TMT6plex)	0	S(1): 100.0; S(3): 1.7; S(5): 98.3	13.85	2	1501.75	0.533354	0.974738	0.937144	0.992555	0.994746	1.02458	1.05135	1.05724
hkGDAsPDVLIk	1	jgi_Crypa2_273487|estExt_Genewise1.C_21504	jgi_Crypa2_273487|estExt_Genewise1.C_21504	N-Term(TMT6plex); K2(TMT6plex); S6(Phospho); K12(TMT6plex)	1	S(6): 100.0	2.15	3	2047.16	0.211389	0.914617	1.06692	1.008	1.03031	1.05263	0.936643	1.01005
kssDGEDEAGDIk	2	jgi_Crypa2_273487|estExt_Genewise1.C_21504	jgi_Crypa2_273487|estExt_Genewise1.C_21504	N-Term(TMT6plex); K1(TMT6plex); S2(Phospho); S3(Phospho); K13(TMT6plex)	1	S(2): 100.0; S(3): 100.0	9.91	3	2198.02	-0.503307	1.1629	1.03283	1.08002	0.909191	0.955652	0.923377	0.851169
kSSDGEDEAGDIksPAtPGGHPIPk	1	jgi_Crypa2_273487|estExt_Genewise1.C_21504	jgi_Crypa2_273487|estExt_Genewise1.C_21504	N-Term(TMT6plex); K1(TMT6plex); K13(TMT6plex); S14(Phospho); T17(Phospho); K25(TMT6plex)	2	S(2): 0.1; S(3): 0.1; S(14): 99.9; T(17): 100.0	7.72	4	3566.8	0.848711	0.851261	1.06908	1.28287	0.827103	1.1276	0.874003	0.883083
asScNLDDVTVEk	12	jgi_Crypa2_273578|estExt_Genewise1.C_21659	jgi_Crypa2_273578|estExt_Genewise1.C_21659	N-Term(TMT6plex); S2(Phospho); C4(Carbamidomethyl); K13(TMT6plex)	0	S(2): 50.0; S(3): 50.0; T(10): 0.0	37.7	3	1975.95	1.60525	0.899895	1.063	0.933756	1.04099	1.01027	1.07323	1.07865
qGSTsSN	1	jgi_Crypa2_273760|estExt_Genewise1.C_21993	jgi_Crypa2_273760|estExt_Genewise1.C_21993	N-Term(TMT6plex); S5(Phospho)	0	S(3): 0.1; T(4): 2.9; S(5): 2.9; S(6): 94.0	21	2	989.414	-0.23497	0.878248	0.822167	1.06339	1.09204	0.983762	1.08767	1.14461
sGsQDYLTNR	7	jgi_Crypa2_273860|estExt_Genewise1.C_22228	jgi_Crypa2_273860|estExt_Genewise1.C_22228	N-Term(TMT6plex); S3(Phospho)	0	S(1): 0.0; S(3): 100.0; Y(6): 0.0; T(8): 0.0	34.84	2	1449.66	0.498244	1.00494	0.908834	1.04133	0.989422	0.979629	1.04165	1.01881
lsMATLQQLGMALk	2	jgi_Crypa2_273860|estExt_Genewise1.C_22228	jgi_Crypa2_273860|estExt_Genewise1.C_22228	N-Term(TMT6plex); S2(Phospho); K14(TMT6plex)	0	S(2): 50.0; T(5): 50.0	33.43	3	2043.12	2.82574	1.64869	0.92118	0.82412	0.584193	1.10456	1.03486	0.802481
tPSGNTLAQMGSPPLR	3	jgi_Crypa2_273860|estExt_Genewise1.C_22228	jgi_Crypa2_273860|estExt_Genewise1.C_22228	N-Term(TMT6plex); T1(Phospho)	0	T(1): 50.0; S(3): 50.0; T(6): 0.0; S(12): 0.0	33.31	3	1935.96	0.370874	0.854529	0.96701	0.951343	1.05164	1.07662	1.08543	1.15897
rLsTGPSAPGGGLR	7	jgi_Crypa2_273860|estExt_Genewise1.C_22228	jgi_Crypa2_273860|estExt_Genewise1.C_22228	N-Term(TMT6plex); S3(Phospho)	1	S(3): 100.0; T(4): 0.0; S(7): 0.0	28.05	3	1634.86	0.520776	0.993467	0.955714	0.957375	1.05717	0.998103	1.01242	1.05544
rPsPGPTR	2	jgi_Crypa2_273860|estExt_Genewise1.C_22228	jgi_Crypa2_273860|estExt_Genewise1.C_22228	N-Term(TMT6plex); S3(Phospho)	0	S(3): 100.0; T(7): 0.0	27.87	3	1176.61	-0.107981	1.08853	0.913591	0.959443	1.00375	0.955279	1.05885	1.01901
kPLPGLQTsPPIQR	12	jgi_Crypa2_273860|estExt_Genewise1.C_22228	jgi_Crypa2_273860|estExt_Genewise1.C_22228	N-Term(TMT6plex); K1(TMT6plex); S9(Phospho)	0	T(8): 50.0; S(9): 50.0	21.65	3	2070.19	0.836144	0.873612	0.945602	0.979875	1.05073	1.05696	1.07032	1.13537
rLstGPSAPGGGLR	3	jgi_Crypa2_273860|estExt_Genewise1.C_22228	jgi_Crypa2_273860|estExt_Genewise1.C_22228	N-Term(TMT6plex); S3(Phospho); T4(Phospho)	1	S(3): 100.0; T(4): 100.0; S(7): 0.0	17.91	3	1714.82	-2.04366	1.06478	1.04415	0.988229	1.05984	0.909779	1.01987	0.965235
sFsLGTPGPR	3	jgi_Crypa2_273860|estExt_Genewise1.C_22228	jgi_Crypa2_273860|estExt_Genewise1.C_22228	N-Term(TMT6plex); S1(Phospho); S3(Phospho)	0	S(1): 100.0; S(3): 0.0; T(6): 100.0	17.6	2	1407.63	-0.3614	0.960135	0.900371	0.891862	1.08026	1.07279	0.974611	1.13635
tDsAPPADR	4	jgi_Crypa2_273860|estExt_Genewise1.C_22228	jgi_Crypa2_273860|estExt_Genewise1.C_22228	N-Term(TMT6plex); S3(Phospho)	0	T(1): 0.0; S(3): 100.0	15.97	2	1238.56	-0.823396	1.11643	1.25628	0.948814	0.988405	0.969501	0.830364	0.839454
sGsADLLk	8	jgi_Crypa2_273860|estExt_Genewise1.C_22228	jgi_Crypa2_273860|estExt_Genewise1.C_22228	N-Term(TMT6plex); S3(Phospho); K8(TMT6plex)	0	S(1): 0.0; S(3): 100.0	15.73	2	1328.72	0.151792	1.07013	1.05197	1.0888	0.943143	0.902108	1.00541	0.887806
sVAWQPGAtIGGGAGQPAMSPEEFVHQR	1	jgi_Crypa2_273860|estExt_Genewise1.C_22228	jgi_Crypa2_273860|estExt_Genewise1.C_22228	N-Term(TMT6plex); T9(Phospho)	0	S(1): 5.2; T(9): 0.3; S(20): 94.5	14.45	3	3174.5	-1.83233	0.985409	1.11153	0.833272	1.02398	0.990106	1.07371	1.05378
ntPPSGVQR	2	jgi_Crypa2_273860|estExt_Genewise1.C_22228	jgi_Crypa2_273860|estExt_Genewise1.C_22228	N-Term(TMT6plex); T2(Phospho)	0	T(2): 100.0; S(5): 0.0	20.35	2	1264.62	-0.63518	0.941535	0.94683	0.989507	1.07474	0.98116	1.03251	1.07316
lStGPSAPGGGLR	5	jgi_Crypa2_273860|estExt_Genewise1.C_22228	jgi_Crypa2_273860|estExt_Genewise1.C_22228	N-Term(TMT6plex); T3(Phospho)	0	S(2): 0.0; T(3): 100.0; S(6): 0.0	8.9	2	1478.76	0.161782	1.08015	0.989327	1.02256	0.945123	0.966872	1.01164	0.945538
lsmATLQQLGmALk	2	jgi_Crypa2_273860|estExt_Genewise1.C_22228	jgi_Crypa2_273860|estExt_Genewise1.C_22228	N-Term(TMT6plex); S2(Phospho); M3(Oxidation); M11(Oxidation); K14(TMT6plex)	0	S(2): 50.0; T(5): 50.0	11.98	3	2075.1	-0.22897	0.832962	0.582256	0.970492	1.13495	0.898494	1.40667	1.44197
hPAsPAATYPLsAPATGPATFPSLR	8	jgi_Crypa2_273933|estExt_Genewise1.C_22345	jgi_Crypa2_273933|estExt_Genewise1.C_22345	N-Term(TMT6plex); S4(Phospho); S12(Phospho)	0	S(4): 100.0; T(8): 0.1; Y(9): 0.0; S(12): 99.9; T(16): 0.0; T(20): 0.0; S(23): 0.0	61.8	3	2867.38	2.65337	0.968766	1.01513	0.922028	1.05484	1.07068	1.0547	1.09439
[truncated: 4,113 more rows]
