# Supplementary material for: Hypovirus‐Induced Phosphorylation of CpIre1 Modulates Unfolded Protein Response and Virulence in Cryphonectria parasitica
Source: Mol Plant Pathol. 2026 Feb 15;27(2):e70227. doi: 10.1111/mpp.70227 (PMC12907514; doi:10.1111/mpp.70227)
Supplement: Supplementary file 15 — Table S3: Normalisation of phosphorylation to the protein changes. [file MPP-27-e70227-s007.xlsx]

## Sheet: Sheet1
Table S3. Normalization of phosphorylation to the protein changes
Protein Group Accessions	Modifications	phosphoRS Site Probabilities	phosphoRS Site EP713/EP155 Ratio	Protein EP713/EP155 Ratio	Normalized phospho Ratio (site/protein)	q-Value	PEP	Exp Value	Regulation
jgi_Crypa2_357276|estExt_fgenesh1_kg.C_60397	N-Term(TMT6plex); Y6(Phospho); K15(TMT6plex)	T(2): 32.7; S(3): 32.7; S(5): 1.9; Y(6): 32.7; S(10): 0.0	0.795588	0.01	79.5588	0.001	0.01108	1.17976	Up
jgi_Crypa2_357276|estExt_fgenesh1_kg.C_60397	N-Term(TMT6plex); S10(Phospho); K12(TMT6plex)	S(2): 0.0; S(10): 100.0	0.486798	0.01	48.6798	0	0.007801	0.0109586	Up
jgi_Crypa2_357276|estExt_fgenesh1_kg.C_60397	N-Term(TMT6plex); S3(Phospho); S8(Phospho); K16(TMT6plex); K20(TMT6plex)	S(3): 99.7; S(4): 99.7; S(8): 0.5	0.239735	0.01	23.9735	0	0.003174	4.04797	Up
jgi_Crypa2_357276|estExt_fgenesh1_kg.C_60397	N-Term(TMT6plex); S3(Phospho); K16(TMT6plex); K20(TMT6plex)	S(3): 96.7; S(4): 3.3; S(8): 0.0	0.227132	0.01	22.7132	0	0.0001729	0.107535	Up
jgi_Crypa2_357338|estExt_fgenesh1_kg.C_70014	N-Term(TMT6plex); T3(Phospho); K17(TMT6plex)	T(3): 100.0; S(9): 0.0; T(14): 0.0	0.834451	0.058	14.3871	0	0.0003386	0.768055	Up
jgi_Crypa2_357276|estExt_fgenesh1_kg.C_60397	N-Term(TMT6plex); S4(Phospho)	S(3): 50.0; S(4): 50.0; S(8): 0.0	0.133466	0.01	13.3466	0	0.0009873	0.0318537	Up
jgi_Crypa2_75399|Crypa1.fgenesh1_pg.C_scaffold_11000141	N-Term(TMT6plex); S5(Phospho); K7(TMT6plex)	S(5): 0.9; T(6): 99.1	4.66015	1	4.66015	0.001	0.02905	0.142623	Up
jgi_Crypa2_358442|estExt_fgenesh1_kg.C_90281	N-Term(TMT6plex); S3(Phospho); K13(TMT6plex)	S(3): 100.0	0.782314	0.183	4.27494	0	0.001152	0.0296017	Up
jgi_Crypa2_356406|estExt_fgenesh1_kg.C_40587	N-Term(TMT6plex); S15(Phospho); Y21(Phospho); K30(TMT6plex)	T(3): 0.0; T(4): 0.0; S(5): 0.0; S(7): 0.1; S(11): 7.4; T(13): 85.1; S(15): 91.3; Y(21): 8.0; T(23): 8.0; S(25): 0.1; S(26): 0.0; S(27): 0.0	0.738613	0.209	3.53403	0	0.00188	2.71961	Up
jgi_Crypa2_356406|estExt_fgenesh1_kg.C_40587	N-Term(TMT6plex); T3(Phospho); S26(Phospho); S27(Phospho); K30(TMT6plex)	Too many isoforms	0.654957	0.209	3.13377	0.001	0.01096	0.684601	Up
jgi_Crypa2_356406|estExt_fgenesh1_kg.C_40587	N-Term(TMT6plex)		0.650292	0.209	3.11144	0	3.674e-07	0.000558688	Up
jgi_Crypa2_96027|Crypa1.estExt_Genewise1Plus.C_140296	N-Term(TMT6plex); S6(Phospho)	S(4): 1.5; S(6): 98.5	1.00216	0.341	2.93888	0.002	0.04095	0.438902	Up
jgi_Crypa2_295360|estExt_Genewise1Plus.C_81124	N-Term(TMT6plex); S3(Phospho); K9(TMT6plex)	S(1): 1.9; S(3): 98.1	0.754576	0.263	2.86911	0	0.004167	0.711572	Up
jgi_Crypa2_291085|estExt_Genewise1Plus.C_42924	N-Term(TMT6plex); S8(Phospho)	S(8): 100.0	0.744851	0.263	2.83213	0	0.0001354	0.00269916	Up
jgi_Crypa2_355615|estExt_fgenesh1_kg.C_30356	N-Term(TMT6plex)		1.84538	0.699	2.64002	0	3.126e-06	3.42113e-05	Up
jgi_Crypa2_358442|estExt_fgenesh1_kg.C_90281	K1(TMT6plex); N-Term(TMT6plex); M2(Oxidation); S3(Phospho)	S(3): 100.0; S(10): 0.0	0.46672	0.183	2.55038	0.001	0.01562	12.7636	Up
jgi_Crypa2_351271|estExt_fgenesh1_pg.C_40640	N-Term(TMT6plex); T5(Phospho)	T(4): 2.5; T(5): 97.4; S(8): 0.1; T(21): 0.0	1.02925	0.425	2.42176	0	1.41e-08	0.000332173	Up
jgi_Crypa2_321783|fgenesh1_kg.3_#_522_#_1409_1_CCBH_CCBI_EXTA	N-Term(Acetyl); S2(Phospho); K9(TMT6plex)	S(2): 97.7; Y(3): 2.3	1.14698	0.475	2.41469	0	0.006707	0.0054236	Up
jgi_Crypa2_273248|estExt_Genewise1.C_21116	N-Term(TMT6plex); S10(Phospho); S13(Phospho); K15(TMT6plex)	S(10): 100.0; S(13): 100.0	2.39807	1	2.39807	0	0.0003872	0.207231	Up
jgi_Crypa2_356406|estExt_fgenesh1_kg.C_40587	N-Term(TMT6plex); S5(Phospho); K20(TMT6plex)	S(1): 0.0; T(3): 1.6; S(5): 98.4; Y(11): 0.0; T(13): 0.0; S(15): 0.0; S(16): 0.0; S(17): 0.0	0.48764	0.209	2.33321	0	1.084e-07	0.000332519	Up
jgi_Crypa2_282378|estExt_Genewise1.C_90445	N-Term(TMT6plex); S8(Phospho); S10(Phospho); S14(Phospho); K16(TMT6plex)	S(8): 100.0; S(10): 100.0; S(12): 0.0; S(14): 100.0	2.3099	1	2.3099	0	8.438e-06	1.76999e-05	Up
jgi_Crypa2_293095|estExt_Genewise1Plus.C_60976	N-Term(TMT6plex); S4(Phospho); K14(TMT6plex)	S(4): 100.0; S(8): 0.0; T(10): 0.0	2.29873	1	2.29873	0	6.698e-05	0.0042026	Up
jgi_Crypa2_356406|estExt_fgenesh1_kg.C_40587	N-Term(TMT6plex); S1(Phospho); T3(Phospho); S17(Phospho); K20(TMT6plex)	S(1): 50.0; T(3): 50.0; S(5): 100.0; Y(11): 0.0; T(13): 0.0; S(15): 0.0; S(16): 0.1; S(17): 99.9	0.472835	0.209	2.26237	0	0.001545	0.40401	Up
jgi_Crypa2_231949|gw1.7.1326.1	N-Term(TMT6plex); K1(TMT6plex); S16(Phospho)	S(16): 100.0	2.24222	1	2.24222	0.001	0.02557	0.0262309	Up
jgi_Crypa2_355322|estExt_fgenesh1_kg.C_30058	N-Term(TMT6plex); T10(Phospho); K17(TMT6plex)	T(10): 100.0; S(15): 0.0	0.990787	0.442	2.2416	0.002	0.03682	2.82123	Up
jgi_Crypa2_240082|gw1.7.1983.1	N-Term(TMT6plex); S8(Phospho); T14(Phospho); S22(Phospho)	S(8): 50.9; T(14): 98.3; T(20): 50.9; S(22): 99.9	2.23902	1	2.23902	0.001	0.03364	0.0249529	Up
jgi_Crypa2_266231|e_gw1.8.129.1	N-Term(TMT6plex); S3(Phospho); S5(Phospho)	S(3): 6.1; T(4): 96.9; S(5): 96.9; T(9): 0.0	1.71542	0.773	2.21917	0.002	0.03744	0.925116	Up
jgi_Crypa2_67224|Crypa1.fgenesh1_pg.C_scaffold_1001321	N-Term(TMT6plex); S4(Phospho)	Y(3): 49.4; S(4): 49.4; T(6): 1.3; Y(11): 0.0	0.952254	0.435	2.18909	0	0.0006748	0.167345	Up
jgi_Crypa2_255590|e_gw1.4.123.1	N-Term(TMT6plex); S3(Phospho)	S(1): 3.9; S(3): 92.0; Y(4): 3.9; S(5): 0.2; T(13): 0.0; T(15): 0.0; S(16): 0.0; T(18): 0.0; S(22): 0.0; S(23): 0.0; S(28): 0.0	1.3422	0.625	2.14752	0	1.844e-07	0.000142163	Up
jgi_Crypa2_334807|fgenesh1_pg.9_#_731	N-Term(TMT6plex); S1(Phospho)	S(1): 100.0; Y(5): 0.0; S(10): 0.0	2.13638	1	2.13638	0	4.622e-05	0.0136325	Up
jgi_Crypa2_108039|Crypa1.estExt_fgenesh1_pg.C_60628	K1(TMT6plex); N-Term(TMT6plex); S7(Phospho); S8(Phospho)	S(7): 100.0; S(8): 100.0; T(12): 0.0; T(13): 0.0; T(19): 0.0; S(20): 0.0	2.13278	1	2.13278	0	0.001039	0.268936	Up
jgi_Crypa2_73993|Crypa1.fgenesh1_pg.C_scaffold_8000350	N-Term(TMT6plex); S1(Phospho); K8(TMT6plex)	S(1): 50.0; T(3): 50.0	2.11584	1	2.11584	0.005	0.08893	0.0890206	Up
jgi_Crypa2_282310|estExt_Genewise1.C_90305	N-Term(TMT6plex); S4(Phospho); K6(TMT6plex)	S(4): 100.0	2.8417	1.346	2.11122	0.003	0.06576	0.12516	Up
jgi_Crypa2_36484|Crypa1.e_gw1.2.2161.1	N-Term(TMT6plex); S8(Phospho)	S(6): 0.0; T(7): 0.1; S(8): 99.9; T(10): 0.0; T(12): 0.0	1.24101	0.588	2.11056	0	8.8e-08	0.000229565	Up
jgi_Crypa2_321783|fgenesh1_kg.3_#_522_#_1409_1_CCBH_CCBI_EXTA	N-Term(TMT6plex); S4(Phospho)	T(1): 0.0; S(4): 100.0; T(13): 0.0; T(14): 0.0; T(15): 0.0	0.995961	0.475	2.09676	0	2.428e-09	1.57016e-05	Up
jgi_Crypa2_107309|Crypa1.estExt_fgenesh1_pg.C_40812	N-Term(TMT6plex); S7(Phospho)	T(1): 0.0; T(2): 0.0; Y(5): 0.0; S(7): 100.0; S(10): 0.0; T(11): 0.0; T(12): 0.0	0.997908	0.484	2.06179	0	0.005895	0.81157	Up
jgi_Crypa2_273248|estExt_Genewise1.C_21116	N-Term(TMT6plex); S13(Phospho); K15(TMT6plex)	S(10): 0.2; S(13): 99.8	2.04709	1	2.04709	0.001	0.02991	4.37984	Up
jgi_Crypa2_343810|estExt_fgenesh1_pm.C_10207	N-Term(TMT6plex); K1(TMT6plex); S8(Phospho); K17(TMT6plex)	T(6): 50.0; S(8): 50.0; S(12): 0.0	0.875368	0.428	2.04525	0	0.002912	0.265704	Up
jgi_Crypa2_269668|e_gw1.10.391.1	N-Term(TMT6plex); S4(Phospho)	S(4): 100.0	2.03978	1	2.03978	0.007	0.1205	1.08075	Up
jgi_Crypa2_36484|Crypa1.e_gw1.2.2161.1	N-Term(TMT6plex); T7(Phospho); K17(TMT6plex)	T(3): 0.4; T(7): 5.5; S(10): 0.0; S(14): 94.2	1.18664	0.588	2.01809	0	0.002459	1.66505	Up
jgi_Crypa2_328486|fgenesh1_pg.3_#_724	N-Term(TMT6plex); S19(Phospho); S23(Phospho); K31(TMT6plex)	T(1): 0.0; S(2): 0.0; Y(3): 0.0; Y(16): 50.0; S(19): 50.0; S(23): 100.0	2.07628	1.034	2.008	0	0.009009	0.193991	Up
jgi_Crypa2_321049|fgenesh1_kg.2_#_238_#_780_1_CCBH_CCBI_EXTA	N-Term(TMT6plex); S2(Phospho); S6(Phospho); C15(Carbamidomethyl)	S(2): 100.0; S(6): 100.0; S(8): 0.0; Y(16): 0.0	1.17265	0.586	2.00111	0	1.05e-08	0.000112535	Up
jgi_Crypa2_269446|e_gw1.10.654.1	N-Term(TMT6plex); S8(Phospho); K13(TMT6plex)	S(1): 0.0; S(4): 0.0; T(6): 0.0; Y(7): 0.0; S(8): 99.9; T(10): 0.0; T(12): 0.0	1.00385	0.503	1.99572	0	1.414e-06	0.118792	Up
jgi_Crypa2_88045|Crypa1.estExt_Genewise1Plus.C_13499	N-Term(TMT6plex); K23(TMT6plex)		2.05835	1.033	1.99259	0	0.001833	0.295169	Up
jgi_Crypa2_99314|Crypa1.estExt_fgenesh1_pm.C_70156	N-Term(TMT6plex); T8(Phospho); T16(Phospho)	S(1): 0.0; T(7): 50.0; T(8): 50.0; T(16): 99.7; S(18): 0.3	1.13641	0.573	1.98327	0	0.003982	0.933911	Up
jgi_Crypa2_61978|Crypa1.fgenesh1_pm.C_scaffold_4000164	N-Term(TMT6plex); S6(Phospho); K15(TMT6plex)	S(6): 100.0; S(12): 0.0	2.17472	1.102	1.97343	0.002	0.03909	0.469333	Up
jgi_Crypa2_67224|Crypa1.fgenesh1_pg.C_scaffold_1001321	N-Term(TMT6plex); T4(Phospho); K10(TMT6plex)	T(1): 0.1; T(4): 99.9; T(6): 0.0; T(9): 0.0	0.854949	0.435	1.9654	0.001	0.02919	0.223822	Up
jgi_Crypa2_73921|Crypa1.fgenesh1_pg.C_scaffold_8000278	N-Term(TMT6plex); T3(Phospho)	T(3): 97.9; S(6): 2.1; S(8): 0.0	0.892216	0.456	1.95661	0.001	0.01876	1.41845	Up
jgi_Crypa2_36484|Crypa1.e_gw1.2.2161.1	N-Term(TMT6plex); S4(Phospho)	S(2): 50.0; S(4): 50.0	1.14315	0.588	1.94414	0.007	0.1125	0.0404887	Up
jgi_Crypa2_355316|estExt_fgenesh1_kg.C_30052	N-Term(TMT6plex); S6(Phospho)	T(3): 0.0; S(6): 99.9; Y(9): 0.1; S(11): 0.0	1.15917	0.604	1.91916	0	3.661e-06	0.0206367	Up
jgi_Crypa2_356406|estExt_fgenesh1_kg.C_40587	N-Term(TMT6plex); S1(Phospho); S17(Phospho); K20(TMT6plex)	S(1): 2.9; T(3): 94.3; S(5): 2.9; Y(11): 0.0; T(13): 0.0; S(15): 0.0; S(16): 0.0; S(17): 100.0	0.400388	0.209	1.91573	0	1.316e-05	0.0016961	Up
jgi_Crypa2_81869|Crypa1.estExt_Genewise1.C_50279	N-Term(TMT6plex); S3(Phospho); K13(TMT6plex)	Y(1): 3.0; S(3): 97.0; T(7): 0.0; T(10): 0.0; T(11): 0.0; T(12): 0.0	0.633578	0.332	1.90837	0	0.0001849	0.0189117	Up
jgi_Crypa2_75044|Crypa1.fgenesh1_pg.C_scaffold_10000085	N-Term(TMT6plex); T22(Phospho); S23(Phospho)	S(2): 66.7; T(22): 66.7; S(23): 66.7	1.89483	1	1.89483	0.003	0.06795	9.75396	Up
jgi_Crypa2_282024|estExt_Genewise1.C_81709	N-Term(TMT6plex); S1(Phospho); T2(Phospho); K22(TMT6plex)	S(1): 55.6; T(2): 16.6; S(7): 42.6; S(8): 42.6; Y(9): 42.6; S(21): 0.0	1.69849	0.904	1.87886	0	0.00918	0.140964	Up
jgi_Crypa2_36484|Crypa1.e_gw1.2.2161.1	N-Term(TMT6plex); S3(Phospho); K9(TMT6plex)	Y(2): 2.6; S(3): 97.3; Y(5): 0.1; S(8): 0.0	1.10258	0.588	1.87514	0.002	0.04207	3.47439	Up
jgi_Crypa2_36484|Crypa1.e_gw1.2.2161.1	N-Term(TMT6plex); K13(TMT6plex); T18(Phospho); K21(TMT6plex)	T(5): 0.0; T(16): 2.6; T(18): 97.4	1.10235	0.588	1.87474	0	6.041e-07	2.76151	Up
jgi_Crypa2_36484|Crypa1.e_gw1.2.2161.1	N-Term(TMT6plex); S6(Phospho)	T(2): 0.0; S(4): 1.3; S(6): 98.7	1.101	0.588	1.87244	0	3.89e-05	0.0183451	Up
jgi_Crypa2_291140|estExt_Genewise1Plus.C_50091	N-Term(TMT6plex); S4(Phospho)	S(4): 100.0	1.56522	0.838	1.86781	0	9.344e-06	0.00020308	Up
jgi_Crypa2_346267|estExt_fgenesh1_pm.C_40756	N-Term(TMT6plex); S15(Phospho)	S(9): 1.8; S(11): 1.8; T(14): 48.2; S(15): 48.2	1.47256	0.79	1.864	0	0.0007628	0.715401	Up
jgi_Crypa2_36484|Crypa1.e_gw1.2.2161.1	N-Term(TMT6plex); S12(Phospho)	T(7): 0.0; S(10): 0.1; S(12): 99.9	1.09542	0.588	1.86295	0	2.214e-06	0.000258893	Up
jgi_Crypa2_357204|estExt_fgenesh1_kg.C_60324	N-Term(TMT6plex); T6(Phospho)	S(1): 4.7; S(3): 90.5; T(6): 4.7; S(15): 0.0; Y(19): 0.0	1.11563	0.609	1.83191	0	0.01003	4.74811	Up
jgi_Crypa2_96027|Crypa1.estExt_Genewise1Plus.C_140296	N-Term(TMT6plex); M3(Oxidation); S6(Phospho)	S(4): 50.0; S(6): 50.0	0.62382	0.341	1.82938	0.003	0.05927	1.26279	Up
jgi_Crypa2_97457|Crypa1.estExt_fgenesh1_pm.C_20505	N-Term(TMT6plex); S3(Phospho); S6(Phospho)	S(3): 99.9; S(5): 3.5; S(6): 96.5; T(7): 0.1	1.82744	1	1.82744	0	0.002765	0.171575	Up
jgi_Crypa2_340654|fgenesh1_pm.5_#_879	N-Term(TMT6plex); S10(Phospho)	T(1): 0.0; S(2): 98.2; T(5): 0.0; S(10): 1.8	2.17276	1.19	1.82585	0	0.002925	3.4103	Up
jgi_Crypa2_107309|Crypa1.estExt_fgenesh1_pg.C_40812	N-Term(TMT6plex); S2(Phospho)	S(2): 100.0; T(6): 0.0; S(7): 0.0; Y(11): 0.0	0.883491	0.484	1.82539	0	0.0003706	0.216879	Up
jgi_Crypa2_105584|Crypa1.estExt_fgenesh1_pg.C_11404	N-Term(TMT6plex); T3(Phospho); K7(TMT6plex)	T(3): 100.0	1.59861	0.879	1.81867	0.007	0.1228	6.99697	Up
jgi_Crypa2_293608|estExt_Genewise1Plus.C_62046	N-Term(TMT6plex); S3(Phospho)	S(1): 0.0; S(2): 50.0; S(3): 50.0	1.81318	1	1.81318	0	0.005549	0.0428358	Up
jgi_Crypa2_354766|estExt_fgenesh1_kg.C_10795	N-Term(TMT6plex); K9(TMT6plex); Y22(Phospho)	Y(2): 0.0; S(4): 0.0; Y(6): 0.0; S(18): 0.1; Y(22): 99.9	2.04643	1.143	1.7904	0	2.84e-05	2.00439	Up
jgi_Crypa2_321049|fgenesh1_kg.2_#_238_#_780_1_CCBH_CCBI_EXTA	N-Term(TMT6plex); S2(Phospho); M5(Oxidation); S6(Phospho); C15(Carbamidomethyl)	S(2): 100.0; S(6): 100.0; S(8): 0.0; Y(16): 0.0	1.04648	0.586	1.7858	0	0.0003536	0.385313	Up
jgi_Crypa2_358165|estExt_fgenesh1_kg.C_80538	N-Term(TMT6plex); S4(Phospho); K11(TMT6plex); K15(TMT6plex)	T(3): 0.0; S(4): 1.5; T(7): 98.5	1.53923	0.865	1.77946	0	0.0005813	2.73376	Up
jgi_Crypa2_259267|e_gw1.5.428.1	N-Term(TMT6plex); S7(Phospho); M8(Oxidation); S10(Phospho)	S(7): 100.0; S(10): 100.0	1.36476	0.768	1.77703	0	0.00579	1.88921	Up
jgi_Crypa2_356874|estExt_fgenesh1_kg.C_50492	N-Term(Acetyl); S6(Phospho)	T(1): 0.0; S(2): 0.0; S(3): 0.0; S(4): 0.2; S(5): 3.5; S(6): 96.3	1	0.563	1.7762	0.001	0.02051	0.00269905	Up
jgi_Crypa2_23907|Crypa1.gw1.3.1562.1	N-Term(TMT6plex); S17(Phospho)	S(17): 50.0; S(18): 50.0	1.77268	1	1.77268	0.001	0.01543	0.35913	Up
jgi_Crypa2_357204|estExt_fgenesh1_kg.C_60324	N-Term(TMT6plex); S2(Phospho); M6(Oxidation); T7(Phospho)	S(2): 95.0; S(4): 95.0; T(7): 9.9; S(16): 0.0; Y(20): 0.0	1.07919	0.609	1.77206	0.006	0.1021	1.50272	Up
jgi_Crypa2_337243|fgenesh1_pm.2_#_389	N-Term(TMT6plex); S4(Phospho)	S(4): 100.0	1.76759	1	1.76759	0.007	0.1118	0.404801	Up
jgi_Crypa2_82180|Crypa1.estExt_Genewise1.C_50867	N-Term(TMT6plex); T5(Phospho)	T(3): 1.7; T(5): 98.3	1.053	0.598	1.76087	0	4.867e-05	0.0081865	Up
jgi_Crypa2_267378|e_gw1.9.1618.1	N-Term(TMT6plex); S5(Phospho); K8(TMT6plex)	S(4): 1.7; S(5): 98.3	1.75363	1	1.75363	0.001	0.01239	0.0177088	Up
jgi_Crypa2_36484|Crypa1.e_gw1.2.2161.1	N-Term(TMT6plex); S1(Phospho)	S(1): 100.0; S(3): 0.0; S(10): 0.0; S(11): 0.0	1.02779	0.588	1.74794	0	8.61e-09	0.000198044	Up
jgi_Crypa2_69200|Crypa1.fgenesh1_pg.C_scaffold_3000266	N-Term(TMT6plex); S7(Phospho)	T(2): 0.0; S(4): 0.0; S(7): 100.0	1.7451	1	1.7451	0	0.0005996	0.000228927	Up
jgi_Crypa2_357204|estExt_fgenesh1_kg.C_60324	N-Term(TMT6plex); S1(Phospho); S3(Phospho)	S(1): 100.0; S(3): 100.0; T(6): 0.0; S(15): 0.0; Y(19): 0.0	1.05904	0.609	1.73898	0	1.673e-07	4.08704e-05	Up
jgi_Crypa2_286042|estExt_Genewise1Plus.C_14009	N-Term(TMT6plex); S7(Phospho); K11(TMT6plex)	Y(1): 0.0; S(2): 0.0; S(7): 100.0	0.883722	0.509	1.73619	0	0.001631	0.00732353	Up
jgi_Crypa2_42756|Crypa1.e_gw1.4.1280.1	N-Term(TMT6plex); S14(Phospho); K22(TMT6plex)	T(1): 0.0; S(14): 96.2; S(19): 3.8; S(21): 0.0	1.25852	0.727	1.73111	0	0.002431	1.05266	Up
jgi_Crypa2_280489|estExt_Genewise1.C_70735	N-Term(Acetyl); S2(Phospho); K7(TMT6plex)	S(2): 100.0	1.67648	0.97	1.72833	0	0.002363	0.00532955	Up
jgi_Crypa2_105375|Crypa1.estExt_fgenesh1_pg.C_10949	N-Term(Acetyl); K8(TMT6plex); K14(TMT6plex); T22(Phospho); K35(TMT6plex)	S(1): 0.0; S(2): 0.0; T(13): 0.0; T(18): 0.0; T(22): 95.9; S(23): 2.1; S(24): 2.1; S(28): 0.0	1.36797	0.793	1.72506	0	5.441e-06	0.00335444	Up
jgi_Crypa2_295129|estExt_Genewise1Plus.C_80708	N-Term(TMT6plex); T3(Phospho)	T(3): 1.1; T(4): 49.4; T(6): 49.4; S(7): 0.0	0.663004	0.386	1.71763	0.001	0.01272	0.15765	Up
jgi_Crypa2_250547|e_gw1.2.2403.1	N-Term(TMT6plex); S3(Phospho)	S(3): 100.0; S(8): 0.0	1.08873	0.634	1.71724	0.001	0.01508	1.24409	Up
jgi_Crypa2_255590|e_gw1.4.123.1	N-Term(TMT6plex); T3(Phospho); S6(Phospho); S13(Phospho); S14(Phospho)	T(3): 100.0; S(6): 100.0; S(8): 0.0; S(13): 100.0; S(14): 100.0; T(18): 0.0	1.07147	0.625	1.71435	0	0.0003768	0.0112769	Up
jgi_Crypa2_333536|fgenesh1_pg.8_#_232	N-Term(TMT6plex); T13(Phospho)	T(13): 100.0	0.949498	0.555	1.71081	0	1.857e-06	0.00106776	Up
jgi_Crypa2_345210|estExt_fgenesh1_pm.C_30206	N-Term(TMT6plex); S21(Phospho); T25(Phospho); S28(Phospho)	S(8): 0.2; S(10): 0.2; S(11): 0.2; T(14): 4.1; T(19): 4.1; S(21): 91.2; T(25): 100.0; S(28): 100.0	1.70937	1	1.70937	0.003	0.06765	2.38376	Up
jgi_Crypa2_255590|e_gw1.4.123.1	N-Term(TMT6plex); S12(Phospho); S13(Phospho)	T(2): 0.0; S(5): 0.0; S(7): 0.0; S(12): 100.0; S(13): 100.0; T(17): 0.0	1.06078	0.625	1.69724	0	2.199e-10	1.68975e-05	Up
jgi_Crypa2_71458|Crypa1.fgenesh1_pg.C_scaffold_5000081	N-Term(TMT6plex); Y10(Phospho); S15(Phospho)	S(3): 0.1; S(4): 0.7; Y(10): 91.8; S(13): 14.9; S(15): 92.5; S(21): 0.0	1.68999	1	1.68999	0	0.0001813	0.173527	Up
jgi_Crypa2_357204|estExt_fgenesh1_kg.C_60324	N-Term(TMT6plex); S1(Phospho); S3(Phospho); M5(Oxidation)	S(1): 100.0; S(3): 100.0; T(6): 0.0; S(15): 0.0; Y(19): 0.0	1.02784	0.609	1.68775	0	4.813e-06	0.000266189	Up
jgi_Crypa2_66997|Crypa1.fgenesh1_pg.C_scaffold_1001094	N-Term(TMT6plex); K1(TMT6plex); S10(Phospho)	T(5): 0.0; S(7): 0.0; S(10): 100.0; T(11): 0.0	1.68466	1	1.68466	0	0.004795	0.0500251	Up
jgi_Crypa2_260867|e_gw1.6.425.1	N-Term(TMT6plex); S3(Phospho); S19(Phospho)	S(3): 100.0; T(6): 0.0; S(13): 0.0; T(15): 0.0; S(19): 100.0	1.26322	0.753	1.67759	0	0.007243	0.0163466	Up
jgi_Crypa2_81875|Crypa1.estExt_Genewise1.C_50292	N-Term(TMT6plex); M2(Oxidation); S8(Phospho); K12(TMT6plex)	Y(1): 0.0; S(6): 0.1; S(8): 99.9; S(10): 0.0	0.702062	0.419	1.67557	0	0.0008557	0.45679	Up
jgi_Crypa2_77536|Crypa1.estExt_Genewise1.C_12564	N-Term(TMT6plex); S2(Phospho); T3(Phospho)	S(2): 100.0; T(3): 100.0; T(10): 0.0	1.30504	0.781	1.67098	0	0.0001893	0.00023408	Up
jgi_Crypa2_108121|Crypa1.estExt_fgenesh1_pg.C_70060	N-Term(TMT6plex); S2(Phospho); K9(TMT6plex); K25(TMT6plex)	T(1): 33.0; S(2): 33.0; S(4): 33.0; S(7): 1.0; T(11): 0.0	1.45819	0.873	1.67032	0.001	0.03339	25.31	Up
jgi_Crypa2_285788|estExt_Genewise1Plus.C_13534	N-Term(TMT6plex); S22(Phospho); K31(TMT6plex)	T(5): 5.3; S(22): 94.7	1.65879	1	1.65879	0	6.313e-06	0.191268	Up
jgi_Crypa2_260972|e_gw1.6.2380.1	N-Term(TMT6plex); K2(TMT6plex); S7(Phospho); K9(TMT6plex)	S(1): 0.0; S(6): 50.0; S(7): 50.0	1.23459	0.749	1.64832	0	0.0004043	5.07113	Up
jgi_Crypa2_42756|Crypa1.e_gw1.4.1280.1	N-Term(TMT6plex); K4(TMT6plex); S14(Phospho); K19(TMT6plex)	S(14): 100.0	1.19757	0.727	1.64728	0	2.915e-07	0.166773	Up
jgi_Crypa2_282987|estExt_Genewise1.C_91472	N-Term(TMT6plex); S3(Phospho); S4(Phospho)	S(3): 100.0; S(4): 99.9; T(5): 0.1	1.25094	0.76	1.64598	0.007	0.1115	1.52837	Up
jgi_Crypa2_67224|Crypa1.fgenesh1_pg.C_scaffold_1001321	N-Term(TMT6plex); S4(Phospho)	S(4): 100.0; S(8): 0.0	0.711429	0.435	1.63547	0.001	0.01136	1.37847	Up
jgi_Crypa2_276762|estExt_Genewise1.C_41613	N-Term(TMT6plex); K7(TMT6plex)		1.63381	1	1.63381	0.007	0.1149	4.17267	Up
jgi_Crypa2_86676|Crypa1.estExt_Genewise1Plus.C_10843	N-Term(TMT6plex); S14(Phospho)	T(6): 0.0; S(10): 50.0; S(14): 50.0	1.08684	0.667	1.62944	0	0.0001057	0.23654	Up
jgi_Crypa2_354766|estExt_fgenesh1_kg.C_10795	N-Term(TMT6plex); S4(Phospho); K9(TMT6plex)	Y(2): 0.0; S(4): 100.0; Y(6): 0.0	1.86047	1.143	1.62771	0	0.003029	0.519062	Up
jgi_Crypa2_79455|Crypa1.estExt_Genewise1.C_30308	K1(TMT6plex); N-Term(TMT6plex); S11(Phospho); M12(Oxidation); T17(Phospho); T20(Phospho)	S(11): 50.0; S(13): 50.0; T(17): 100.0; T(20): 100.0	1.62488	1	1.62488	0	6.115e-06	0.00235796	Up
jgi_Crypa2_293095|estExt_Genewise1Plus.C_60976	N-Term(TMT6plex); S4(Phospho); S8(Phospho); K14(TMT6plex)	S(4): 100.0; S(8): 96.0; T(10): 4.0	1.62257	1	1.62257	0.003	0.05426	2.65223	Up
jgi_Crypa2_350437|estExt_fgenesh1_pg.C_30520	N-Term(TMT6plex); S11(Phospho)	S(1): 0.0; Y(3): 0.0; S(7): 0.0; S(9): 2.2; S(11): 95.5; T(12): 2.2; S(13): 0.1	1.14044	0.703	1.62224	0	4.986e-07	0.000716427	Up
jgi_Crypa2_321522|fgenesh1_kg.3_#_261_#_1190_1_CCBH_CCBI_EXTA	N-Term(TMT6plex); T13(Phospho); S15(Phospho)	Y(2): 0.0; T(4): 0.0; S(5): 0.0; T(7): 0.0; T(13): 100.0; S(15): 100.0	1.61698	1	1.61698	0	7.07e-05	0.0271171	Up
jgi_Crypa2_357530|estExt_fgenesh1_kg.C_70211	N-Term(TMT6plex); S1(Phospho)	S(1): 97.4; S(3): 2.6; T(6): 0.0; T(10): 0.0; S(15): 0.0; T(18): 0.0; S(19): 0.0	1.14514	0.709	1.61515	0	8.236e-13	2.39477e-06	Up
jgi_Crypa2_260972|e_gw1.6.2380.1	N-Term(TMT6plex); K18(TMT6plex); T19(Phospho)	S(9): 0.0; T(11): 0.0; T(16): 0.0; T(19): 100.0	1.20747	0.749	1.61211	0	0.0005713	0.810562	Up
jgi_Crypa2_76549|Crypa1.estExt_Genewise1.C_10661	N-Term(TMT6plex); S1(Phospho); S5(Phospho); S9(Phospho); S10(Phospho)	S(1): 100.0; S(5): 100.0; S(9): 100.0; S(10): 100.0	1.24326	0.772	1.61044	0	0.001597	0.00044724	Up
jgi_Crypa2_357204|estExt_fgenesh1_kg.C_60324	N-Term(TMT6plex); S2(Phospho); S4(Phospho)	S(2): 100.0; S(4): 100.0; T(7): 0.0; S(16): 0.0; Y(20): 0.0	0.979646	0.609	1.60861	0	0.0007655	0.49463	Up
jgi_Crypa2_347220|estExt_fgenesh1_pm.C_60450	N-Term(TMT6plex); S8(Phospho); K14(TMT6plex)	S(1): 0.0; T(6): 50.0; S(8): 50.0	0.942455	0.587	1.60555	0	3.893e-05	0.0477629	Up
jgi_Crypa2_288810|estExt_Genewise1Plus.C_32352	N-Term(TMT6plex); S7(Phospho)	S(7): 100.0	1.18303	0.737	1.6052	0	0.006826	0.28806	Up
jgi_Crypa2_334399|fgenesh1_pg.9_#_323	N-Term(Acetyl); K9(TMT6plex); S11(Phospho)	S(1): 0.0; S(2): 0.0; T(4): 0.0; S(11): 100.0; T(17): 0.0; S(18): 0.0; T(19): 0.0	1.37127	0.856	1.60195	0	2.894e-11	0.000360042	Up
jgi_Crypa2_357020|estExt_fgenesh1_kg.C_60132	N-Term(TMT6plex); S3(Phospho); K8(TMT6plex)	S(3): 100.0; S(5): 0.0; S(6): 0.0	0.806805	0.504	1.6008	0	0.007205	1.57009	Up
jgi_Crypa2_76549|Crypa1.estExt_Genewise1.C_10661	N-Term(TMT6plex); S1(Phospho); K14(TMT6plex)	S(1): 100.0; S(12): 0.0	1.23401	0.772	1.59845	0	0.0002668	0.0434415	Up
jgi_Crypa2_296701|estExt_Genewise1Plus.C_91638	N-Term(TMT6plex); S16(Phospho)	S(1): 0.0; T(2): 0.0; S(5): 0.0; S(9): 0.0; S(16): 100.0	1.59812	1	1.59812	0	0.004568	0.0708795	Up
jgi_Crypa2_321049|fgenesh1_kg.2_#_238_#_780_1_CCBH_CCBI_EXTA	N-Term(TMT6plex); S3(Phospho); S7(Phospho); C16(Carbamidomethyl)	S(3): 100.0; S(7): 100.0; S(9): 0.0; Y(17): 0.0	0.932781	0.586	1.59178	0	2.963e-08	0.000122284	Up
jgi_Crypa2_325539|fgenesh1_pg.1_#_615	N-Term(TMT6plex); S7(Phospho); S10(Phospho)	S(7): 100.0; S(10): 100.0	1.59088	1	1.59088	0	0.008618	0.0657726	Up
jgi_Crypa2_11035|Crypa1.gw1.3.48.1	N-Term(TMT6plex); S3(Phospho)	S(3): 100.0; S(6): 0.0; S(7): 0.0; T(9): 0.0; S(11): 0.0; S(12): 0.0; S(13): 0.0	1.58869	1	1.58869	0.002	0.04005	0.170549	Up
jgi_Crypa2_244768|e_gw1.1.2064.1	N-Term(TMT6plex); T1(Phospho); K10(TMT6plex)	T(1): 100.0; T(7): 0.0	1.58685	1	1.58685	0	0.004246	0.0323687	Up
jgi_Crypa2_349626|estExt_fgenesh1_pg.C_11713	N-Term(TMT6plex); T8(Phospho); T11(Phospho); S12(Phospho); S16(Phospho); K18(TMT6plex)	T(8): 96.0; T(10): 8.1; T(11): 96.0; S(12): 99.8; S(16): 100.0	1.58392	1	1.58392	0	3.669e-05	0.00196137	Up
jgi_Crypa2_70101|Crypa1.fgenesh1_pg.C_scaffold_3001167	N-Term(TMT6plex); S3(Phospho); K13(TMT6plex)	S(3): 33.3; S(7): 33.3; Y(8): 33.3; T(12): 0.0	1.14335	0.722	1.58359	0	0.001616	0.500381	Up
jgi_Crypa2_321834|fgenesh1_kg.3_#_573_#_2666_1_CCBH_CCBI_EXTA	N-Term(TMT6plex); S18(Phospho)	Y(6): 0.0; S(11): 0.0; S(18): 100.0	1.58228	1	1.58228	0	0.001594	5.68795	Up
jgi_Crypa2_354571|estExt_fgenesh1_kg.C_10593	N-Term(TMT6plex); S6(Phospho)	S(6): 100.0	1.01582	0.642	1.58228	0	0.0006223	0.000671952	Up
jgi_Crypa2_105465|Crypa1.estExt_fgenesh1_pg.C_11142	N-Term(TMT6plex); S3(Phospho); K12(TMT6plex)	S(3): 100.0; S(4): 0.0	1.42559	0.902	1.58047	0	6.99e-05	0.0426484	Up
jgi_Crypa2_108039|Crypa1.estExt_fgenesh1_pg.C_60628	K1(TMT6plex); N-Term(TMT6plex); S7(Phospho); S8(Phospho); T12(Phospho)	S(7): 97.1; S(8): 97.1; T(12): 52.9; T(13): 52.9; T(19): 0.0; S(20): 0.0	1.57977	1	1.57977	0	0.0005333	0.218763	Up
jgi_Crypa2_260867|e_gw1.6.425.1	N-Term(TMT6plex); S1(Phospho); S3(Phospho); K16(TMT6plex)	S(1): 100.0; S(3): 100.0	1.18885	0.753	1.57882	0	0.002905	1.93768	Up
jgi_Crypa2_36484|Crypa1.e_gw1.2.2161.1	N-Term(TMT6plex); S4(Phospho); S6(Phospho)	T(2): 3.0; S(4): 99.9; S(6): 97.1	0.926897	0.588	1.57635	0.002	0.03802	0.459716	Up
jgi_Crypa2_107721|Crypa1.estExt_fgenesh1_pg.C_50674	N-Term(TMT6plex); K2(TMT6plex); S3(Phospho); K21(TMT6plex); K28(TMT6plex)	S(1): 0.0; S(3): 100.0; T(26): 0.0	1.57627	1	1.57627	0	0.007146	35.6429	Up
jgi_Crypa2_255590|e_gw1.4.123.1	N-Term(TMT6plex); S3(Phospho)	S(3): 100.0; S(6): 0.0; S(9): 0.0	0.984937	0.625	1.5759	0	0.004729	1.06898	Up
jgi_Crypa2_77536|Crypa1.estExt_Genewise1.C_12564	N-Term(TMT6plex); T3(Phospho)	S(2): 2.5; T(3): 97.5; T(10): 0.0	1.23006	0.781	1.57499	0	0.002816	0.182133	Up
jgi_Crypa2_36484|Crypa1.e_gw1.2.2161.1	N-Term(TMT6plex); S6(Phospho)	T(2): 96.7; S(4): 3.3; S(6): 0.0; S(12): 0.0	0.926075	0.588	1.57496	0.002	0.03986	4.90083	Up
jgi_Crypa2_66997|Crypa1.fgenesh1_pg.C_scaffold_1001094	K1(TMT6plex); N-Term(TMT6plex); S7(Phospho); S10(Phospho)	T(5): 0.0; S(7): 100.0; S(10): 100.0; T(11): 0.0	1.56946	1	1.56946	0	0.003556	0.0125789	Up
jgi_Crypa2_355602|estExt_fgenesh1_kg.C_30343	N-Term(TMT6plex); S5(Phospho)	S(2): 0.0; S(5): 100.0	1.38549	0.886	1.56376	0.001	0.01067	0.356334	Up
jgi_Crypa2_355702|estExt_fgenesh1_kg.C_30450	N-Term(TMT6plex); S9(Phospho); K12(TMT6plex)	T(5): 0.0; S(9): 100.0	1.34039	0.859	1.56041	0	0.002514	0.0245149	Up
jgi_Crypa2_344538|estExt_fgenesh1_pm.C_11395	N-Term(TMT6plex); S2(Phospho)	S(2): 99.9; T(4): 0.1; S(6): 0.0	1.65687	1.063	1.55867	0.005	0.08533	0.241327	Up
jgi_Crypa2_256464|e_gw1.4.3065.1	N-Term(TMT6plex); S3(Phospho); K8(TMT6plex)	S(3): 100.0	1.55527	1	1.55527	0	0.009256	0.638586	Up
jgi_Crypa2_251013|e_gw1.2.1018.1	N-Term(TMT6plex); S2(Phospho); S6(Phospho)	S(2): 100.0; S(5): 3.6; S(6): 96.4; S(11): 0.0	1.62573	1.046	1.55424	0	0.00013	0.00863368	Up
jgi_Crypa2_291836|estExt_Genewise1Plus.C_51445	N-Term(TMT6plex); S11(Phospho); K13(TMT6plex)	S(6): 0.0; T(9): 0.0; S(11): 100.0	1.481	0.953	1.55404	0	3.211e-06	0.0015912	Up
jgi_Crypa2_294066|estExt_Genewise1Plus.C_70706	N-Term(TMT6plex); S1(Phospho); K18(TMT6plex)	S(1): 98.2; S(4): 1.8; T(12): 0.0; S(13): 0.0; S(15): 0.0	1.55308	1	1.55308	0	0.001269	0.0226364	Up
jgi_Crypa2_255590|e_gw1.4.123.1	N-Term(TMT6plex); S5(Phospho); T13(Phospho)	S(1): 25.0; S(3): 25.0; Y(4): 25.0; S(5): 25.0; T(13): 33.3; T(15): 33.3; S(16): 33.3; T(18): 0.0; S(22): 0.0; S(23): 0.0; S(28): 0.0	0.970662	0.625	1.55306	0	0.008382	0.273976	Up
jgi_Crypa2_337681|fgenesh1_pm.3_#_77	N-Term(TMT6plex); S7(Phospho); S11(Phospho); K19(TMT6plex)	S(7): 100.0; S(11): 100.0; T(18): 0.0	1.55292	1	1.55292	0	3.107e-06	0.00158901	Up
jgi_Crypa2_322540|fgenesh1_kg.5_#_87_#_1782_1_CCBH_CCBI_EXTA	N-Term(TMT6plex); S7(Phospho); K13(TMT6plex)	S(1): 0.0; S(7): 100.0; S(9): 0.0	1.30012	0.838	1.55145	0	1.894e-07	0.000399273	Up
jgi_Crypa2_357530|estExt_fgenesh1_kg.C_70211	N-Term(TMT6plex); S2(Phospho)	S(2): 100.0; T(5): 0.0	1.09871	0.709	1.54967	0.005	0.08875	1.45708	Up
jgi_Crypa2_348284|estExt_fgenesh1_pm.C_90296	N-Term(TMT6plex); T3(Phospho); K11(TMT6plex)	S(2): 1.1; T(3): 98.9; Y(5): 0.0; S(8): 0.0	1.33257	0.863	1.54412	0	5.212e-06	0.00395242	Up
jgi_Crypa2_321049|fgenesh1_kg.2_#_238_#_780_1_CCBH_CCBI_EXTA	N-Term(TMT6plex); S3(Phospho); M6(Oxidation); S7(Phospho); C16(Carbamidomethyl)	S(3): 100.0; S(7): 100.0; S(9): 0.0; Y(17): 0.0	0.903705	0.586	1.54216	0	9.124e-09	8.70533e-05	Up
jgi_Crypa2_358535|estExt_fgenesh1_kg.C_100039	N-Term(TMT6plex); K2(TMT6plex); C5(Carbamidomethyl); M6(Oxidation); C8(Carbamidomethyl); S9(Phospho); K14(TMT6plex)	S(9): 100.0	1.54141	1	1.54141	0.004	0.07868	0.138127	Up
jgi_Crypa2_266231|e_gw1.8.129.1	N-Term(TMT6plex); S3(Phospho); T9(Phospho)	S(3): 100.0; T(7): 0.3; T(9): 99.7	1.19075	0.773	1.54042	0.003	0.05329	0.934224	Up
jgi_Crypa2_96217|Crypa1.estExt_Genewise1Plus.C_160157	N-Term(TMT6plex); S3(Phospho)	S(3): 100.0	1.13578	0.738	1.53899	0.001	0.02943	0.179647	Up
jgi_Crypa2_358650|estExt_fgenesh1_kg.C_110027	N-Term(TMT6plex); T3(Phospho); S6(Phospho); K9(TMT6plex)	T(3): 97.0; S(4): 3.0; S(6): 99.8; S(7): 0.1; S(8): 0.1	1.25271	0.82	1.52769	0.006	0.09378	0.15254	Up
jgi_Crypa2_255590|e_gw1.4.123.1	N-Term(TMT6plex); S13(Phospho)	T(2): 0.0; S(5): 0.0; S(7): 0.0; S(12): 0.1; S(13): 99.9; T(17): 0.0	0.954362	0.625	1.52698	0	8.215e-10	0.000210024	Up
jgi_Crypa2_291319|estExt_Genewise1Plus.C_50455	N-Term(TMT6plex); S8(Phospho)	S(2): 0.0; S(8): 100.0	1.13519	0.745	1.52374	0	1.358e-05	0.0845978	Up
jgi_Crypa2_88894|Crypa1.estExt_Genewise1Plus.C_21462	N-Term(TMT6plex); T3(Phospho); K15(TMT6plex)	S(1): 1.8; T(3): 98.2; T(9): 0.0	1.20827	0.793	1.52367	0	0.0005387	0.451284	Up
jgi_Crypa2_247160|e_gw1.1.2726.1	N-Term(TMT6plex); S5(Phospho)	S(5): 100.0; S(8): 0.0	1.12121	0.736	1.52338	0.008	0.125	0.167437	Up
jgi_Crypa2_76549|Crypa1.estExt_Genewise1.C_10661	N-Term(TMT6plex); S4(Phospho); S9(Phospho)	S(1): 3.2; S(4): 48.5; S(5): 48.5; T(8): 49.9; S(9): 49.9; S(13): 0.0	1.17485	0.772	1.52182	0.001	0.02832	0.178599	Up
jgi_Crypa2_293408|estExt_Genewise1Plus.C_61714	N-Term(Acetyl); S2(Phospho); K7(TMT6plex); K18(TMT6plex)	S(2): 100.0; T(8): 0.0	1.35705	0.893	1.51965	0	0.0103	0.0512	Up
jgi_Crypa2_357530|estExt_fgenesh1_kg.C_70211	N-Term(TMT6plex); S6(Phospho)	S(5): 2.3; S(6): 97.7; S(9): 0.0; S(18): 0.0	1.07532	0.709	1.51667	0	3.307e-09	1.17769e-05	Up
jgi_Crypa2_288810|estExt_Genewise1Plus.C_32352	N-Term(TMT6plex); K1(TMT6plex); T3(Phospho); S4(Phospho); K8(TMT6plex)	T(2): 1.9; T(3): 98.1; S(4): 98.1; Y(5): 1.9	1.11657	0.737	1.51502	0.006	0.1089	0.355407	Up
jgi_Crypa2_105118|Crypa1.estExt_fgenesh1_pg.C_10447	N-Term(TMT6plex); S3(Phospho); S9(Phospho)	S(3): 33.4; S(4): 33.4; T(6): 33.4; S(9): 99.7; S(11): 0.2	1.2268	0.81	1.51457	0.001	0.01907	0.635691	Up
jgi_Crypa2_226821|gw1.5.1232.1	N-Term(TMT6plex); K22(TMT6plex); T24(Phospho)	T(3): 0.0; T(4): 0.0; S(5): 0.0; T(24): 100.0	1.51434	1	1.51434	0	0.0001906	0.256205	Up
jgi_Crypa2_288810|estExt_Genewise1Plus.C_32352	N-Term(TMT6plex); T2(Phospho); S3(Phospho); K7(TMT6plex)	T(1): 0.0; T(2): 100.0; S(3): 100.0; Y(4): 0.0	1.11565	0.737	1.51377	0.004	0.07951	0.382532	Up
jgi_Crypa2_356265|estExt_fgenesh1_kg.C_40443	N-Term(TMT6plex); S1(Phospho); K13(TMT6plex)	S(1): 33.3; Y(2): 33.3; S(4): 33.3	0.894557	0.591	1.51363	0	0.0003695	0.00227152	Up
jgi_Crypa2_242577|gw1.7.2178.1	N-Term(TMT6plex); S12(Phospho)	T(4): 0.0; T(7): 0.0; T(10): 3.5; S(12): 96.5	1.12301	0.744	1.50942	0	0.0004426	0.0157345	Up
jgi_Crypa2_102797|Crypa1.estExt_fgenesh1_kg.C_50131	N-Term(TMT6plex); T2(Phospho); K10(TMT6plex)	T(2): 100.0; S(4): 0.0; T(7): 0.0	1.96577	1.303	1.50865	0	0.0008618	0.0733179	Up
jgi_Crypa2_321049|fgenesh1_kg.2_#_238_#_780_1_CCBH_CCBI_EXTA	N-Term(TMT6plex); T3(Phospho)	S(1): 0.0; T(3): 100.0	0.883963	0.586	1.50847	0.001	0.0187	0.118553	Up
jgi_Crypa2_289433|estExt_Genewise1Plus.C_33359	N-Term(TMT6plex); T6(Phospho); S10(Phospho); K12(TMT6plex)	S(1): 0.0; T(6): 50.0; S(7): 50.0; S(10): 50.0; T(11): 50.0	1.22929	0.815	1.50833	0.007	0.1127	5.86935	Up
jgi_Crypa2_265543|e_gw1.8.290.1	N-Term(TMT6plex); K23(TMT6plex); S26(Phospho)	Y(1): 0.0; S(19): 0.0; S(26): 100.0	1.42412	0.947	1.50383	0	3.394e-09	0.00113808	Up
jgi_Crypa2_244537|e_gw1.1.2724.1	N-Term(TMT6plex); S3(Phospho)	S(3): 100.0; S(10): 0.0; S(13): 0.0; T(14): 0.0; S(23): 0.0; T(26): 0.0; S(35): 0.0; S(40): 0.0; T(43): 0.0	1.3401	0.892	1.50235	0	2.307e-07	0.0633686	Up
jgi_Crypa2_63295|Crypa1.fgenesh1_pm.C_scaffold_6000160	N-Term(TMT6plex); S9(Phospho); T20(Phospho); K26(TMT6plex)	S(9): 50.0; T(11): 50.0; S(16): 50.0; T(20): 50.0	1.20611	0.803	1.502	0.006	0.09459	4.92559	Up
jgi_Crypa2_353157|estExt_fgenesh1_pg.C_80303	N-Term(TMT6plex); S2(Phospho); S6(Phospho)	T(1): 0.1; S(2): 99.9; T(4): 94.3; S(6): 2.8; S(7): 2.8	1.14285	0.761	1.50178	0	0.01019	0.0364194	Up
jgi_Crypa2_348284|estExt_fgenesh1_pm.C_90296	N-Term(TMT6plex); S4(Phospho); T5(Phospho); K13(TMT6plex)	S(4): 100.0; T(5): 100.0; Y(7): 0.0; S(10): 0.0	1.29504	0.863	1.50062	0	1.246e-05	0.00278406	Up
jgi_Crypa2_94650|Crypa1.estExt_Genewise1Plus.C_90086	N-Term(TMT6plex); S1(Phospho); K10(TMT6plex)	S(1): 100.0; S(2): 0.0; S(9): 0.0	0.142013	1	0.142013	0	0.0006924	0.012356	Down
jgi_Crypa2_292762|estExt_Genewise1Plus.C_60308	N-Term(TMT6plex); S14(Phospho); T15(Phospho); S19(Phospho); K23(TMT6plex)	Y(1): 0.0; S(10): 8.5; S(14): 97.1; T(15): 97.1; S(19): 94.2; S(20): 3.0; S(21): 0.1	1.20986	7.287	0.166031	0	2.006e-05	0.00361248	Down
jgi_Crypa2_219620|gw1.7.357.1	N-Term(TMT6plex); S3(Phospho)	S(3): 100.0	0.174018	1	0.174018	0.002	0.05159	0.0146616	Down
jgi_Crypa2_292762|estExt_Genewise1Plus.C_60308	N-Term(TMT6plex); M2(Oxidation); S10(Phospho); S14(Phospho); K23(TMT6plex)	Y(1): 99.5; S(10): 33.5; S(14): 33.5; T(15): 33.5; S(19): 0.0; S(20): 0.0; S(21): 0.0	1.37349	7.287	0.188485	0	0.002344	0.00609558	Down
jgi_Crypa2_292762|estExt_Genewise1Plus.C_60308	N-Term(TMT6plex); M2(Oxidation); S10(Phospho); S14(Phospho); T15(Phospho); K23(TMT6plex)	Y(1): 0.0; S(10): 99.2; S(14): 15.6; T(15): 92.1; S(19): 84.4; S(20): 7.9; S(21): 0.8	1.41544	7.287	0.194242	0	0.003739	0.46113	Down
jgi_Crypa2_103312|Crypa1.estExt_fgenesh1_kg.C_60315	N-Term(TMT6plex)		0.423647	2.164	0.19577	0.001	0.02735	2.21532	Down
jgi_Crypa2_63315|Crypa1.fgenesh1_pm.C_scaffold_6000180	N-Term(TMT6plex); S2(Phospho)	S(2): 100.0	0.381752	1.923	0.198519	0.009	0.1329	0.881427	Down
jgi_Crypa2_248573|e_gw1.1.3495.1	N-Term(TMT6plex); S1(Phospho); S5(Phospho); K9(TMT6plex)	S(1): 100.0; S(5): 100.0	0.910451	4.158	0.218964	0	0.002028	0.0244145	Down
jgi_Crypa2_292762|estExt_Genewise1Plus.C_60308	N-Term(TMT6plex); M2(Oxidation); S14(Phospho); K23(TMT6plex)	Y(1): 0.0; S(10): 96.3; S(14): 3.5; T(15): 0.1; S(19): 0.0; S(20): 0.0; S(21): 0.0	1.61811	7.287	0.222054	0	2.066e-05	0.043772	Down
jgi_Crypa2_248573|e_gw1.1.3495.1	N-Term(TMT6plex); S1(Phospho); K11(TMT6plex)	S(1): 98.6; S(3): 1.4; T(7): 0.0	0.930717	4.158	0.223838	0	0.002726	0.353195	Down
jgi_Crypa2_329707|fgenesh1_pg.4_#_516	N-Term(TMT6plex); T11(Phospho); S12(Phospho); K18(TMT6plex)	T(1): 4.7; T(3): 95.3; S(6): 0.0; S(8): 0.1; T(11): 48.7; S(12): 48.7; S(16): 2.4	1.13667	4.401	0.258276	0.008	0.1281	1.79168	Down
jgi_Crypa2_248573|e_gw1.1.3495.1	N-Term(TMT6plex); S5(Phospho); K9(TMT6plex)	S(1): 0.0; S(5): 100.0	1.12004	4.158	0.269369	0	0.0003255	0.0432159	Down
jgi_Crypa2_292243|estExt_Genewise1Plus.C_52148	N-Term(Acetyl); S1(Phospho); T4(Phospho); S7(Phospho)	S(1): 100.0; T(4): 100.0; S(5): 96.5; S(7): 3.5; T(10): 0.0	1	3.688	0.27115	0	0.002834	0.00165103	Down
jgi_Crypa2_292243|estExt_Genewise1Plus.C_52148	N-Term(Acetyl); S1(Phospho); T4(Phospho); S5(Phospho); T10(Phospho)	S(1): 100.0; T(4): 100.0; S(5): 99.9; S(7): 50.0; T(10): 50.0	1	3.688	0.27115	0.009	0.1393	0.0116942	Down
jgi_Crypa2_355930|estExt_fgenesh1_kg.C_40094	N-Term(TMT6plex); S3(Phospho); S4(Phospho); K7(TMT6plex)	S(3): 100.0; S(4): 100.0	0.328699	1.202	0.27346	0.002	0.0432	1.16719	Down
jgi_Crypa2_229822|gw1.2.1580.1	N-Term(TMT6plex); S24(Phospho)	S(3): 0.0; S(8): 0.0; Y(11): 0.0; S(13): 0.0; T(20): 0.0; S(21): 0.0; S(22): 0.1; T(23): 50.0; S(24): 50.0	1.1717	4.208	0.278446	0	5.003e-09	0.00405656	Down
jgi_Crypa2_229822|gw1.2.1580.1	N-Term(TMT6plex); S22(Phospho)	S(3): 0.0; S(8): 0.1; Y(11): 1.2; S(13): 1.2; T(20): 1.2; S(21): 24.1; S(22): 24.1; T(23): 24.1; S(24): 24.1	1.17562	4.208	0.279378	0.002	0.04911	3.34279	Down
jgi_Crypa2_229822|gw1.2.1580.1	N-Term(TMT6plex); S3(Phospho); S24(Phospho)	S(3): 100.0; S(8): 0.0; Y(11): 0.0; S(13): 0.0; T(20): 0.0; S(21): 0.0; S(22): 0.1; T(23): 2.2; S(24): 97.8	1.19261	4.208	0.283415	0	3.325e-07	0.005093	Down
jgi_Crypa2_292243|estExt_Genewise1Plus.C_52148	N-Term(TMT6plex)		1.04573	3.688	0.28355	0	2.463e-08	0.0021715	Down
jgi_Crypa2_292243|estExt_Genewise1Plus.C_52148	N-Term(TMT6plex); S3(Phospho); S5(Phospho)	S(3): 99.9; S(5): 97.2; S(6): 2.8; T(7): 0.0; T(11): 0.0	1.06333	3.688	0.288321	0	1.013e-06	0.000544777	Down
jgi_Crypa2_77225|Crypa1.estExt_Genewise1.C_11943	N-Term(TMT6plex); T8(Phospho); K10(TMT6plex)	Y(7): 50.0; T(8): 50.0	0.961289	3.3	0.2913	0.002	0.05032	3.40685	Down
jgi_Crypa2_98485|Crypa1.estExt_fgenesh1_pm.C_40541	N-Term(TMT6plex); S3(Phospho)	S(3): 100.0	0.610861	2.093	0.291859	0.006	0.09838	1.3912	Down
jgi_Crypa2_98485|Crypa1.estExt_fgenesh1_pm.C_40541	N-Term(TMT6plex); K2(TMT6plex); T6(Phospho); S8(Phospho); S12(Phospho)	T(6): 100.0; S(8): 100.0; S(10): 0.0; S(12): 100.0	0.619328	2.093	0.295904	0	0.000892	0.0128915	Down
jgi_Crypa2_329707|fgenesh1_pg.4_#_516	N-Term(TMT6plex); S3(Phospho); C4(Carbamidomethyl); K18(TMT6plex)	S(3): 98.6; T(5): 1.4; T(14): 0.0; T(17): 0.0	1.31153	4.401	0.298007	0	2.926e-05	0.151864	Down
jgi_Crypa2_98485|Crypa1.estExt_fgenesh1_pm.C_40541	N-Term(TMT6plex); T3(Phospho); S4(Phospho); K8(TMT6plex)	T(1): 0.0; T(3): 100.0; S(4): 1.7; S(6): 98.3	0.630885	2.093	0.301426	0.007	0.1173	0.159474	Down
jgi_Crypa2_356251|estExt_fgenesh1_kg.C_40427	N-Term(TMT6plex)		0.329156	1.088	0.302533	0.001	0.01045	3.11066	Down
jgi_Crypa2_292243|estExt_Genewise1Plus.C_52148	N-Term(TMT6plex); T11(Phospho)	S(3): 0.0; S(5): 0.0; S(6): 0.0; T(7): 0.0; T(11): 100.0	1.11862	3.688	0.303314	0	8.653e-09	1.11327e-05	Down
jgi_Crypa2_292762|estExt_Genewise1Plus.C_60308	N-Term(TMT6plex); S10(Phospho); S14(Phospho); K23(TMT6plex)	Y(1): 0.0; S(10): 100.0; S(14): 50.0; T(15): 50.0; S(19): 0.0; S(20): 0.0; S(21): 0.0	2.22801	7.287	0.305751	0	4.091e-11	1.5001e-05	Down
jgi_Crypa2_350417|estExt_fgenesh1_pg.C_30461	N-Term(TMT6plex); S3(Phospho)	T(1): 0.0; S(3): 100.0	0.311132	1.013	0.307139	0.002	0.04021	0.129209	Down
jgi_Crypa2_355930|estExt_fgenesh1_kg.C_40094	N-Term(TMT6plex); S3(Phospho); S4(Phospho); M5(Oxidation); K7(TMT6plex)	S(3): 100.0; S(4): 100.0	0.383076	1.202	0.318699	0.007	0.1156	2.52644	Down
jgi_Crypa2_292243|estExt_Genewise1Plus.C_52148	N-Term(TMT6plex); T2(Phospho); S3(Phospho); S5(Phospho); T8(Phospho); S12(Phospho)	T(2): 100.0; S(3): 100.0; S(5): 100.0; T(8): 100.0; S(12): 100.0	1.17842	3.688	0.319528	0.009	0.136	0.517652	Down
jgi_Crypa2_292243|estExt_Genewise1Plus.C_52148	N-Term(TMT6plex); T2(Phospho); S3(Phospho); S5(Phospho)	T(2): 100.0; S(3): 100.0; S(5): 100.0; T(8): 0.0	1.18214	3.688	0.320537	0	0.004433	0.0219464	Down
jgi_Crypa2_292762|estExt_Genewise1Plus.C_60308	N-Term(TMT6plex); S14(Phospho); K23(TMT6plex)	Y(1): 0.0; S(10): 0.0; S(14): 98.5; T(15): 1.5; S(19): 0.0; S(20): 0.0; S(21): 0.0	2.34122	7.287	0.321287	0	1.353e-13	1.62131e-05	Down
jgi_Crypa2_246996|e_gw1.1.2363.1	N-Term(Acetyl); S1(Phospho)	S(1): 1.9; S(5): 47.2; S(6): 47.2; S(9): 1.9; S(10): 1.9	1	3.11	0.321543	0.006	0.1067	0.950218	Down
jgi_Crypa2_289645|estExt_Genewise1Plus.C_40382	N-Term(TMT6plex); S14(Phospho)	T(1): 0.0; T(5): 0.0; S(11): 0.1; S(14): 99.9; T(24): 0.0	1.18967	3.699	0.32162	0	4.126e-08	0.000942207	Down
jgi_Crypa2_292243|estExt_Genewise1Plus.C_52148	N-Term(TMT6plex); T2(Phospho); S3(Phospho); S5(Phospho); T8(Phospho)	T(2): 100.0; S(3): 100.0; S(5): 100.0; T(8): 100.0	1.20184	3.688	0.32588	0	0.0101	0.0186184	Down
jgi_Crypa2_276297|estExt_Genewise1.C_40764	N-Term(TMT6plex); S3(Phospho); S6(Phospho); K11(TMT6plex); K17(TMT6plex)	S(2): 2.1; S(3): 97.9; S(6): 100.0	0.744031	2.278	0.326616	0	0.006798	7.42817	Down
jgi_Crypa2_292243|estExt_Genewise1Plus.C_52148	N-Term(TMT6plex); S5(Phospho); K8(TMT6plex)	S(5): 98.2; S(7): 1.8	1.21747	3.688	0.330117	0.008	0.131	4.57566	Down
jgi_Crypa2_282820|estExt_Genewise1.C_91198	N-Term(TMT6plex); S3(Phospho)	S(3): 50.0; T(5): 50.0	0.691137	2.063	0.335015	0.004	0.07669	0.653571	Down
jgi_Crypa2_356330|estExt_fgenesh1_kg.C_40511	N-Term(TMT6plex); S3(Phospho)	S(3): 100.0	0.335821	1	0.335821	0.001	0.02919	0.605208	Down
jgi_Crypa2_83493|Crypa1.estExt_Genewise1.C_70646	N-Term(TMT6plex)		1.07728	3.187	0.338024	0.006	0.09994	2.96831	Down
jgi_Crypa2_98485|Crypa1.estExt_fgenesh1_pm.C_40541	N-Term(TMT6plex); S3(Phospho); S6(Phospho)	S(3): 100.0; S(4): 97.0; S(6): 2.9; T(7): 0.1	0.709109	2.093	0.3388	0	0.003492	0.285598	Down
jgi_Crypa2_344963|estExt_fgenesh1_pm.C_20536	N-Term(TMT6plex); S2(Phospho); K13(TMT6plex)	S(2): 100.0	0.44902	1.322	0.339652	0	0.001432	0.605362	Down
jgi_Crypa2_329707|fgenesh1_pg.4_#_516	N-Term(TMT6plex); S7(Phospho)	Y(2): 0.0; S(4): 0.0; S(7): 100.0	1.4999	4.401	0.340809	0	1.264e-06	1.49775e-08	Down
jgi_Crypa2_338661|fgenesh1_pm.3_#_1057	N-Term(TMT6plex); S4(Phospho); S6(Phospho); S8(Phospho)	S(4): 100.0; S(6): 100.0; S(8): 100.0	0.544421	1.567	0.347429	0.001	0.02088	0.102671	Down
jgi_Crypa2_81184|Crypa1.estExt_Genewise1.C_41084	N-Term(TMT6plex); S16(Phospho)	T(3): 0.0; S(4): 0.0; S(7): 0.0; Y(10): 0.0; S(11): 0.0; T(13): 0.0; S(14): 1.0; S(16): 32.3; Y(17): 32.3; S(18): 32.3; T(20): 1.0; S(21): 1.0; S(23): 0.0	0.896592	2.567	0.349276	0	0.00224	0.481392	Down
jgi_Crypa2_33349|Crypa1.e_gw1.1.1225.1	N-Term(TMT6plex); S8(Phospho)	S(1): 0.0; S(2): 0.0; S(4): 0.0; S(8): 100.0	1.09049	3.115	0.350078	0	2.014e-06	0.015	Down
jgi_Crypa2_33349|Crypa1.e_gw1.1.1225.1	N-Term(TMT6plex); S2(Phospho); S8(Phospho)	S(1): 3.4; S(2): 93.3; S(4): 3.4; S(8): 100.0	1.09938	3.115	0.352932	0	0.002541	0.0490218	Down
jgi_Crypa2_259378|e_gw1.5.173.1	N-Term(TMT6plex); S24(Phospho)	Y(2): 0.0; Y(14): 0.0; S(24): 100.0	0.355212	1	0.355212	0	5.367e-05	0.00964585	Down
jgi_Crypa2_355930|estExt_fgenesh1_kg.C_40094	N-Term(TMT6plex); S3(Phospho); S4(Phospho); K7(TMT6plex)	S(3): 100.0; S(4): 100.0	0.428055	1.202	0.356119	0.001	0.02987	0.412386	Down
jgi_Crypa2_282324|estExt_Genewise1.C_90340	N-Term(TMT6plex); S3(Phospho); K9(TMT6plex)	S(3): 100.0	0.539333	1.508	0.357648	0	0.004082	0.401722	Down
jgi_Crypa2_246996|e_gw1.1.2363.1	N-Term(TMT6plex); K1(TMT6plex); S3(Phospho)	S(3): 100.0; T(16): 0.0; T(17): 0.0; S(24): 0.0	1.11386	3.11	0.358155	0	2.076e-09	3.30487e-05	Down
jgi_Crypa2_292243|estExt_Genewise1Plus.C_52148	N-Term(TMT6plex); S3(Phospho); M5(Oxidation)	S(3): 100.0	1.32678	3.688	0.359755	0.001	0.01167	0.0432611	Down
jgi_Crypa2_292243|estExt_Genewise1Plus.C_52148	N-Term(TMT6plex); S12(Phospho)	T(2): 0.0; S(3): 0.0; S(5): 0.2; T(8): 95.5; S(12): 4.3	1.3473	3.688	0.365319	0.002	0.0483	3.90935	Down
jgi_Crypa2_107767|Crypa1.estExt_fgenesh1_pg.C_60020	N-Term(TMT6plex); S10(Phospho); T11(Phospho)	T(1): 0.0; T(2): 0.0; S(3): 0.0; S(7): 0.1; T(9): 3.2; S(10): 96.8; T(11): 99.9	0.686479	1.874	0.366317	0	0.003851	0.813116	Down
jgi_Crypa2_337244|fgenesh1_pm.2_#_390	N-Term(TMT6plex); T5(Phospho); S7(Phospho); K23(TMT6plex)	T(5): 100.0; S(7): 95.7; S(9): 4.3; S(18): 0.0; T(19): 0.0; Y(21): 0.0	1.01262	2.759	0.367025	0	0.001383	0.0234308	Down
jgi_Crypa2_98688|Crypa1.estExt_fgenesh1_pm.C_50107	N-Term(TMT6plex); S7(Phospho); S10(Phospho)	T(1): 2.5; S(7): 97.4; S(9): 0.1; S(10): 99.9	1.01373	2.757	0.367692	0	7.461e-05	0.00196385	Down
jgi_Crypa2_276297|estExt_Genewise1.C_40764	N-Term(TMT6plex); S2(Phospho); K7(TMT6plex); K13(TMT6plex)	S(2): 100.0	0.843285	2.278	0.370186	0	0.001213	2.2154	Down
jgi_Crypa2_96117|Crypa1.estExt_Genewise1Plus.C_150167	N-Term(TMT6plex); S9(Phospho)	S(1): 0.2; T(2): 0.0; S(5): 95.2; S(9): 4.6; S(13): 0.0	0.843575	2.264	0.372604	0	0.006175	0.357345	Down
jgi_Crypa2_109398|Crypa1.estExt_fgenesh1_pg.C_150037	N-Term(TMT6plex); S3(Phospho)	S(3): 100.0; S(5): 0.0; S(6): 0.0	0.62509	1.67	0.374306	0.001	0.03398	1.40819	Down
jgi_Crypa2_281560|estExt_Genewise1.C_80749	N-Term(TMT6plex); S7(Phospho); S11(Phospho)	S(1): 0.0; S(7): 100.0; S(11): 99.9; S(14): 0.1; T(15): 0.0; S(17): 0.0	1.03743	2.73	0.380012	0	8.051e-05	0.0363075	Down
jgi_Crypa2_98485|Crypa1.estExt_fgenesh1_pm.C_40541	N-Term(TMT6plex); K2(TMT6plex); S16(Phospho)	S(1): 0.0; S(11): 5.3; S(16): 94.7	0.795546	2.093	0.380098	0.001	0.01862	1.41259	Down
jgi_Crypa2_292243|estExt_Genewise1Plus.C_52148	N-Term(TMT6plex); T2(Phospho); S3(Phospho); T8(Phospho); S12(Phospho)	T(2): 100.0; S(3): 100.0; S(5): 0.0; T(8): 100.0; S(12): 100.0	1.41025	3.688	0.382389	0.001	0.0128	0.18463	Down
jgi_Crypa2_292243|estExt_Genewise1Plus.C_52148	N-Term(TMT6plex); T2(Phospho)	T(2): 100.0; S(3): 0.0; S(5): 0.0; T(8): 0.0	1.41448	3.688	0.383537	0	0.003314	0.038088	Down
jgi_Crypa2_99401|Crypa1.estExt_fgenesh1_pm.C_70295	N-Term(TMT6plex); S2(Phospho); S7(Phospho); S11(Phospho); K16(TMT6plex)	Y(1): 3.5; S(2): 96.5; S(7): 100.0; S(11): 3.5; T(13): 96.5	0.589185	1.535	0.383834	0	0.0004471	0.000183683	Down
jgi_Crypa2_346810|estExt_fgenesh1_pm.C_50703	N-Term(TMT6plex); S3(Phospho)	S(2): 0.0; S(3): 100.0	0.392155	1.021	0.384089	0.001	0.02595	0.14471	Down
jgi_Crypa2_248301|e_gw1.1.106.1	N-Term(TMT6plex); T3(Phospho); M4(Oxidation)	T(3): 100.0; Y(6): 0.0	0.866182	2.25	0.38497	0	0.0002095	0.0781188	Down
jgi_Crypa2_292243|estExt_Genewise1Plus.C_52148	N-Term(TMT6plex); S3(Phospho); S5(Phospho)	T(2): 0.0; S(3): 100.0; S(5): 100.0; T(8): 0.0	1.42603	3.688	0.386667	0	0.0002757	0.0477281	Down
jgi_Crypa2_98485|Crypa1.estExt_fgenesh1_pm.C_40541	N-Term(TMT6plex); S1(Phospho); K10(TMT6plex)	S(1): 100.0; S(3): 0.0	0.813002	2.093	0.388439	0	0.006889	0.401034	Down
jgi_Crypa2_358382|estExt_fgenesh1_kg.C_90219	N-Term(TMT6plex); S2(Phospho); S4(Phospho); K15(TMT6plex)	S(2): 100.0; S(4): 100.0; S(5): 0.0; Y(7): 0.0; S(12): 0.0	0.590785	1.501	0.393594	0	5.241e-09	5.88379e-06	Down
jgi_Crypa2_292243|estExt_Genewise1Plus.C_52148	N-Term(TMT6plex); K9(TMT6plex); T10(Phospho); K14(TMT6plex)	T(10): 100.0	1.45672	3.688	0.39499	0	8.12e-05	0.0390112	Down
jgi_Crypa2_98688|Crypa1.estExt_fgenesh1_pm.C_50107	N-Term(TMT6plex); M6(Oxidation); S7(Phospho); S10(Phospho)	T(1): 0.0; S(7): 50.6; S(9): 50.6; S(10): 98.8	1.09233	2.757	0.396203	0	5.788e-06	0.0142537	Down
jgi_Crypa2_337244|fgenesh1_pm.2_#_390	N-Term(TMT6plex); S5(Phospho)	S(2): 0.0; T(3): 0.0; S(5): 100.0	1.09399	2.759	0.396517	0	5.919e-09	0.000290078	Down
jgi_Crypa2_329707|fgenesh1_pg.4_#_516	N-Term(TMT6plex); T3(Phospho); K18(TMT6plex)	T(1): 0.0; T(3): 100.0; S(6): 0.0; S(8): 0.0; T(11): 0.0; S(12): 0.0; S(16): 0.0	1.75379	4.401	0.398498	0	1.497e-06	0.000135956	Down
jgi_Crypa2_358382|estExt_fgenesh1_kg.C_90219	N-Term(TMT6plex); S1(Phospho); Y6(Phospho); K14(TMT6plex)	S(1): 100.0; S(3): 100.0; S(4): 0.0; Y(6): 0.0; S(11): 0.0	0.602254	1.501	0.401235	0	3.071e-05	0.000542099	Down
jgi_Crypa2_85656|Crypa1.estExt_Genewise1.C_130165	N-Term(TMT6plex); S1(Phospho)	S(1): 100.0	1.04226	2.593	0.401952	0	0.002208	0.194082	Down
jgi_Crypa2_81184|Crypa1.estExt_Genewise1.C_41084	N-Term(TMT6plex); Y13(Phospho); S17(Phospho)	S(1): 0.0; S(7): 0.0; T(9): 48.7; S(10): 48.7; S(12): 1.3; Y(13): 1.3; S(14): 0.0; T(16): 0.1; S(17): 99.8; Y(20): 0.1; S(21): 0.0	1.03253	2.567	0.402233	0	7.861e-06	0.0630979	Down
jgi_Crypa2_90614|Crypa1.estExt_Genewise1Plus.C_32490	N-Term(TMT6plex); S4(Phospho); K12(TMT6plex)	T(1): 0.0; S(4): 100.0; S(9): 0.0; S(10): 0.0; S(11): 0.0	0.928502	2.298	0.404048	0	1.128e-08	3.49491e-06	Down
jgi_Crypa2_284422|estExt_Genewise1Plus.C_11150	N-Term(TMT6plex); S3(Phospho)	S(3): 100.0; S(5): 0.0; Y(7): 0.0	0.906788	2.241	0.404635	0	0.007889	0.141539	Down
jgi_Crypa2_33349|Crypa1.e_gw1.1.1225.1	N-Term(TMT6plex); S2(Phospho); K10(TMT6plex)	S(2): 100.0; T(7): 0.0; S(8): 0.0	1.26538	3.115	0.406222	0	0.003768	0.981611	Down
jgi_Crypa2_81184|Crypa1.estExt_Genewise1.C_41084	N-Term(TMT6plex); S9(Phospho); S12(Phospho)	Y(1): 0.0; S(4): 0.0; S(5): 0.4; S(7): 0.4; S(9): 99.2; S(12): 0.0; T(14): 0.0; S(16): 94.0; T(18): 5.6; S(19): 0.4	1.04301	2.567	0.406316	0	0.0007032	1.18669	Down
jgi_Crypa2_85656|Crypa1.estExt_Genewise1.C_130165	N-Term(TMT6plex); S5(Phospho); M20(Oxidation)	Y(3): 0.2; S(5): 99.8; Y(9): 0.0; S(27): 0.0	1.05371	2.593	0.406366	0.002	0.03612	0.323825	Down
jgi_Crypa2_81184|Crypa1.estExt_Genewise1.C_41084	N-Term(TMT6plex); S1(Phospho); S7(Phospho); S17(Phospho); S21(Phospho)	Too many isoforms	1.04618	2.567	0.407551	0.001	0.02917	0.232714	Down
jgi_Crypa2_292243|estExt_Genewise1Plus.C_52148	N-Term(TMT6plex); S3(Phospho)	S(3): 100.0	1.50733	3.688	0.408713	0	0.0004456	0.00385825	Down
jgi_Crypa2_100195|Crypa1.estExt_fgenesh1_pm.C_130001	N-Term(TMT6plex); K2(TMT6plex); S7(Phospho); S11(Phospho)	T(5): 49.2; S(7): 49.2; S(9): 1.6; S(11): 100.0	1.09702	2.683	0.408878	0	0.009214	1.9904	Down
jgi_Crypa2_108218|Crypa1.estExt_fgenesh1_pg.C_70253	N-Term(TMT6plex); S3(Phospho); K13(TMT6plex)	S(3): 100.0; S(7): 0.0; T(9): 0.0	1.21461	2.964	0.409787	0	0.004475	0.373074	Down
jgi_Crypa2_350417|estExt_fgenesh1_pg.C_30461	N-Term(TMT6plex); S3(Phospho); K10(TMT6plex)	T(1): 0.0; S(3): 100.0	0.415323	1.013	0.409993	0	0.003445	4.19491	Down
jgi_Crypa2_33349|Crypa1.e_gw1.1.1225.1	N-Term(TMT6plex); S3(Phospho)	T(2): 0.0; S(3): 100.0; S(5): 0.0; S(6): 0.0	1.27825	3.115	0.410352	0	0.006617	0.106704	Down
jgi_Crypa2_249998|e_gw1.2.126.1	N-Term(TMT6plex); S1(Phospho); C2(Carbamidomethyl); S6(Phospho)	S(1): 100.0; S(6): 100.0; T(8): 0.0	0.814715	1.985	0.410436	0.002	0.04048	0.0635508	Down
jgi_Crypa2_329707|fgenesh1_pg.4_#_516	N-Term(TMT6plex); S4(Phospho); S7(Phospho)	Y(2): 2.2; S(4): 97.8; S(7): 100.0	1.81146	4.401	0.411602	0	1.373e-05	7.2277e-07	Down
jgi_Crypa2_276297|estExt_Genewise1.C_40764	N-Term(TMT6plex); S9(Phospho); K18(TMT6plex); K28(TMT6plex)	S(9): 50.0; S(10): 50.0	0.944483	2.278	0.41461	0	3.454e-05	0.163493	Down
jgi_Crypa2_81184|Crypa1.estExt_Genewise1.C_41084	N-Term(TMT6plex); S12(Phospho)	S(1): 0.0; S(7): 0.0; T(9): 0.0; S(10): 0.2; S(12): 95.9; Y(13): 3.8; S(14): 0.2; T(16): 0.0; S(17): 0.0; Y(20): 0.0; S(21): 0.0	1.06519	2.567	0.414956	0	3.553e-06	0.00142499	Down
jgi_Crypa2_81184|Crypa1.estExt_Genewise1.C_41084	N-Term(TMT6plex); S11(Phospho)	T(1): 0.0; Y(7): 0.0; S(8): 0.0; T(10): 0.1; S(11): 97.7; S(13): 2.2	1.06607	2.567	0.415297	0	8.944e-06	0.000582854	Down
jgi_Crypa2_282820|estExt_Genewise1.C_91198	N-Term(TMT6plex)		0.857553	2.063	0.415683	0.002	0.0498	6.93837	Down
jgi_Crypa2_100195|Crypa1.estExt_fgenesh1_pm.C_130001	N-Term(TMT6plex); K2(TMT6plex); S7(Phospho)	T(5): 49.1; S(7): 49.1; S(9): 1.7; S(11): 0.0	1.12078	2.683	0.417735	0.001	0.01795	13.3911	Down
jgi_Crypa2_67920|Crypa1.fgenesh1_pg.C_scaffold_2000195	N-Term(TMT6plex); S5(Phospho); K23(TMT6plex)	S(2): 1.5; S(5): 49.2; S(6): 49.2; S(13): 0.1	0.853792	2.041	0.41832	0	0.004203	3.20534	Down
jgi_Crypa2_344429|estExt_fgenesh1_pm.C_11203	N-Term(TMT6plex); S3(Phospho); S6(Phospho); S9(Phospho)	S(3): 98.2; S(5): 51.8; S(6): 51.8; S(9): 98.2	0.575582	1.371	0.419826	0.005	0.09041	0.167135	Down
jgi_Crypa2_268294|e_gw1.9.26.1	N-Term(TMT6plex); S3(Phospho); K12(TMT6plex)	S(2): 2.8; S(3): 97.2; S(6): 0.0; S(9): 0.0; T(10): 0.0	1.12179	2.667	0.42062	0	0.003971	0.228125	Down
jgi_Crypa2_249998|e_gw1.2.126.1	N-Term(TMT6plex); C2(Carbamidomethyl); S6(Phospho)	S(1): 96.9; S(6): 3.1; T(8): 0.0	0.837593	1.985	0.421961	0.009	0.1337	3.0737	Down
jgi_Crypa2_292243|estExt_Genewise1Plus.C_52148	N-Term(TMT6plex); T2(Phospho); S3(Phospho); T8(Phospho); S12(Phospho)	T(2): 100.0; S(3): 100.0; S(5): 97.0; T(8): 3.0; S(12): 100.0	1.5579	3.688	0.422423	0.001	0.02581	0.265662	Down
jgi_Crypa2_333746|fgenesh1_pg.8_#_442	N-Term(TMT6plex); T7(Phospho); K13(TMT6plex)	T(5): 2.1; T(7): 97.9; T(11): 0.0	0.768336	1.813	0.423793	0	1.427e-06	0.0138122	Down
jgi_Crypa2_346232|estExt_fgenesh1_pm.C_40709	N-Term(TMT6plex); S3(Phospho); K8(TMT6plex)	S(3): 100.0; S(7): 0.0	1.02481	2.415	0.42435	0.001	0.03208	7.22944	Down
jgi_Crypa2_337244|fgenesh1_pm.2_#_390	N-Term(TMT6plex); S27(Phospho)	T(11): 0.0; Y(15): 0.0; S(27): 100.0	1.17345	2.759	0.425318	0.001	0.012	0.873596	Down
jgi_Crypa2_293821|estExt_Genewise1Plus.C_70231	N-Term(TMT6plex); K6(TMT6plex); S9(Phospho); T11(Phospho); K15(TMT6plex)	S(9): 100.0; T(11): 100.0	0.778129	1.828	0.425672	0	0.004066	2.01028	Down
jgi_Crypa2_276251|estExt_Genewise1.C_40667	N-Term(TMT6plex); S3(Phospho)	S(3): 100.0; S(6): 0.0; T(7): 0.0	0.7825	1.837	0.425966	0	0.009353	0.239883	Down
jgi_Crypa2_343337|fgenesh1_pm.10_#_49	N-Term(TMT6plex); S4(Phospho)	S(1): 0.0; S(4): 100.0	1.09177	2.561	0.426306	0	8.437e-06	0.000956409	Down
jgi_Crypa2_292243|estExt_Genewise1Plus.C_52148	N-Term(TMT6plex); T2(Phospho); S3(Phospho); S5(Phospho); T8(Phospho); S12(Phospho)	T(2): 100.0; S(3): 100.0; S(5): 100.0; T(8): 100.0; S(12): 100.0	1.57743	3.688	0.42772	0.002	0.04677	1.45159	Down
jgi_Crypa2_346272|estExt_fgenesh1_pm.C_40764	N-Term(TMT6plex); T3(Phospho); S7(Phospho)	T(3): 100.0; S(5): 0.1; S(7): 99.7; T(10): 0.1; S(13): 0.1	0.68328	1.595	0.428389	0	0.007701	0.07551	Down
jgi_Crypa2_292243|estExt_Genewise1Plus.C_52148	N-Term(TMT6plex); S1(Phospho); S6(Phospho)	S(1): 100.0; Y(2): 0.0; S(6): 100.0	1.58593	3.688	0.430024	0.001	0.03004	0.0103262	Down
jgi_Crypa2_99401|Crypa1.estExt_fgenesh1_pm.C_70295	N-Term(TMT6plex); S6(Phospho); S11(Phospho); K20(TMT6plex)	Y(5): 3.5; S(6): 96.5; S(11): 96.5; S(15): 3.5; T(17): 0.0	0.661736	1.535	0.431099	0	2.654e-07	0.00044621	Down
jgi_Crypa2_358414|estExt_fgenesh1_kg.C_90253	N-Term(Acetyl); M5(Oxidation); K26(TMT6plex)		0.431771	1	0.431771	0.006	0.09546	11.1863	Down
jgi_Crypa2_268294|e_gw1.9.26.1	N-Term(TMT6plex); S3(Phospho); S6(Phospho); T10(Phospho); K12(TMT6plex)	S(2): 2.5; S(3): 97.5; S(6): 66.7; S(9): 66.7; T(10): 66.7	1.15642	2.667	0.433605	0.001	0.01665	0.180288	Down
jgi_Crypa2_357687|estExt_fgenesh1_kg.C_80048	N-Term(TMT6plex); S2(Phospho); S8(Phospho); S9(Phospho)	S(2): 4.8; S(3): 94.9; S(4): 32.8; T(5): 32.8; T(6): 32.8; S(7): 1.9; S(8): 0.4; S(9): 99.4	0.636654	1.468	0.433688	0.003	0.05733	0.0392816	Down
jgi_Crypa2_52619|Crypa1.e_gw1.15.2.1	N-Term(TMT6plex); S6(Phospho)	T(2): 0.0; S(6): 100.0; S(14): 0.0	0.944746	2.171	0.435166	0	4.435e-12	1.72874e-07	Down
jgi_Crypa2_346232|estExt_fgenesh1_pm.C_40709	N-Term(TMT6plex); S11(Phospho)	T(3): 0.0; S(11): 100.0; S(13): 0.0; S(18): 0.0; T(20): 0.0	1.05143	2.415	0.435374	0	4.019e-05	0.246745	Down
jgi_Crypa2_292243|estExt_Genewise1Plus.C_52148	N-Term(TMT6plex); S1(Phospho)	S(1): 100.0; Y(2): 0.0; S(6): 0.0	1.60693	3.688	0.435718	0	1.482e-05	0.000469764	Down
jgi_Crypa2_335812|fgenesh1_pm.1_#_502	N-Term(TMT6plex); S2(Phospho)	S(2): 100.0; T(3): 0.0; T(4): 0.0	0.5979	1.371	0.436105	0.001	0.02028	0.0197875	Down
jgi_Crypa2_276251|estExt_Genewise1.C_40667	N-Term(TMT6plex); S3(Phospho); K6(TMT6plex)	S(3): 100.0	0.801371	1.837	0.436239	0.006	0.1034	2.87089	Down
jgi_Crypa2_283471|estExt_Genewise1.C_100557	N-Term(TMT6plex); T3(Phospho)	S(2): 1.7; T(3): 98.3; Y(4): 0.0; S(6): 0.0	1.06263	2.423	0.43856	0.003	0.06367	0.439107	Down
jgi_Crypa2_292243|estExt_Genewise1Plus.C_52148	N-Term(TMT6plex); T8(Phospho); S12(Phospho)	T(2): 0.0; S(3): 0.0; S(5): 0.0; T(8): 100.0; S(12): 100.0	1.62144	3.688	0.439652	0	0.001088	0.0836397	Down
jgi_Crypa2_52619|Crypa1.e_gw1.15.2.1	N-Term(TMT6plex); S2(Phospho)	S(2): 100.0	0.955449	2.171	0.440096	0.007	0.1218	1.75073	Down
jgi_Crypa2_268294|e_gw1.9.26.1	N-Term(TMT6plex); S11(Phospho); K18(TMT6plex)	S(11): 100.0	1.17557	2.667	0.440782	0	2.44e-12	5.11817e-07	Down
jgi_Crypa2_52619|Crypa1.e_gw1.15.2.1	N-Term(TMT6plex); S3(Phospho)	S(3): 100.0	0.957209	2.171	0.440907	0	4.989e-09	1.71669e-05	Down
jgi_Crypa2_98688|Crypa1.estExt_fgenesh1_pm.C_50107	N-Term(TMT6plex); S4(Phospho)	S(1): 0.0; S(4): 100.0; Y(7): 0.0	1.21719	2.757	0.441491	0	1.555e-05	0.018543	Down
jgi_Crypa2_90614|Crypa1.estExt_Genewise1Plus.C_32490	N-Term(TMT6plex); S4(Phospho); S9(Phospho); K12(TMT6plex)	T(1): 0.0; S(4): 100.0; S(9): 96.1; S(10): 3.7; S(11): 0.2	1.01911	2.298	0.443478	0.001	0.0172	1.27764	Down
jgi_Crypa2_89636|Crypa1.estExt_Genewise1Plus.C_30585	N-Term(TMT6plex); S3(Phospho)	S(3): 100.0; T(4): 0.0	0.601677	1.341	0.448678	0	0.006025	0.0991603	Down
jgi_Crypa2_33349|Crypa1.e_gw1.1.1225.1	N-Term(TMT6plex); S1(Phospho); K9(TMT6plex)	S(1): 100.0; T(6): 0.0; S(7): 0.0	1.4004	3.115	0.449566	0	0.001812	0.963614	Down
jgi_Crypa2_340144|fgenesh1_pm.5_#_369	N-Term(TMT6plex); S3(Phospho); K13(TMT6plex)	S(1): 0.0; S(2): 1.9; S(3): 98.0	0.845634	1.88	0.449805	0	6.11e-07	0.00342822	Down
jgi_Crypa2_249998|e_gw1.2.126.1	N-Term(TMT6plex); S8(Phospho); S9(Phospho); K13(TMT6plex)	T(2): 0.0; S(3): 0.0; S(4): 0.0; S(8): 100.0; S(9): 100.0; Y(11): 0.0	0.895933	1.985	0.451352	0	0.002039	0.173297	Down
jgi_Crypa2_323920|fgenesh1_kg.8_#_155_#_CLS_278_contig_CL247Contig1	N-Term(Acetyl); S8(Phospho); K35(TMT6plex)	S(1): 0.0; S(2): 0.1; S(8): 99.9; T(13): 0.0; T(15): 0.0; T(30): 0.0; T(32): 0.0	0.453181	1	0.453181	0	7.684e-07	0.00153358	Down
jgi_Crypa2_100195|Crypa1.estExt_fgenesh1_pm.C_130001	N-Term(TMT6plex); S3(Phospho); S4(Phospho); K25(TMT6plex); K27(TMT6plex)	S(3): 100.0; S(4): 100.0; S(9): 0.0; T(12): 0.0; S(24): 0.0	1.22075	2.683	0.454996	0	9.832e-05	0.477251	Down
jgi_Crypa2_100195|Crypa1.estExt_fgenesh1_pm.C_130001	N-Term(TMT6plex); S3(Phospho); S7(Phospho); S8(Phospho); K29(TMT6plex); K31(TMT6plex)	S(3): 100.0; S(7): 100.0; S(8): 100.0; S(13): 0.0; T(16): 0.0; S(28): 0.0	1.22306	2.683	0.455857	0	0.009808	4.41832	Down
jgi_Crypa2_293821|estExt_Genewise1Plus.C_70231	N-Term(TMT6plex); S3(Phospho); M4(Oxidation); T8(Phospho); K13(TMT6plex)	S(3): 100.0; T(8): 100.0; T(10): 0.0; T(12): 0.0	0.835474	1.828	0.457043	0	0.0002718	0.0341457	Down
jgi_Crypa2_99401|Crypa1.estExt_fgenesh1_pm.C_70295	N-Term(TMT6plex); S2(Phospho); S7(Phospho); K16(TMT6plex)	Y(1): 1.6; S(2): 98.4; S(7): 100.0; S(11): 0.0; T(13): 0.0	0.702735	1.535	0.457808	0	3.668e-05	0.00900127	Down
jgi_Crypa2_292243|estExt_Genewise1Plus.C_52148	N-Term(TMT6plex); S5(Phospho); S12(Phospho)	T(2): 0.0; S(3): 0.0; S(5): 97.9; T(8): 2.1; S(12): 100.0	1.68916	3.688	0.458016	0	0.0006165	0.036644	Down
jgi_Crypa2_358382|estExt_fgenesh1_kg.C_90219	N-Term(TMT6plex); S3(Phospho); S5(Phospho); S6(Phospho); K16(TMT6plex)	S(3): 100.0; S(5): 100.0; S(6): 99.8; Y(8): 0.2; S(13): 0.0	0.688266	1.501	0.458538	0	0.0004866	0.00445324	Down
jgi_Crypa2_283471|estExt_Genewise1.C_100557	N-Term(TMT6plex); S9(Phospho)	T(2): 0.0; T(4): 0.0; S(9): 100.0; T(11): 0.0; Y(14): 0.0	1.11262	2.423	0.45919	0	3.017e-06	0.00251506	Down
jgi_Crypa2_276297|estExt_Genewise1.C_40764	N-Term(TMT6plex); S7(Phospho); M13(Oxidation)	S(6): 3.5; S(7): 93.0; T(12): 3.5	1.04648	2.278	0.459384	0.002	0.03813	0.415911	Down
jgi_Crypa2_85656|Crypa1.estExt_Genewise1.C_130165	N-Term(TMT6plex); S5(Phospho)	Y(3): 0.3; S(5): 99.7; Y(9): 0.0; S(27): 0.0	1.19225	2.593	0.459794	0	0.002207	0.424948	Down
jgi_Crypa2_293821|estExt_Genewise1Plus.C_70231	N-Term(TMT6plex); S3(Phospho); K9(TMT6plex)	S(3): 98.5; T(5): 1.5	0.840827	1.828	0.459971	0	0.00798	0.31391	Down
jgi_Crypa2_351400|estExt_fgenesh1_pg.C_40879	N-Term(TMT6plex); T19(Phospho); K21(TMT6plex)	Y(1): 0.0; T(9): 0.0; T(19): 100.0	1.11885	2.432	0.460053	0	0.0001741	0.052649	Down
jgi_Crypa2_96956|Crypa1.estExt_fgenesh1_pm.C_10926	N-Term(TMT6plex); S2(Phospho); S4(Phospho); K9(TMT6plex)	S(2): 100.0; S(4): 100.0; T(6): 0.0	0.938395	2.038	0.460449	0	0.008752	0.194988	Down
jgi_Crypa2_351299|estExt_fgenesh1_pg.C_40696	N-Term(TMT6plex); T12(Phospho)	T(2): 0.0; S(4): 32.4; Y(5): 32.4; T(9): 32.4; T(12): 1.3; S(13): 1.3	0.641338	1.391	0.461063	0.001	0.01304	1.94567	Down
jgi_Crypa2_81184|Crypa1.estExt_Genewise1.C_41084	N-Term(TMT6plex); S7(Phospho); S11(Phospho); T13(Phospho)	Too many isoforms	1.18464	2.567	0.46149	0.002	0.04382	4.75231	Down
jgi_Crypa2_219096|gw1.9.273.1	N-Term(TMT6plex); S4(Phospho)	S(1): 0.0; S(4): 100.0; S(9): 0.0	0.875138	1.896	0.461571	0	0.002312	0.0590119	Down
jgi_Crypa2_328679|fgenesh1_pg.3_#_917	N-Term(TMT6plex); S3(Phospho)	T(1): 0.0; S(3): 100.0	0.461896	1	0.461896	0.006	0.09631	0.415373	Down
jgi_Crypa2_246996|e_gw1.1.2363.1	N-Term(TMT6plex); S5(Phospho); K18(TMT6plex)	S(3): 0.0; S(5): 33.3; S(6): 33.3; S(8): 33.3; S(17): 0.0	1.43687	3.11	0.462018	0.007	0.1131	0.517935	Down
jgi_Crypa2_81184|Crypa1.estExt_Genewise1.C_41084	N-Term(TMT6plex); S8(Phospho); S11(Phospho)	T(1): 0.0; Y(7): 0.1; S(8): 99.8; T(10): 0.2; S(11): 99.8; S(13): 0.1	1.19009	2.567	0.46361	0	1.803e-06	0.000101598	Down
jgi_Crypa2_335957|fgenesh1_pm.1_#_647	N-Term(TMT6plex); S3(Phospho); K29(TMT6plex)	S(3): 100.0; S(6): 0.0; S(9): 0.0; T(10): 0.0; T(11): 0.0; T(15): 0.0; T(17): 0.0	0.875362	1.886	0.464137	0	0.0005575	0.0710764	Down
jgi_Crypa2_248301|e_gw1.1.106.1	N-Term(TMT6plex); T3(Phospho)	T(3): 100.0; Y(6): 0.0	1.04613	2.25	0.464946	0	0.0001453	0.119514	Down
jgi_Crypa2_293821|estExt_Genewise1Plus.C_70231	N-Term(TMT6plex); S3(Phospho); T8(Phospho); K13(TMT6plex)	S(3): 100.0; T(8): 100.0; T(10): 0.0; T(12): 0.0	0.850916	1.828	0.46549	0	2.693e-05	0.00257877	Down
jgi_Crypa2_333746|fgenesh1_pg.8_#_442	N-Term(TMT6plex); S1(Phospho); S3(Phospho); K16(TMT6plex); K17(TMT6plex)	S(1): 51.1; T(2): 51.1; S(3): 97.9; T(10): 0.0	0.845357	1.813	0.466275	0	0.004446	0.376421	Down
jgi_Crypa2_350417|estExt_fgenesh1_pg.C_30461	N-Term(TMT6plex); S6(Phospho); K11(TMT6plex)	S(6): 100.0; T(8): 0.0; T(9): 0.0	0.472401	1.013	0.466338	0	2.297e-06	0.000617881	Down
jgi_Crypa2_283471|estExt_Genewise1.C_100557	N-Term(TMT6plex); S6(Phospho)	S(1): 0.0; T(3): 0.0; S(6): 100.0	1.13204	2.423	0.467206	0	0.001937	0.0332155	Down
jgi_Crypa2_88397|Crypa1.estExt_Genewise1Plus.C_20478	N-Term(TMT6plex); M4(Oxidation); S8(Phospho)	S(8): 100.0	0.866417	1.852	0.467828	0	0.003327	0.292721	Down
jgi_Crypa2_284422|estExt_Genewise1Plus.C_11150	N-Term(TMT6plex); S10(Phospho)	S(10): 100.0	1.05214	2.241	0.469495	0	2.559e-12	4.96843e-12	Down
jgi_Crypa2_90614|Crypa1.estExt_Genewise1Plus.C_32490	N-Term(TMT6plex); K8(TMT6plex); S20(Phospho); K28(TMT6plex)	T(1): 0.0; T(10): 0.0; T(13): 0.0; S(14): 0.0; S(20): 33.3; T(21): 33.3; S(22): 33.3; Y(25): 0.2	1.0806	2.298	0.470235	0	0.001026	0.961579	Down
jgi_Crypa2_276297|estExt_Genewise1.C_40764	N-Term(TMT6plex); S5(Phospho)	S(2): 0.0; S(4): 50.0; S(5): 50.0	1.07185	2.278	0.470523	0	7.142e-05	0.00121758	Down
jgi_Crypa2_349162|estExt_fgenesh1_pg.C_10857	N-Term(TMT6plex); T14(Phospho)	Y(1): 0.0; T(4): 0.0; S(6): 0.0; T(14): 100.0	0.89472	1.898	0.471401	0	3.925e-08	0.000427085	Down
jgi_Crypa2_271187|estExt_Genewise1.C_11606	N-Term(TMT6plex); S7(Phospho)	S(7): 100.0	0.800645	1.694	0.472636	0	1.04e-06	0.00568176	Down
jgi_Crypa2_292243|estExt_Genewise1Plus.C_52148	N-Term(TMT6plex); S3(Phospho); S5(Phospho); S12(Phospho)	T(2): 2.8; S(3): 97.2; S(5): 0.0; T(8): 100.0; S(12): 100.0	1.74312	3.688	0.472645	0	0.00162	0.191494	Down
jgi_Crypa2_340144|fgenesh1_pm.5_#_369	N-Term(TMT6plex); K8(TMT6plex); S13(Phospho); S16(Phospho); S20(Phospho); K23(TMT6plex)	S(2): 0.0; T(5): 0.0; S(11): 3.7; S(13): 64.8; Y(15): 64.8; S(16): 64.8; S(20): 50.9; T(22): 50.9	0.889593	1.88	0.473188	0.001	0.03214	21.7058	Down
jgi_Crypa2_356623|estExt_fgenesh1_kg.C_50233	N-Term(TMT6plex); S3(Phospho); K10(TMT6plex)	S(1): 0.0; S(3): 100.0	0.473219	1	0.473219	0	0.0001324	0.0372829	Down
jgi_Crypa2_54681|Crypa1.fgenesh1_kg.C_scaffold_2000323	N-Term(TMT6plex); K2(TMT6plex)		0.473231	1	0.473231	0.006	0.09811	2.83714	Down
jgi_Crypa2_324727|fgenesh1_kg.10_#_52_#_CEST_54_G_11	N-Term(TMT6plex); T9(Phospho); T13(Phospho); K33(TMT6plex)	T(9): 100.0; T(13): 100.0; S(21): 0.0; S(22): 0.0; S(31): 0.0	0.709645	1.499	0.473412	0	2.515e-05	0.185996	Down
jgi_Crypa2_107767|Crypa1.estExt_fgenesh1_pg.C_60020	N-Term(TMT6plex); T11(Phospho)	T(1): 0.0; T(2): 0.0; S(3): 0.0; S(7): 0.0; T(9): 0.0; S(10): 0.0; T(11): 99.9	0.887907	1.874	0.473803	0	2.726e-05	0.00014734	Down
jgi_Crypa2_91373|Crypa1.estExt_Genewise1Plus.C_41245	N-Term(TMT6plex); T3(Phospho)	S(1): 2.2; T(3): 97.8; T(5): 0.1; S(7): 0.0; S(11): 0.0	0.866648	1.829	0.473837	0	1.811e-08	2.22672e-06	Down
jgi_Crypa2_67920|Crypa1.fgenesh1_pg.C_scaffold_2000195	N-Term(TMT6plex); S6(Phospho)	T(3): 0.0; S(6): 100.0; T(10): 0.0	0.96836	2.041	0.474454	0	9.64e-07	0.00445054	Down
jgi_Crypa2_293821|estExt_Genewise1Plus.C_70231	N-Term(TMT6plex); S3(Phospho); K10(TMT6plex)	S(1): 0.0; S(2): 1.4; S(3): 98.6; S(6): 0.0	0.868301	1.828	0.475	0	4.066e-06	0.00368231	Down
jgi_Crypa2_249998|e_gw1.2.126.1	N-Term(TMT6plex); S8(Phospho)	T(2): 0.0; S(3): 0.0; S(4): 1.8; S(8): 98.2; S(9): 0.0; Y(11): 0.0	0.943429	1.985	0.475279	0	0.002266	0.621307	Down
jgi_Crypa2_252031|e_gw1.3.2756.1	N-Term(Acetyl); S3(Phospho); K11(TMT6plex)	S(1): 0.0; S(3): 100.0; S(9): 0.0; T(10): 0.0	0.71772	1.51	0.475311	0	4.088e-05	0.000797598	Down
jgi_Crypa2_89402|Crypa1.estExt_Genewise1Plus.C_30081	N-Term(TMT6plex); S15(Phospho)	S(9): 0.0; Y(11): 0.0; S(15): 100.0	0.963791	2.026	0.475711	0	1.421e-06	0.00054345	Down
jgi_Crypa2_284351|estExt_Genewise1Plus.C_11042	N-Term(TMT6plex); K1(TMT6plex); K2(TMT6plex); T3(Phospho); S4(Phospho)	T(3): 91.9; S(4): 91.9; T(8): 8.1; T(10): 8.1; T(25): 0.0	0.859043	1.805	0.475924	0	0.0004377	0.0145293	Down
jgi_Crypa2_99401|Crypa1.estExt_fgenesh1_pm.C_70295	N-Term(TMT6plex); S6(Phospho); S11(Phospho); S15(Phospho); K20(TMT6plex)	Y(5): 4.6; S(6): 95.4; S(11): 100.0; S(15): 99.8; T(17): 0.2	0.731522	1.535	0.476561	0	0.00399	0.011337	Down
jgi_Crypa2_48267|Crypa1.e_gw1.7.588.1	N-Term(TMT6plex); T3(Phospho)	T(3): 100.0	1.04389	2.189	0.47688	0	0.003322	0.381069	Down
jgi_Crypa2_292243|estExt_Genewise1Plus.C_52148	N-Term(TMT6plex); S1(Phospho)	S(1): 100.0	1.76058	3.688	0.47738	0.006	0.1005	0.309032	Down
jgi_Crypa2_67920|Crypa1.fgenesh1_pg.C_scaffold_2000195	N-Term(TMT6plex); S6(Phospho); S10(Phospho); K12(TMT6plex)	S(2): 6.8; T(4): 86.4; S(6): 6.8; S(10): 99.9; T(14): 0.1	0.977618	2.041	0.47899	0	9.58e-05	0.92418	Down
jgi_Crypa2_67920|Crypa1.fgenesh1_pg.C_scaffold_2000195	N-Term(TMT6plex); S3(Phospho); K4(TMT6plex); S10(Phospho)	S(1): 0.0; S(2): 2.0; S(3): 98.0; T(7): 0.0; S(10): 100.0; T(14): 0.0	0.980155	2.041	0.480233	0	2.816e-05	0.426759	Down
jgi_Crypa2_276166|estExt_Genewise1.C_40512	N-Term(TMT6plex); S1(Phospho); K15(TMT6plex)	S(1): 95.8; T(2): 4.2; T(4): 0.0; T(7): 0.0; T(8): 0.0; T(10): 0.0	1.1999	2.497	0.480536	0	0.00201	0.416062	Down
jgi_Crypa2_257891|e_gw1.4.1460.1	N-Term(TMT6plex); S2(Phospho); S3(Phospho); S4(Phospho); S6(Phospho)	S(2): 100.0; S(3): 100.0; S(4): 100.0; S(6): 100.0; T(10): 0.0	0.480948	1	0.480948	0	0.0001142	0.0023341	Down
jgi_Crypa2_80221|Crypa1.estExt_Genewise1.C_31935	N-Term(TMT6plex); S3(Phospho); K5(TMT6plex); S11(Phospho); K14(TMT6plex)	S(3): 100.0; S(11): 100.0	0.661086	1.374	0.48114	0	0.007753	2.56942	Down
jgi_Crypa2_286376|estExt_Genewise1Plus.C_20464	N-Term(TMT6plex); S8(Phospho); K12(TMT6plex)	S(8): 100.0	0.799734	1.662	0.481188	0.003	0.0632	0.316756	Down
jgi_Crypa2_249998|e_gw1.2.126.1	N-Term(TMT6plex); S3(Phospho); S9(Phospho); K13(TMT6plex)	S(1): 1.5; S(3): 98.5; T(5): 0.0; S(9): 100.0; T(11): 0.0; S(12): 0.0	0.956222	1.985	0.481724	0	0.001322	0.00576559	Down
jgi_Crypa2_293821|estExt_Genewise1Plus.C_70231	N-Term(TMT6plex); S3(Phospho); T5(Phospho); K9(TMT6plex)	S(3): 100.0; T(5): 100.0	0.88071	1.828	0.481789	0	0.007884	0.957119	Down
jgi_Crypa2_61479|Crypa1.fgenesh1_pm.C_scaffold_3000573	N-Term(TMT6plex); S6(Phospho); K9(TMT6plex)	S(1): 0.0; S(4): 1.2; T(5): 1.2; S(6): 97.6	0.812205	1.683	0.482593	0	0.004531	0.361026	Down
jgi_Crypa2_48267|Crypa1.e_gw1.7.588.1	N-Term(TMT6plex); T2(Phospho)	T(2): 100.0	1.05692	2.189	0.482835	0	0.0006014	0.0367516	Down
jgi_Crypa2_96956|Crypa1.estExt_fgenesh1_pm.C_10926	N-Term(TMT6plex); S11(Phospho); K15(TMT6plex)	S(4): 0.0; S(5): 0.0; S(6): 0.0; S(9): 0.0; S(11): 100.0; S(14): 0.0	0.984896	2.038	0.483266	0	0.0001649	0.0754415	Down
jgi_Crypa2_276251|estExt_Genewise1.C_40667	N-Term(TMT6plex); S3(Phospho); K9(TMT6plex)	S(3): 100.0	0.888039	1.837	0.483418	0	0.0009707	0.11571	Down
jgi_Crypa2_339743|fgenesh1_pm.4_#_975	N-Term(TMT6plex); S11(Phospho)	S(11): 100.0	0.958095	1.981	0.483642	0	0.002936	0.278712	Down
jgi_Crypa2_99819|Crypa1.estExt_fgenesh1_pm.C_90118	N-Term(TMT6plex); S5(Phospho); K18(TMT6plex)	T(1): 0.0; S(5): 3.8; S(6): 96.2; Y(16): 0.0	1.0448	2.154	0.485052	0	0.001212	0.185928	Down
jgi_Crypa2_250084|e_gw1.2.2503.1	N-Term(TMT6plex); T1(Phospho)	T(1): 100.0; S(3): 0.0; S(6): 0.0; T(8): 0.0; S(10): 0.0; S(11): 0.0	0.677799	1.397	0.485182	0.003	0.05463	0.228236	Down
jgi_Crypa2_33242|Crypa1.e_gw1.1.27.1	N-Term(TMT6plex); S3(Phospho); K17(TMT6plex)	S(2): 2.3; S(3): 97.7; S(6): 0.0; S(9): 0.0; S(12): 0.0; S(14): 0.0; Y(15): 0.0	0.862727	1.778	0.485223	0	7.991e-05	0.0424726	Down
jgi_Crypa2_292243|estExt_Genewise1Plus.C_52148	N-Term(TMT6plex); S3(Phospho); T8(Phospho); S12(Phospho)	T(2): 2.6; S(3): 97.4; S(5): 0.1; T(8): 99.9; S(12): 100.0	1.78976	3.688	0.485294	0	0.0005268	0.525196	Down
jgi_Crypa2_276297|estExt_Genewise1.C_40764	N-Term(TMT6plex); K10(TMT6plex); S24(Phospho); K27(TMT6plex)	S(5): 0.0; S(24): 100.0; S(26): 0.0	1.10731	2.278	0.486089	0	1.76e-06	0.5653	Down
jgi_Crypa2_345636|estExt_fgenesh1_pm.C_30895	N-Term(TMT6plex); S3(Phospho)	S(3): 50.0; S(4): 50.0; T(6): 0.0; S(10): 0.0; S(16): 0.0	1.13403	2.329	0.486915	0	6.195e-08	0.000253955	Down
jgi_Crypa2_357687|estExt_fgenesh1_kg.C_80048	N-Term(TMT6plex); S3(Phospho)	S(2): 0.1; S(3): 99.7; S(4): 0.1; T(5): 0.1; T(6): 0.1; S(7): 0.0; S(8): 0.0; S(9): 0.0	0.716626	1.468	0.488165	0.001	0.01063	1.63057	Down
jgi_Crypa2_355930|estExt_fgenesh1_kg.C_40094	N-Term(TMT6plex); S3(Phospho); K7(TMT6plex)	S(3): 100.0; S(4): 0.0	0.587296	1.202	0.488599	0	0.00374	0.340799	Down
jgi_Crypa2_67920|Crypa1.fgenesh1_pg.C_scaffold_2000195	N-Term(TMT6plex); S11(Phospho); K19(TMT6plex)	T(2): 0.0; S(4): 0.0; S(5): 0.0; T(6): 0.0; T(7): 0.0; T(8): 0.0; T(10): 3.5; S(11): 96.5	0.999259	2.041	0.489593	0	0.0005262	0.146153	Down
jgi_Crypa2_272002|estExt_Genewise1.C_13067	N-Term(TMT6plex); S2(Phospho); S7(Phospho)	S(1): 2.7; S(2): 97.3; S(7): 100.0	0.623322	1.273	0.489648	0.004	0.0743	0.531448	Down
jgi_Crypa2_67920|Crypa1.fgenesh1_pg.C_scaffold_2000195	N-Term(Acetyl); S1(Phospho)	S(1): 100.0; T(6): 0.0; S(13): 0.0	1	2.041	0.489956	0	8.432e-07	6.64988e-08	Down
jgi_Crypa2_67920|Crypa1.fgenesh1_pg.C_scaffold_2000195	N-Term(Acetyl); S1(Phospho); S13(Phospho)	S(1): 100.0; T(6): 0.0; S(13): 100.0	1	2.041	0.489956	0	6.854e-08	5.24821e-08	Down
jgi_Crypa2_67920|Crypa1.fgenesh1_pg.C_scaffold_2000195	N-Term(Acetyl); S1(Phospho); M9(Oxidation); S13(Phospho)	S(1): 100.0; T(6): 0.0; S(13): 100.0	1	2.041	0.489956	0	8.193e-05	0.000254231	Down
jgi_Crypa2_80991|Crypa1.estExt_Genewise1.C_40689	N-Term(TMT6plex); S1(Phospho); K6(TMT6plex)	S(1): 100.0; S(3): 0.0	0.637632	1.298	0.491242	0.009	0.1418	7.39288	Down
jgi_Crypa2_330869|fgenesh1_pg.5_#_455	N-Term(TMT6plex); S5(Phospho); K20(TMT6plex)	S(5): 100.0; S(19): 0.0	0.992682	2.016	0.492402	0	0.008937	1.17655	Down
jgi_Crypa2_292728|estExt_Genewise1Plus.C_60223	N-Term(TMT6plex); S6(Phospho); K8(TMT6plex)	S(1): 0.0; T(3): 0.0; S(6): 100.0	0.822599	1.67	0.492574	0	0.00139	0.17468	Down
jgi_Crypa2_333746|fgenesh1_pg.8_#_442	N-Term(TMT6plex); S1(Phospho); S3(Phospho); K16(TMT6plex); K17(TMT6plex)	S(1): 50.0; T(2): 50.0; S(3): 99.9; T(10): 0.0	0.893567	1.813	0.492866	0	3.95e-05	0.693627	Down
jgi_Crypa2_322147|fgenesh1_kg.4_#_286_#_2289_1_CCBH_CCBI_EXTA	N-Term(TMT6plex); S12(Phospho); K14(TMT6plex)	Y(2): 0.0; T(7): 0.0; S(10): 0.0; T(11): 0.0; S(12): 100.0	0.799828	1.614	0.495556	0	4.578e-08	0.00234998	Down
jgi_Crypa2_358382|estExt_fgenesh1_kg.C_90219	N-Term(TMT6plex); S1(Phospho); S3(Phospho); S4(Phospho); K14(TMT6plex)	S(1): 100.0; S(3): 100.0; S(4): 99.8; Y(6): 0.2; S(11): 0.0	0.743938	1.501	0.495628	0.001	0.01258	0.082084	Down
jgi_Crypa2_219096|gw1.9.273.1	N-Term(TMT6plex); K2(TMT6plex); S9(Phospho); K16(TMT6plex)	S(8): 1.8; S(9): 98.2; S(11): 0.0	0.940249	1.896	0.495912	0	0.0003612	1.15952	Down
jgi_Crypa2_282820|estExt_Genewise1.C_91198	N-Term(TMT6plex); S1(Phospho)	S(1): 100.0; T(8): 0.0	1.02422	2.063	0.49647	0	0.0001044	0.0365547	Down
jgi_Crypa2_248538|e_gw1.1.2189.1	N-Term(TMT6plex); S11(Phospho)	S(2): 0.0; T(5): 0.0; S(11): 100.0	0.728625	1.464	0.497694	0	0.001383	0.0863428	Down
jgi_Crypa2_33949|Crypa1.e_gw1.1.37.1	N-Term(TMT6plex); S9(Phospho); K13(TMT6plex)	S(9): 100.0	0.828874	1.664	0.498121	0.007	0.1125	0.25062	Down
jgi_Crypa2_219096|gw1.9.273.1	N-Term(TMT6plex); K2(TMT6plex); S9(Phospho); K16(TMT6plex)	S(8): 0.1; S(9): 99.9; S(11): 0.1	0.944969	1.896	0.498401	0	1.737e-06	0.015784	Down
jgi_Crypa2_347753|estExt_fgenesh1_pm.C_80028	N-Term(TMT6plex); T16(Phospho); S17(Phospho); S21(Phospho); K26(TMT6plex)	T(3): 0.0; T(4): 0.0; T(14): 75.0; T(16): 75.0; S(17): 75.0; S(21): 75.0	0.818389	1.642	0.49841	0	1.934e-05	0.330095	Down
jgi_Crypa2_62358|Crypa1.fgenesh1_pm.C_scaffold_4000544	N-Term(TMT6plex); S11(Phospho)	T(10): 50.0; S(11): 50.0	0.803024	1.611	0.498463	0	1.551e-10	8.18815e-05	Down
jgi_Crypa2_79680|Crypa1.estExt_Genewise1.C_30865	N-Term(TMT6plex); K1(TMT6plex); S2(Phospho); K17(TMT6plex)	S(2): 100.0; S(6): 0.0; T(13): 0.0; T(16): 0.0	0.807544	1.62	0.498484	0	1.012e-08	2.14426e-05	Down
jgi_Crypa2_83493|Crypa1.estExt_Genewise1.C_70646	N-Term(TMT6plex); S2(Phospho)	S(1): 1.4; S(2): 49.3; S(3): 49.3; S(4): 0.0; S(5): 0.0; S(6): 0.0; S(7): 0.0; Y(8): 0.0; T(11): 0.0	1.59121	3.187	0.49928	0.008	0.1242	1.00008	Down
jgi_Crypa2_33349|Crypa1.e_gw1.1.1225.1	N-Term(TMT6plex); S3(Phospho)	S(3): 100.0; Y(10): 0.0	1.55655	3.115	0.499696	0	2.682e-06	0.00110462	Down
jgi_Crypa2_270537|estExt_Genewise1.C_10441	N-Term(TMT6plex); T3(Phospho); K14(TMT6plex)	S(1): 1.3; T(3): 98.7; Y(6): 0.0	0.620956	1.242	0.499964	0	3.93e-10	0.000214543	Down
jgi_Crypa2_99819|Crypa1.estExt_fgenesh1_pm.C_90118	N-Term(TMT6plex); K1(TMT6plex); S4(Phospho); T8(Phospho); K15(TMT6plex)	S(4): 100.0; T(8): 100.0	1.08086	2.154	0.501792	0	0.004972	4.38191	Down
jgi_Crypa2_65363|Crypa1.fgenesh1_pm.C_scaffold_11000089	N-Term(TMT6plex); S10(Phospho); K16(TMT6plex)	S(10): 100.0	0.985086	1.963	0.501827	0	3.374e-06	0.0417157	Down
jgi_Crypa2_79680|Crypa1.estExt_Genewise1.C_30865	N-Term(TMT6plex); S17(Phospho); K22(TMT6plex)	S(1): 0.0; S(6): 0.0; T(9): 0.0; S(12): 0.0; T(14): 0.0; T(15): 0.0; S(17): 100.0	0.813303	1.62	0.502039	0	7.691e-05	0.372785	Down
jgi_Crypa2_358382|estExt_fgenesh1_kg.C_90219	N-Term(TMT6plex); S7(Phospho); S10(Phospho); T15(Phospho); S16(Phospho); K18(TMT6plex)	T(1): 0.0; S(3): 0.2; S(5): 99.7; T(6): 0.3; S(7): 99.8; S(10): 0.0; T(15): 0.0; S(16): 100.0; S(19): 100.0	0.755632	1.501	0.503419	0	0.004397	0.00142722	Down
jgi_Crypa2_67920|Crypa1.fgenesh1_pg.C_scaffold_2000195	N-Term(TMT6plex); S7(Phospho); K15(TMT6plex); K16(TMT6plex)	S(6): 1.7; S(7): 98.3	1.02815	2.041	0.50375	0	0.000197	0.225636	Down
jgi_Crypa2_345636|estExt_fgenesh1_pm.C_30895	N-Term(TMT6plex); T3(Phospho)	T(3): 100.0; S(7): 0.0	1.17381	2.329	0.503999	0.003	0.06145	1.48542	Down
jgi_Crypa2_67920|Crypa1.fgenesh1_pg.C_scaffold_2000195	N-Term(TMT6plex); T7(Phospho); T8(Phospho); T10(Phospho); K19(TMT6plex)	T(2): 0.6; S(4): 0.6; S(5): 0.6; T(6): 0.6; T(7): 74.4; T(8): 74.4; T(10): 74.4; S(11): 74.4	1.02876	2.041	0.504049	0	0.0007605	0.0116268	Down
jgi_Crypa2_358382|estExt_fgenesh1_kg.C_90219	N-Term(TMT6plex); S7(Phospho); S10(Phospho); K18(TMT6plex)	T(1): 0.0; S(3): 0.0; S(5): 2.2; T(6): 95.7; S(7): 2.2; S(10): 100.0; T(15): 0.0; S(16): 0.0	0.757878	1.501	0.504915	0	3.863e-07	0.000128112	Down
jgi_Crypa2_216035|gw1.9.39.1	N-Term(TMT6plex); S1(Phospho); K14(TMT6plex)	S(1): 100.0; S(13): 0.0	0.819033	1.616	0.506827	0	0.0002959	0.375981	Down
jgi_Crypa2_104955|Crypa1.estExt_fgenesh1_pg.C_10091	N-Term(TMT6plex); T20(Phospho); T23(Phospho)	S(4): 0.0; T(12): 0.1; S(16): 3.4; S(17): 3.4; T(20): 93.1; T(23): 100.0; Y(31): 0.0	0.950154	1.874	0.507019	0	4.873e-06	0.0103087	Down
jgi_Crypa2_276297|estExt_Genewise1.C_40764	N-Term(TMT6plex); T11(Phospho)	T(11): 50.0; S(12): 50.0	1.1561	2.278	0.507507	0	0.002262	0.0728434	Down
jgi_Crypa2_99819|Crypa1.estExt_fgenesh1_pm.C_90118	N-Term(TMT6plex); S10(Phospho); K16(TMT6plex)	S(7): 99.9; S(10): 0.1; S(12): 0.0	1.09327	2.154	0.507552	0	0.003402	1.76073	Down
jgi_Crypa2_249998|e_gw1.2.126.1	N-Term(TMT6plex); S8(Phospho); S9(Phospho)	T(2): 0.0; S(3): 0.0; S(4): 0.0; S(8): 100.0; S(9): 100.0; Y(11): 0.0	1.00856	1.985	0.508089	0	5.161e-05	0.0026734	Down
jgi_Crypa2_88905|Crypa1.estExt_Genewise1Plus.C_21481	N-Term(TMT6plex); S2(Phospho)	S(1): 0.0; S(2): 100.0	0.912101	1.793	0.508701	0.003	0.06018	0.0172788	Down
jgi_Crypa2_282709|estExt_Genewise1.C_91009	N-Term(TMT6plex); S3(Phospho); S6(Phospho); K15(TMT6plex)	T(1): 0.0; S(3): 97.3; S(4): 2.8; S(6): 99.8; S(8): 0.1; S(14): 0.0	0.567087	1.114	0.509055	0	0.0008807	0.0180555	Down
jgi_Crypa2_337748|fgenesh1_pm.3_#_144	N-Term(TMT6plex); S2(Phospho); S5(Phospho)	S(2): 100.0; S(5): 100.0	0.743986	1.459	0.509929	0	0.003844	0.0116992	Down
jgi_Crypa2_283471|estExt_Genewise1.C_100557	N-Term(TMT6plex); T3(Phospho); S6(Phospho)	S(1): 0.1; T(3): 99.9; S(6): 100.0	1.23574	2.423	0.510005	0.009	0.1411	0.182941	Down
jgi_Crypa2_276251|estExt_Genewise1.C_40667	N-Term(TMT6plex); S1(Phospho); S4(Phospho)	S(1): 100.0; S(4): 47.4; S(5): 47.4; S(7): 2.6; S(11): 2.6	0.937777	1.837	0.510494	0.003	0.06369	1.2331	Down
jgi_Crypa2_345956|estExt_fgenesh1_pm.C_40284	N-Term(TMT6plex); K2(TMT6plex); S4(Phospho); K22(TMT6plex)	S(4): 98.1; T(5): 1.9	1.13087	2.215	0.510549	0	1.903e-05	0.00370917	Down
jgi_Crypa2_67920|Crypa1.fgenesh1_pg.C_scaffold_2000195	N-Term(TMT6plex); S6(Phospho); K15(TMT6plex)	S(6): 50.0; S(7): 50.0	1.04215	2.041	0.51061	0.001	0.01963	16.7596	Down
jgi_Crypa2_352079|estExt_fgenesh1_pg.C_51020	N-Term(TMT6plex); S10(Phospho); S15(Phospho); T18(Phospho); K20(TMT6plex); K23(TMT6plex)	S(10): 100.0; S(12): 7.3; S(15): 92.8; T(18): 100.0; S(22): 0.0	0.641788	1.256	0.510978	0	0.001455	4.4038	Down
jgi_Crypa2_320484|fgenesh1_kg.1_#_564_#_2055_1_CCBH_CCBI_EXTA	K1(TMT6plex); N-Term(TMT6plex); S9(Phospho); S13(Phospho); S18(Phospho); K22(TMT6plex)	S(9): 100.0; S(13): 100.0; S(18): 100.0; Y(24): 0.0; S(27): 0.0	0.592812	1.159	0.511486	0	4.262e-07	0.0086066	Down
jgi_Crypa2_106275|Crypa1.estExt_fgenesh1_pg.C_21105	N-Term(TMT6plex)		0.954467	1.866	0.511504	0.001	0.02099	0.372459	Down
jgi_Crypa2_83493|Crypa1.estExt_Genewise1.C_70646	N-Term(TMT6plex); S5(Phospho)	S(5): 100.0; Y(7): 0.0	1.63135	3.187	0.511876	0	2.041e-11	3.6005e-07	Down
jgi_Crypa2_282709|estExt_Genewise1.C_91009	N-Term(TMT6plex); K1(TMT6plex); S4(Phospho); S7(Phospho); K16(TMT6plex)	T(2): 2.2; S(4): 97.8; S(5): 2.2; S(7): 97.8; S(9): 0.0; S(15): 0.0	0.570231	1.114	0.511877	0	0.001608	0.138915	Down
jgi_Crypa2_322812|fgenesh1_kg.5_#_359_#_2673_1_CCBH_CCBI_EXTA	N-Term(TMT6plex); S3(Phospho)	S(3): 100.0; S(9): 0.0	0.511983	1	0.511983	0	2.814e-06	0.00255652	Down
jgi_Crypa2_273366|estExt_Genewise1.C_21320	N-Term(TMT6plex); S3(Phospho); K7(TMT6plex)	S(3): 100.0	0.830651	1.622	0.512115	0.002	0.03875	1.71557	Down
jgi_Crypa2_276114|estExt_Genewise1.C_40400	N-Term(TMT6plex); S5(Phospho); T9(Phospho); K20(TMT6plex)	S(5): 100.0; T(9): 100.0	0.545102	1.064	0.512314	0	3.454e-07	0.0859254	Down
jgi_Crypa2_252031|e_gw1.3.2756.1	N-Term(Acetyl); S9(Phospho); K11(TMT6plex); K13(TMT6plex)	S(1): 0.0; S(3): 0.0; S(9): 99.9; T(10): 0.1	0.773749	1.51	0.512417	0	0.001936	0.291643	Down
jgi_Crypa2_249998|e_gw1.2.126.1	N-Term(TMT6plex); S3(Phospho); T5(Phospho); S9(Phospho); K13(TMT6plex)	S(1): 100.0; S(3): 50.0; T(5): 50.0; S(9): 100.0; T(11): 0.0; S(12): 0.0	1.02121	1.985	0.514464	0	0.004369	0.0273947	Down
jgi_Crypa2_67920|Crypa1.fgenesh1_pg.C_scaffold_2000195	N-Term(TMT6plex); T3(Phospho); S12(Phospho); M16(Oxidation); K20(TMT6plex)	T(3): 97.2; S(5): 30.9; S(6): 30.9; T(7): 0.9; T(8): 0.9; T(9): 3.4; T(11): 3.8; S(12): 32.0	1.05155	2.041	0.515214	0.001	0.03271	0.849959	Down
jgi_Crypa2_356385|estExt_fgenesh1_kg.C_40566	N-Term(Acetyl); T2(Phospho); K14(TMT6plex)	S(1): 1.7; T(2): 96.5; S(3): 1.7; S(11): 0.0	1.18247	2.294	0.515461	0	1.482e-07	1.68786e-05	Down
jgi_Crypa2_88397|Crypa1.estExt_Genewise1Plus.C_20478	N-Term(TMT6plex); S3(Phospho); K9(TMT6plex); K16(TMT6plex)	S(1): 49.2; S(3): 49.2; S(5): 1.7	0.955058	1.852	0.51569	0	9.81e-05	0.00628271	Down
jgi_Crypa2_96956|Crypa1.estExt_fgenesh1_pm.C_10926	N-Term(TMT6plex); S4(Phospho); K9(TMT6plex)	S(2): 0.0; S(4): 98.9; T(6): 1.1	1.05139	2.038	0.515894	0	0.0001657	0.040572	Down
jgi_Crypa2_338561|fgenesh1_pm.3_#_957	N-Term(Acetyl); T11(Phospho)	T(3): 0.0; T(4): 0.0; T(11): 100.0	1	1.938	0.515996	0	9.854e-06	3.38668e-05	Down
jgi_Crypa2_62358|Crypa1.fgenesh1_pm.C_scaffold_4000544	N-Term(TMT6plex); S13(Phospho); S15(Phospho)	S(13): 100.0; S(15): 100.0	0.831319	1.611	0.516027	0	4.552e-11	1.436e-05	Down
jgi_Crypa2_325452|fgenesh1_pg.1_#_528	N-Term(TMT6plex); T11(Phospho); K19(TMT6plex)	T(11): 100.0; S(18): 0.0	1.06412	2.062	0.51606	0	0.0003362	0.0748057	Down
jgi_Crypa2_340144|fgenesh1_pm.5_#_369	N-Term(TMT6plex); S3(Phospho)	S(3): 100.0; T(14): 0.0; S(23): 0.0	0.970377	1.88	0.516158	0	1.445e-15	1.05643e-07	Down
jgi_Crypa2_358346|estExt_fgenesh1_kg.C_90180	N-Term(TMT6plex); S3(Phospho); K9(TMT6plex)	S(3): 100.0; S(8): 0.0	0.640299	1.238	0.517204	0.001	0.01245	0.0695716	Down
jgi_Crypa2_325452|fgenesh1_pg.1_#_528	K1(TMT6plex); N-Term(TMT6plex); S7(Phospho); S8(Phospho); T9(Phospho); K15(TMT6plex)	S(7): 100.0; S(8): 100.0; T(9): 100.0	1.06662	2.062	0.517274	0	0.001361	0.226654	Down
jgi_Crypa2_358382|estExt_fgenesh1_kg.C_90219	N-Term(TMT6plex); S2(Phospho); S4(Phospho); S5(Phospho); K15(TMT6plex)	S(2): 100.0; S(4): 100.0; S(5): 100.0; Y(7): 0.0; S(12): 0.0	0.777588	1.501	0.518047	0	7.515e-09	4.08578e-07	Down
jgi_Crypa2_320484|fgenesh1_kg.1_#_564_#_2055_1_CCBH_CCBI_EXTA	N-Term(TMT6plex); S8(Phospho); S12(Phospho); S17(Phospho); K21(TMT6plex)	S(8): 100.0; S(12): 99.8; S(17): 94.9; Y(23): 4.9; S(26): 0.5	0.600633	1.159	0.518234	0	0.000136	2.04399	Down
jgi_Crypa2_276251|estExt_Genewise1.C_40667	N-Term(TMT6plex); T3(Phospho)	T(3): 100.0	0.952022	1.837	0.518248	0.003	0.06696	0.430101	Down
jgi_Crypa2_344429|estExt_fgenesh1_pm.C_11203	N-Term(TMT6plex); S3(Phospho); S6(Phospho)	S(3): 2.3; S(5): 97.7; S(6): 100.0	0.711871	1.371	0.519235	0.003	0.05654	0.148436	Down
jgi_Crypa2_340144|fgenesh1_pm.5_#_369	N-Term(TMT6plex); S18(Phospho)	S(5): 0.0; T(11): 0.0; T(12): 0.0; Y(13): 0.0; S(17): 50.0; S(18): 50.0; S(19): 0.1	0.976639	1.88	0.519489	0	9.877e-05	2.34461	Down
jgi_Crypa2_285925|estExt_Genewise1Plus.C_13763	N-Term(TMT6plex); S4(Phospho); S8(Phospho); K13(TMT6plex)	Y(2): 4.6; S(4): 95.4; S(8): 100.0; T(12): 0.0	0.862409	1.66	0.519523	0	0.003979	0.0843415	Down
jgi_Crypa2_357687|estExt_fgenesh1_kg.C_80048	N-Term(TMT6plex); S5(Phospho); S7(Phospho)	S(1): 0.0; S(5): 100.0; S(7): 100.0	0.763059	1.468	0.519795	0	1.802e-05	0.000225513	Down
jgi_Crypa2_96573|Crypa1.estExt_fgenesh1_pm.C_10279	N-Term(TMT6plex); S1(Phospho); K33(TMT6plex)	S(1): 80.4; T(5): 6.5; S(9): 6.5; S(10): 6.5; T(17): 0.0	0.824921	1.585	0.520455	0.006	0.09983	6.45934	Down
jgi_Crypa2_271187|estExt_Genewise1.C_11606	N-Term(TMT6plex); S3(Phospho)	S(3): 100.0	0.881723	1.694	0.520498	0	0.0006219	0.000344948	Down
jgi_Crypa2_43235|Crypa1.e_gw1.4.2082.1	N-Term(TMT6plex); S3(Phospho); T8(Phospho); Y12(Phospho); K16(TMT6plex)	S(3): 97.2; Y(6): 67.5; T(8): 67.5; S(10): 67.5; Y(12): 0.1; T(14): 0.1	0.818254	1.572	0.520518	0.007	0.1209	13.6631	Down
jgi_Crypa2_345636|estExt_fgenesh1_pm.C_30895	N-Term(TMT6plex); T3(Phospho); M8(Oxidation); K10(TMT6plex)	T(3): 99.8; S(5): 0.2	1.21336	2.329	0.520978	0	0.004972	8.57648	Down
jgi_Crypa2_107076|Crypa1.estExt_fgenesh1_pg.C_40336	N-Term(TMT6plex); S1(Phospho); S3(Phospho); K7(TMT6plex)	S(1): 100.0; S(3): 100.0	0.523611	1.005	0.521006	0.001	0.03345	0.232278	Down
jgi_Crypa2_89402|Crypa1.estExt_Genewise1Plus.C_30081	N-Term(TMT6plex); S11(Phospho); K15(TMT6plex)	S(11): 100.0	1.05584	2.026	0.521145	0	0.0002025	0.00860588	Down
jgi_Crypa2_281993|estExt_Genewise1.C_81633	N-Term(TMT6plex); T8(Phospho); T10(Phospho)	S(6): 33.3; T(7): 33.3; T(8): 33.3; T(10): 100.0; S(12): 0.0; S(16): 0.0; T(17): 0.0; S(18): 0.0; T(21): 0.0	0.90467	1.735	0.521423	0	5.9e-08	0.000321394	Down
jgi_Crypa2_270537|estExt_Genewise1.C_10441	N-Term(TMT6plex); S4(Phospho); S8(Phospho); K21(TMT6plex)	S(4): 99.7; S(8): 99.7; T(12): 0.2; S(13): 0.2; S(15): 0.2	0.647704	1.242	0.521501	0	0.008337	4.51397	Down
jgi_Crypa2_254474|e_gw1.3.2720.1	N-Term(TMT6plex); T2(Phospho); K9(TMT6plex)	T(2): 100.0; S(8): 0.0	0.895928	1.716	0.522102	0	0.007304	0.629292	Down
jgi_Crypa2_67920|Crypa1.fgenesh1_pg.C_scaffold_2000195	N-Term(TMT6plex); S8(Phospho); K13(TMT6plex)	S(8): 100.0; T(10): 0.0	1.06645	2.041	0.522512	0	3.927e-05	0.0115988	Down
jgi_Crypa2_276297|estExt_Genewise1.C_40764	N-Term(TMT6plex); S6(Phospho)	S(6): 2.2; S(7): 97.8; T(12): 0.0	1.19109	2.278	0.522865	0	0.003498	1.13429	Down
jgi_Crypa2_248275|e_gw1.1.1937.1	N-Term(TMT6plex); S2(Phospho); S4(Phospho)	S(2): 100.0; S(4): 50.0; T(6): 50.0	0.922019	1.761	0.523577	0.002	0.03873	0.234392	Down
jgi_Crypa2_62358|Crypa1.fgenesh1_pm.C_scaffold_4000544	N-Term(TMT6plex); S12(Phospho)	Y(5): 0.0; S(12): 100.0	0.844328	1.611	0.524102	0	1.539e-15	5.13865e-10	Down
jgi_Crypa2_107767|Crypa1.estExt_fgenesh1_pg.C_60020	N-Term(TMT6plex); K1(TMT6plex); S3(Phospho)	S(3): 100.0; S(8): 0.0; S(10): 0.0	0.982592	1.874	0.524329	0	0.005624	0.0435979	Down
jgi_Crypa2_79680|Crypa1.estExt_Genewise1.C_30865	N-Term(TMT6plex); S3(Phospho); K13(TMT6plex)	S(3): 100.0; S(9): 0.0	0.850039	1.62	0.524715	0	2.545e-06	0.000573004	Down
jgi_Crypa2_276251|estExt_Genewise1.C_40667	N-Term(TMT6plex); K2(TMT6plex); T3(Phospho); S7(Phospho); K19(TMT6plex)	T(3): 100.0; S(7): 99.9; S(8): 0.1; S(12): 0.0; T(13): 0.0	0.964036	1.837	0.524788	0	1.934e-05	0.0224702	Down
jgi_Crypa2_33242|Crypa1.e_gw1.1.27.1	N-Term(TMT6plex); S3(Phospho); S6(Phospho); K17(TMT6plex)	S(2): 2.7; S(3): 97.3; S(6): 100.0; S(9): 0.0; S(12): 0.0; S(14): 0.0; Y(15): 0.0	0.933372	1.778	0.524956	0	1.08e-06	0.000219599	Down
jgi_Crypa2_339743|fgenesh1_pm.4_#_975	N-Term(TMT6plex); S7(Phospho)	S(7): 99.9; T(8): 0.1	1.04004	1.981	0.525006	0	6.576e-08	0.00019479	Down
jgi_Crypa2_295173|estExt_Genewise1Plus.C_80788	N-Term(TMT6plex); S1(Phospho); K7(TMT6plex)	S(1): 100.0	0.724595	1.38	0.525069	0.001	0.03068	0.607907	Down
jgi_Crypa2_79680|Crypa1.estExt_Genewise1.C_30865	N-Term(TMT6plex); T8(Phospho); K20(TMT6plex)	T(3): 0.0; S(7): 50.0; T(8): 50.0; T(10): 0.0	0.851517	1.62	0.525628	0	4.987e-05	0.184404	Down
jgi_Crypa2_67920|Crypa1.fgenesh1_pg.C_scaffold_2000195	N-Term(TMT6plex); T3(Phospho); S5(Phospho); S6(Phospho); K20(TMT6plex)	T(3): 100.0; S(5): 98.4; S(6): 85.3; T(7): 5.3; T(8): 5.3; T(9): 5.3; T(11): 0.3; S(12): 0.0	1.07321	2.041	0.525828	0	0.0002176	0.863758	Down
jgi_Crypa2_355930|estExt_fgenesh1_kg.C_40094	N-Term(TMT6plex); S2(Phospho); K6(TMT6plex)	S(2): 50.0; S(3): 50.0	0.632276	1.202	0.52602	0.002	0.05044	0.38183	Down
jgi_Crypa2_340144|fgenesh1_pm.5_#_369	N-Term(TMT6plex); S2(Phospho)	S(2): 99.9; S(5): 0.1	0.989439	1.88	0.526297	0	0.0006642	3.57501	Down
jgi_Crypa2_63216|Crypa1.fgenesh1_pm.C_scaffold_6000081	N-Term(TMT6plex); S7(Phospho)	S(7): 100.0	0.890666	1.692	0.526398	0	0.0005312	0.00232006	Down
jgi_Crypa2_341946|fgenesh1_pm.7_#_572	N-Term(TMT6plex)		0.617669	1.173	0.526572	0.004	0.07552	1.91767	Down
jgi_Crypa2_340144|fgenesh1_pm.5_#_369	N-Term(TMT6plex); S11(Phospho)	Y(5): 0.0; T(7): 0.0; Y(10): 1.7; S(11): 98.3; T(13): 0.0	0.990615	1.88	0.526923	0	1.26e-05	0.00710266	Down
jgi_Crypa2_216035|gw1.9.39.1	N-Term(TMT6plex); S3(Phospho); S7(Phospho); K22(TMT6plex)	S(2): 100.0; S(3): 100.0; S(7): 0.0; S(10): 0.0; T(13): 0.0; S(14): 0.0; S(17): 0.0	0.852018	1.616	0.527239	0	0.001332	2.8634	Down
jgi_Crypa2_292728|estExt_Genewise1Plus.C_60223	N-Term(TMT6plex); S2(Phospho)	S(2): 100.0; T(4): 0.0; S(6): 0.0; S(9): 0.0	0.88063	1.67	0.527323	0.001	0.02234	2.69038	Down
jgi_Crypa2_89402|Crypa1.estExt_Genewise1Plus.C_30081	N-Term(TMT6plex); S5(Phospho)	S(5): 100.0; Y(9): 0.0	1.07042	2.026	0.528341	0	1.309e-06	3.13194e-05	Down
jgi_Crypa2_344963|estExt_fgenesh1_pm.C_20536	N-Term(TMT6plex); T3(Phospho); K11(TMT6plex)	T(3): 100.0	0.698624	1.322	0.52846	0	3.46e-06	0.00114555	Down
jgi_Crypa2_340144|fgenesh1_pm.5_#_369	N-Term(TMT6plex); S1(Phospho); T9(Phospho); S10(Phospho); K13(TMT6plex)	S(1): 95.7; S(3): 4.3; T(5): 2.9; S(7): 49.3; S(8): 49.3; T(9): 49.3; S(10): 49.3	0.993802	1.88	0.528618	0.002	0.04054	1.30105	Down
jgi_Crypa2_63216|Crypa1.fgenesh1_pm.C_scaffold_6000081	N-Term(TMT6plex); T3(Phospho); S5(Phospho); K11(TMT6plex)	T(3): 100.0; S(5): 100.0; S(10): 0.0	0.895327	1.692	0.529153	0	0.01021	1.36785	Down
jgi_Crypa2_348158|estExt_fgenesh1_pm.C_90100	N-Term(TMT6plex); S2(Phospho); K8(TMT6plex); K28(TMT6plex)	S(2): 99.5; S(4): 0.3; S(6): 0.3; S(27): 0.0	0.946846	1.788	0.529556	0	0.0008506	0.179915	Down
jgi_Crypa2_66950|Crypa1.fgenesh1_pg.C_scaffold_1001047	N-Term(TMT6plex); S12(Phospho)	S(12): 100.0	0.881262	1.663	0.529923	0.006	0.09342	6.32198	Down
jgi_Crypa2_269494|e_gw1.10.273.1	N-Term(Acetyl); S1(Phospho)	S(1): 100.0; S(3): 0.0; S(5): 0.0	1	1.887	0.529942	0	0.000201	6.77595e-05	Down
jgi_Crypa2_35678|Crypa1.e_gw1.1.200.1	N-Term(TMT6plex); S8(Phospho); K10(TMT6plex)	S(3): 0.0; S(8): 100.0	0.891598	1.682	0.530082	0	0.001477	0.167681	Down
jgi_Crypa2_36939|Crypa1.e_gw1.2.2154.1	N-Term(TMT6plex); S3(Phospho)	S(1): 0.0; S(3): 100.0	0.583365	1.099	0.530814	0.001	0.0236	0.0166132	Down
jgi_Crypa2_254474|e_gw1.3.2720.1	N-Term(TMT6plex); S3(Phospho); S9(Phospho); K12(TMT6plex)	S(1): 2.0; S(3): 98.0; S(9): 100.0	0.911614	1.716	0.531243	0	1.171e-05	0.000898114	Down
jgi_Crypa2_37475|Crypa1.e_gw1.2.2226.1	N-Term(TMT6plex); S2(Phospho); S4(Phospho); K21(TMT6plex)	S(1): 49.3; S(2): 49.3; S(4): 49.3; S(5): 49.3; T(11): 2.7; T(18): 0.0; S(20): 0.0	0.956262	1.799	0.531552	0.001	0.03409	0.0856713	Down
jgi_Crypa2_353075|estExt_fgenesh1_pg.C_80164	N-Term(TMT6plex); S1(Phospho); S3(Phospho)	S(1): 100.0; S(3): 99.9; S(4): 0.1	1	1.881	0.531632	0.002	0.04266	0.0606694	Down
jgi_Crypa2_271187|estExt_Genewise1.C_11606	N-Term(TMT6plex); S1(Phospho); K13(TMT6plex)	S(1): 100.0; T(8): 0.0	0.900878	1.694	0.531805	0	0.004863	0.813033	Down
jgi_Crypa2_88905|Crypa1.estExt_Genewise1Plus.C_21481	N-Term(TMT6plex); S4(Phospho)	S(3): 0.1; S(4): 99.9	0.954706	1.793	0.532463	0	0.001562	0.0582833	Down
jgi_Crypa2_358382|estExt_fgenesh1_kg.C_90219	N-Term(TMT6plex); S5(Phospho); K18(TMT6plex)	T(1): 0.0; S(3): 0.0; S(5): 100.0; T(6): 0.0; S(7): 0.0; S(10): 0.0; T(15): 0.0; S(16): 0.0	0.800138	1.501	0.53307	0	9.168e-15	1.85625e-11	Down
jgi_Crypa2_276251|estExt_Genewise1.C_40667	N-Term(TMT6plex); S5(Phospho); K17(TMT6plex)	T(1): 0.0; S(5): 100.0; S(6): 0.0; S(10): 0.0; T(11): 0.0	0.979602	1.837	0.533262	0	9.78e-08	0.000511048	Down
jgi_Crypa2_345636|estExt_fgenesh1_pm.C_30895	N-Term(TMT6plex); S3(Phospho); K8(TMT6plex)	T(2): 1.6; S(3): 98.4	1.2449	2.329	0.53452	0	0.002026	0.469395	Down
jgi_Crypa2_346232|estExt_fgenesh1_pm.C_40709	N-Term(TMT6plex); S9(Phospho); K14(TMT6plex)	S(9): 100.0	1.29324	2.415	0.535503	0	2.995e-07	0.00246035	Down
jgi_Crypa2_89402|Crypa1.estExt_Genewise1Plus.C_30081	N-Term(TMT6plex); S3(Phospho)	S(3): 100.0; Y(5): 0.0	1.08565	2.026	0.535861	0.001	0.01364	0.0490051	Down
jgi_Crypa2_340144|fgenesh1_pm.5_#_369	N-Term(TMT6plex); S2(Phospho); S5(Phospho)	S(2): 100.0; S(5): 100.0	1.00779	1.88	0.53606	0	0.0006855	0.230152	Down
jgi_Crypa2_80154|Crypa1.estExt_Genewise1.C_31809	N-Term(TMT6plex); S2(Phospho); S3(Phospho); S5(Phospho)	S(1): 0.0; S(2): 100.0; S(3): 100.0; S(5): 100.0	0.877091	1.636	0.536119	0.002	0.05162	0.122515	Down
jgi_Crypa2_273487|estExt_Genewise1.C_21504	N-Term(TMT6plex); S8(Phospho)	S(5): 0.0; S(8): 100.0	0.750609	1.4	0.536149	0	0.00173	0.00522723	Down
jgi_Crypa2_91373|Crypa1.estExt_Genewise1Plus.C_41245	N-Term(TMT6plex); S3(Phospho); S6(Phospho)	T(2): 6.7; S(3): 93.3; S(6): 50.0; T(8): 50.0	0.980819	1.829	0.53626	0.002	0.04278	0.911165	Down
jgi_Crypa2_338661|fgenesh1_pm.3_#_1057	N-Term(TMT6plex); S4(Phospho); S6(Phospho)	S(4): 100.0; S(6): 100.0; S(8): 0.0	0.840413	1.567	0.53632	0	0.0009449	0.00636866	Down
jgi_Crypa2_91373|Crypa1.estExt_Genewise1Plus.C_41245	N-Term(TMT6plex); S2(Phospho)	S(2): 100.0; S(6): 0.0	0.981218	1.829	0.536478	0	0.001154	0.261489	Down
jgi_Crypa2_340144|fgenesh1_pm.5_#_369	N-Term(TMT6plex); S7(Phospho)	T(1): 0.1; S(4): 2.9; S(6): 2.9; S(7): 91.0; T(8): 2.9; S(13): 0.0	1.00923	1.88	0.536823	0.009	0.1329	0.701756	Down
jgi_Crypa2_350641|estExt_fgenesh1_pg.C_30907	N-Term(TMT6plex); K1(TMT6plex); S3(Phospho); S6(Phospho); K13(TMT6plex)	S(3): 96.6; S(4): 3.3; S(6): 0.3; T(8): 0.0; S(10): 99.9	0.812315	1.512	0.537246	0.005	0.08686	18.1611	Down
jgi_Crypa2_63216|Crypa1.fgenesh1_pm.C_scaffold_6000081	N-Term(TMT6plex); S11(Phospho); K13(TMT6plex)	T(7): 0.0; S(11): 97.3; S(12): 2.7	0.909698	1.692	0.537647	0	4.939e-05	0.0234256	Down
jgi_Crypa2_296197|estExt_Genewise1Plus.C_90782	N-Term(TMT6plex); S12(Phospho); K24(TMT6plex)	T(4): 0.0; T(8): 0.0; S(12): 50.0; S(14): 50.0; T(19): 0.0; S(20): 0.0; T(21): 0.0	1.38621	2.577	0.537916	0	0.009502	3.82237	Down
jgi_Crypa2_337748|fgenesh1_pm.3_#_144	N-Term(TMT6plex); S3(Phospho)	S(1): 2.3; S(3): 97.7	0.785394	1.459	0.53831	0	0.005335	0.042185	Down
jgi_Crypa2_345000|estExt_fgenesh1_pm.C_20590	N-Term(TMT6plex); S2(Phospho); S3(Phospho)	T(1): 50.0; S(2): 50.0; S(3): 100.0	0.538431	1	0.538431	0.003	0.06295	0.102338	Down
jgi_Crypa2_346232|estExt_fgenesh1_pm.C_40709	N-Term(TMT6plex); K8(TMT6plex); S9(Phospho); S10(Phospho); K14(TMT6plex)	S(3): 0.0; S(7): 2.8; S(9): 98.6; S(10): 98.6; S(13): 0.0	1.30079	2.415	0.538631	0.001	0.0211	2.9505	Down
jgi_Crypa2_61393|Crypa1.fgenesh1_pm.C_scaffold_3000487	N-Term(TMT6plex); S4(Phospho); S11(Phospho); K27(TMT6plex)	S(4): 50.0; S(6): 50.0; T(10): 50.0; S(11): 50.0	0.947012	1.757	0.538994	0.001	0.01541	1.06457	Down
jgi_Crypa2_104955|Crypa1.estExt_fgenesh1_pg.C_10091	N-Term(TMT6plex); S3(Phospho); K13(TMT6plex)	S(3): 100.0; T(10): 0.0	1.01034	1.874	0.539133	0	6.549e-05	0.0320982	Down
jgi_Crypa2_280920|estExt_Genewise1.C_71587	N-Term(Acetyl); S6(Phospho)	S(1): 0.0; S(2): 0.0; T(3): 0.0; S(6): 100.0	1	1.854	0.539374	0.004	0.0758	0.000258803	Down
jgi_Crypa2_352079|estExt_fgenesh1_pg.C_51020	N-Term(TMT6plex); S9(Phospho); S12(Phospho); K14(TMT6plex)	S(1): 0.0; S(9): 100.0; T(11): 1.7; S(12): 96.7; T(13): 1.7	0.677577	1.256	0.539472	0	9.47e-09	0.00120178	Down
jgi_Crypa2_276251|estExt_Genewise1.C_40667	N-Term(TMT6plex); S3(Phospho); S4(Phospho); K13(TMT6plex)	S(3): 100.0; S(4): 100.0; T(12): 0.0	0.99137	1.837	0.539668	0.002	0.04733	12.0176	Down
jgi_Crypa2_96117|Crypa1.estExt_Genewise1Plus.C_150167	N-Term(TMT6plex); S3(Phospho); S4(Phospho); K29(TMT6plex)	S(3): 97.0; S(4): 51.4; S(5): 51.4; T(15): 0.2; T(24): 0.0	1.22222	2.264	0.53985	0	0.004744	0.795616	Down
jgi_Crypa2_279435|estExt_Genewise1.C_60839	N-Term(TMT6plex); K2(TMT6plex); S3(Phospho); K17(TMT6plex)	S(3): 100.0	1.01495	1.878	0.540441	0	1.628e-05	0.142319	Down
jgi_Crypa2_107767|Crypa1.estExt_fgenesh1_pg.C_60020	K1(TMT6plex); N-Term(TMT6plex); S3(Phospho); S8(Phospho)	S(3): 100.0; S(8): 100.0; S(10): 0.0	1.01304	1.874	0.540576	0	0.009239	0.00883272	Down
jgi_Crypa2_67920|Crypa1.fgenesh1_pg.C_scaffold_2000195	N-Term(TMT6plex); S8(Phospho); S11(Phospho)	S(6): 1.5; S(7): 49.3; S(8): 49.3; S(11): 99.9; T(13): 0.1	1.10516	2.041	0.541482	0	9.471e-05	0.0994014	Down
jgi_Crypa2_66950|Crypa1.fgenesh1_pg.C_scaffold_1001047	N-Term(TMT6plex); T10(Phospho); K23(TMT6plex)	S(2): 0.0; S(5): 0.0; S(6): 0.9; T(10): 33.0; S(15): 33.0; S(16): 33.0	0.900843	1.663	0.541697	0.006	0.1015	3.18241	Down
jgi_Crypa2_273933|estExt_Genewise1.C_22345	N-Term(TMT6plex); T1(Phospho); K14(TMT6plex)	T(1): 32.9; S(2): 32.9; T(3): 32.9; S(6): 1.2; T(9): 0.0; T(12): 0.0	1.02896	1.899	0.541841	0.001	0.0159	1.89145	Down
jgi_Crypa2_105888|Crypa1.estExt_fgenesh1_pg.C_20285	N-Term(TMT6plex); S15(Phospho)	Y(3): 0.0; T(6): 0.0; S(10): 0.0; S(13): 2.9; S(15): 97.1	0.973753	1.797	0.541877	0	3.914e-08	0.000242669	Down
jgi_Crypa2_36939|Crypa1.e_gw1.2.2154.1	N-Term(TMT6plex); T3(Phospho); S6(Phospho); S9(Phospho); K14(TMT6plex)	T(3): 100.0; S(6): 100.0; S(9): 97.6; T(10): 2.4; T(12): 0.0	0.595747	1.099	0.542081	0	1.202e-06	0.000719291	Down
jgi_Crypa2_77211|Crypa1.estExt_Genewise1.C_11924	N-Term(TMT6plex); S3(Phospho)	S(3): 100.0; S(11): 0.0	0.894599	1.65	0.542181	0.001	0.01653	0.18534	Down
jgi_Crypa2_277035|estExt_Genewise1.C_42128	N-Term(TMT6plex); S9(Phospho); S10(Phospho)	S(3): 0.0; S(6): 0.0; S(9): 100.0; S(10): 100.0	0.939562	1.731	0.542786	0	0.0005446	8.83948	Down
jgi_Crypa2_349375|estExt_fgenesh1_pg.C_11231	N-Term(TMT6plex); S6(Phospho); M8(Oxidation); S9(Phospho)	S(6): 100.0; S(9): 100.0	0.545014	1	0.545014	0.001	0.01428	0.227115	Down
jgi_Crypa2_248301|e_gw1.1.106.1	N-Term(TMT6plex); S11(Phospho)	T(2): 0.0; T(7): 0.0; T(8): 0.0; S(9): 0.0; S(11): 99.9; Y(12): 0.1; T(13): 0.0; T(17): 0.0; S(24): 0.0	1.22976	2.25	0.546559	0	1.716e-12	4.94931e-06	Down
jgi_Crypa2_104720|Crypa1.estExt_fgenesh1_kg.C_140033	N-Term(TMT6plex); K8(TMT6plex)		0.585624	1.071	0.546801	0	0.0002985	0.0165715	Down
jgi_Crypa2_109398|Crypa1.estExt_fgenesh1_pg.C_150037	N-Term(TMT6plex); T3(Phospho); K12(TMT6plex)	T(3): 100.0	0.913323	1.67	0.5469	0	0.0005967	0.191017	Down
jgi_Crypa2_79680|Crypa1.estExt_Genewise1.C_30865	N-Term(TMT6plex); K1(TMT6plex); S2(Phospho); M14(Oxidation); K17(TMT6plex)	S(2): 100.0; S(6): 0.0; T(13): 0.0; T(16): 0.0	0.886267	1.62	0.547078	0	0.002304	0.201806	Down
jgi_Crypa2_88905|Crypa1.estExt_Genewise1Plus.C_21481	N-Term(TMT6plex); S2(Phospho); M6(Oxidation)	S(1): 0.0; S(2): 100.0	0.982826	1.793	0.548146	0.003	0.05315	0.346321	Down
jgi_Crypa2_91373|Crypa1.estExt_Genewise1Plus.C_41245	N-Term(TMT6plex); S3(Phospho)	S(3): 100.0; S(7): 0.0	1.0031	1.829	0.548441	0	0.01007	0.0585357	Down
jgi_Crypa2_65537|Crypa1.fgenesh1_pm.C_scaffold_13000110	N-Term(TMT6plex); T1(Phospho)	T(1): 98.4; S(2): 1.6; T(4): 0.0; S(5): 0.0; S(6): 0.0; S(9): 0.0	0.978191	1.782	0.548929	0	3.766e-08	0.000193125	Down
jgi_Crypa2_217692|gw1.9.171.1	N-Term(TMT6plex); S3(Phospho)	S(3): 100.0; S(7): 0.0; T(8): 0.0; S(9): 0.0; S(11): 0.0; S(12): 0.0	0.99554	1.813	0.549112	0	2.262e-14	5.181e-07	Down
jgi_Crypa2_105888|Crypa1.estExt_fgenesh1_pg.C_20285	N-Term(TMT6plex); S6(Phospho)	Y(4): 0.0; S(6): 100.0; Y(17): 0.0	0.989461	1.797	0.550618	0	1e-06	0.00670716	Down
jgi_Crypa2_43569|Crypa1.e_gw1.4.1042.1	N-Term(TMT6plex); T4(Phospho); S9(Phospho); S13(Phospho)	S(3): 3.2; T(4): 96.8; S(9): 100.0; S(13): 96.8; T(15): 3.2; T(20): 0.0	0.650939	1.181	0.551176	0	4.333e-05	0.53835	Down
jgi_Crypa2_63216|Crypa1.fgenesh1_pm.C_scaffold_6000081	N-Term(TMT6plex); T3(Phospho); K11(TMT6plex)	T(3): 100.0; S(5): 0.0; S(10): 0.0	0.932946	1.692	0.551386	0	0.006782	5.09304	Down
jgi_Crypa2_347753|estExt_fgenesh1_pm.C_80028	N-Term(TMT6plex); S1(Phospho); S3(Phospho)	S(1): 100.0; S(3): 100.0; T(5): 0.0; T(11): 0.0	0.905936	1.642	0.551727	0	3.517e-06	0.000733883	Down
jgi_Crypa2_358382|estExt_fgenesh1_kg.C_90219	N-Term(TMT6plex); T6(Phospho); S7(Phospho); S10(Phospho); K18(TMT6plex)	T(1): 0.0; S(3): 0.2; S(5): 51.0; T(6): 97.8; S(7): 51.0; S(10): 100.0; T(15): 0.0; S(16): 0.0	0.82852	1.501	0.551979	0	0.0001724	0.000248855	Down
jgi_Crypa2_254474|e_gw1.3.2720.1	N-Term(TMT6plex); T3(Phospho)	T(3): 100.0; S(5): 0.0; T(6): 0.0; S(7): 0.0; S(11): 0.0; S(13): 0.0	0.948035	1.716	0.552468	0	0.0002989	0.0602941	Down
jgi_Crypa2_67920|Crypa1.fgenesh1_pg.C_scaffold_2000195	N-Term(TMT6plex); S6(Phospho); S7(Phospho); K15(TMT6plex); K16(TMT6plex)	S(6): 100.0; S(7): 100.0	1.12881	2.041	0.553067	0.002	0.04928	13.6011	Down
jgi_Crypa2_290957|estExt_Genewise1Plus.C_42687	N-Term(TMT6plex); T6(Phospho)	T(6): 100.0	0.948481	1.714	0.553373	0.001	0.01536	0.58316	Down
jgi_Crypa2_353075|estExt_fgenesh1_pg.C_80164	N-Term(TMT6plex); S6(Phospho); S8(Phospho)	S(1): 0.0; S(6): 100.0; S(8): 100.0; Y(19): 0.0	1.04092	1.881	0.553384	0	6.244e-11	3.14712e-07	Down
jgi_Crypa2_356251|estExt_fgenesh1_kg.C_40427	N-Term(TMT6plex); T5(Phospho); K9(TMT6plex)	T(5): 100.0	0.602126	1.088	0.553425	0	0.001254	0.0341536	Down
jgi_Crypa2_290957|estExt_Genewise1Plus.C_42687	N-Term(TMT6plex); T9(Phospho); S10(Phospho); K13(TMT6plex)	S(3): 0.4; T(9): 49.9; S(10): 49.9; S(11): 27.4; S(16): 72.4; T(24): 0.0; Y(28): 0.0	0.948619	1.714	0.553454	0.001	0.01795	0.241588	Down
jgi_Crypa2_99282|Crypa1.estExt_fgenesh1_pm.C_70109	N-Term(TMT6plex); S8(Phospho)	S(8): 99.9; T(14): 0.1	0.817096	1.476	0.553588	0	0.001736	0.00771951	Down
jgi_Crypa2_293821|estExt_Genewise1Plus.C_70231	N-Term(TMT6plex); T8(Phospho)	T(8): 100.0; S(13): 0.0; S(15): 0.0	1.01202	1.828	0.55362	0	2.899e-07	0.00943721	Down
jgi_Crypa2_344429|estExt_fgenesh1_pm.C_11203	N-Term(TMT6plex); S4(Phospho)	S(4): 100.0	0.759071	1.371	0.553662	0.007	0.1205	0.482644	Down
jgi_Crypa2_107477|Crypa1.estExt_fgenesh1_pg.C_50179	N-Term(TMT6plex); S3(Phospho)	S(3): 100.0; T(4): 0.0	0.538895	0.973	0.553849	0.006	0.1064	0.0400702	Down
jgi_Crypa2_248275|e_gw1.1.1937.1	N-Term(TMT6plex); S3(Phospho); K7(TMT6plex)	S(3): 100.0; S(5): 0.0	0.97588	1.761	0.554163	0	0.004739	0.137272	Down
jgi_Crypa2_67920|Crypa1.fgenesh1_pg.C_scaffold_2000195	N-Term(TMT6plex); S8(Phospho)	S(6): 0.0; S(7): 1.3; S(8): 98.7	1.13249	2.041	0.554871	0	5.115e-05	0.00212282	Down
jgi_Crypa2_358382|estExt_fgenesh1_kg.C_90219	N-Term(TMT6plex); S16(Phospho); K18(TMT6plex); S19(Phospho)	T(1): 0.0; S(3): 0.0; S(5): 0.0; T(6): 0.0; S(7): 0.0; S(10): 0.0; T(15): 0.0; S(16): 100.0; S(19): 100.0	0.833952	1.501	0.555597	0	1.996e-11	2.69091e-05	Down
jgi_Crypa2_357188|estExt_fgenesh1_kg.C_60308	N-Term(TMT6plex); S3(Phospho)	S(3): 100.0	0.998334	1.791	0.557417	0.001	0.02928	0.00419584	Down
jgi_Crypa2_293821|estExt_Genewise1Plus.C_70231	N-Term(TMT6plex); S3(Phospho); M4(Oxidation); K13(TMT6plex)	S(3): 100.0; T(8): 0.0; T(10): 0.0; T(12): 0.0	1.02048	1.828	0.558249	0	4.042e-06	0.000692567	Down
jgi_Crypa2_248275|e_gw1.1.1937.1	N-Term(TMT6plex); S3(Phospho); S6(Phospho)	S(3): 100.0; S(6): 100.0; S(10): 0.0; S(12): 0.0	0.985063	1.761	0.559377	0	0.001636	0.0187973	Down
jgi_Crypa2_325452|fgenesh1_pg.1_#_528	N-Term(TMT6plex); K1(TMT6plex); S8(Phospho); T9(Phospho); K15(TMT6plex)	S(7): 0.0; S(8): 100.0; T(9): 100.0	1.15403	2.062	0.559664	0	1.52e-06	0.00321672	Down
jgi_Crypa2_63216|Crypa1.fgenesh1_pm.C_scaffold_6000081	N-Term(TMT6plex); S9(Phospho); T13(Phospho); T16(Phospho); K29(TMT6plex)	S(3): 85.5; S(5): 7.3; S(6): 7.3; S(9): 99.0; T(13): 1.0; T(16): 32.4; T(18): 32.4; S(19): 32.4; T(21): 2.8	0.947136	1.692	0.559773	0	0.002485	0.0283882	Down
jgi_Crypa2_96956|Crypa1.estExt_fgenesh1_pm.C_10926	N-Term(TMT6plex); K1(TMT6plex); S9(Phospho)	T(7): 1.6; S(8): 49.2; S(9): 49.2; T(12): 0.0	1.1409	2.038	0.559814	0	0.002245	0.35543	Down
jgi_Crypa2_273366|estExt_Genewise1.C_21320	N-Term(TMT6plex); S4(Phospho); S20(Phospho); S21(Phospho); K30(TMT6plex)	S(4): 100.0; Y(16): 0.0; S(20): 100.0; S(21): 100.0	0.908043	1.622	0.559829	0	1.155e-05	0.000203148	Down
jgi_Crypa2_293821|estExt_Genewise1Plus.C_70231	N-Term(TMT6plex); S11(Phospho)	S(11): 100.0	1.02423	1.828	0.560302	0	4.707e-05	0.0168079	Down
jgi_Crypa2_248275|e_gw1.1.1937.1	N-Term(TMT6plex); S2(Phospho)	S(2): 99.9; S(5): 0.0; S(9): 0.0; S(11): 0.1	0.987429	1.761	0.56072	0.003	0.06791	0.780583	Down
jgi_Crypa2_109398|Crypa1.estExt_fgenesh1_pg.C_150037	N-Term(TMT6plex); T1(Phospho); K10(TMT6plex)	T(1): 100.0	0.936576	1.67	0.560824	0	0.0003891	0.158998	Down
jgi_Crypa2_356066|estExt_fgenesh1_kg.C_40232	N-Term(TMT6plex); T3(Phospho); K7(TMT6plex)	S(2): 0.0; T(3): 100.0	0.874773	1.558	0.561471	0.005	0.08295	2.45029	Down
jgi_Crypa2_292020|estExt_Genewise1Plus.C_51751	N-Term(TMT6plex); S15(Phospho)	T(3): 0.0; S(15): 100.0	1.12314	2	0.561569	0	1.837e-07	0.0114073	Down
jgi_Crypa2_248275|e_gw1.1.1937.1	N-Term(TMT6plex); S1(Phospho); S5(Phospho); K8(TMT6plex)	S(1): 100.0; S(5): 100.0	0.989574	1.761	0.561939	0.001	0.01941	0.258424	Down
jgi_Crypa2_271854|estExt_Genewise1.C_12740	N-Term(TMT6plex); M1(Oxidation); S6(Phospho)	T(4): 0.0; S(6): 100.0	0.806977	1.436	0.561961	0.001	0.0261	0.00587591	Down
jgi_Crypa2_80154|Crypa1.estExt_Genewise1.C_31809	N-Term(TMT6plex); S2(Phospho); S3(Phospho)	S(1): 66.7; S(2): 66.7; S(3): 66.7; S(5): 0.0	0.919829	1.636	0.562243	0	0.00527	0.0676703	Down
jgi_Crypa2_340144|fgenesh1_pm.5_#_369	N-Term(TMT6plex); T7(Phospho); S11(Phospho)	Y(5): 0.0; T(7): 100.0; Y(10): 1.5; S(11): 98.5; T(13): 0.0	1.05767	1.88	0.562591	0	5.661e-07	8.39824e-06	Down
jgi_Crypa2_105888|Crypa1.estExt_fgenesh1_pg.C_20285	N-Term(TMT6plex); S10(Phospho); S13(Phospho); S15(Phospho)	Y(3): 0.0; T(6): 0.0; S(10): 100.0; S(13): 100.0; S(15): 100.0	1.01151	1.797	0.562891	0	2.128e-12	6.85005e-08	Down
jgi_Crypa2_63216|Crypa1.fgenesh1_pm.C_scaffold_6000081	N-Term(TMT6plex); S4(Phospho); S9(Phospho); K10(TMT6plex)	T(2): 0.2; S(4): 99.8; S(9): 100.0	0.952632	1.692	0.563021	0.007	0.1105	0.752352	Down
jgi_Crypa2_340144|fgenesh1_pm.5_#_369	N-Term(TMT6plex); T1(Phospho)	T(1): 100.0; Y(6): 0.0; T(11): 0.0; T(13): 0.0	1.05941	1.88	0.563518	0	4.452e-09	0.0220527	Down
jgi_Crypa2_67920|Crypa1.fgenesh1_pg.C_scaffold_2000195	N-Term(TMT6plex); T3(Phospho); K20(TMT6plex)	T(3): 100.0; S(5): 0.0; S(6): 0.0; T(7): 0.0; T(8): 0.0; T(9): 0.0; T(11): 0.0; S(12): 0.0	1.1505	2.041	0.563694	0	4.289e-08	1.29617e-07	Down
jgi_Crypa2_104955|Crypa1.estExt_fgenesh1_pg.C_10091	N-Term(TMT6plex); S3(Phospho); M7(Oxidation)	S(3): 100.0; S(5): 0.0; S(8): 0.0; Y(9): 0.0; T(11): 0.0	1.05766	1.874	0.564387	0	2.848e-08	2.0527e-06	Down
jgi_Crypa2_33949|Crypa1.e_gw1.1.37.1	N-Term(TMT6plex); S9(Phospho); K13(TMT6plex); K18(TMT6plex)	S(9): 100.0	0.939586	1.664	0.564655	0	6.976e-07	0.000675697	Down
jgi_Crypa2_61393|Crypa1.fgenesh1_pm.C_scaffold_3000487	N-Term(TMT6plex); S11(Phospho); K27(TMT6plex)	S(4): 0.0; S(6): 0.0; T(10): 50.0; S(11): 50.0	0.993067	1.757	0.565206	0	2.67e-06	0.000694101	Down
jgi_Crypa2_217692|gw1.9.171.1	N-Term(TMT6plex); S5(Phospho); S6(Phospho)	S(3): 98.9; S(5): 50.5; S(6): 50.5	1.02486	1.813	0.565283	0	0.006932	0.0495794	Down
jgi_Crypa2_109398|Crypa1.estExt_fgenesh1_pg.C_150037	N-Term(TMT6plex); S8(Phospho); S11(Phospho)	T(5): 0.0; S(6): 0.0; S(8): 100.0; S(11): 98.2; T(12): 1.8	0.944163	1.67	0.565367	0	2.337e-07	0.00016564	Down
jgi_Crypa2_292243|estExt_Genewise1Plus.C_52148	N-Term(TMT6plex); S1(Phospho)	S(1): 100.0; S(5): 0.0	2.088	3.688	0.566162	0.005	0.08831	0.273821	Down
jgi_Crypa2_246996|e_gw1.1.2363.1	N-Term(TMT6plex); S3(Phospho); S5(Phospho); S6(Phospho); S8(Phospho); K18(TMT6plex)	S(3): 100.0; S(5): 100.0; S(6): 100.0; S(8): 100.0; S(17): 0.0	1.76154	3.11	0.566412	0	0.000143	0.007837	Down
jgi_Crypa2_216035|gw1.9.39.1	N-Term(TMT6plex); S8(Phospho)	S(2): 0.0; S(5): 0.0; S(8): 100.0	0.915437	1.616	0.566483	0	5.753e-06	0.000484302	Down
jgi_Crypa2_343002|fgenesh1_pm.9_#_311	N-Term(TMT6plex); S3(Phospho); K15(TMT6plex)	T(2): 50.0; S(3): 50.0; T(7): 0.0	0.661299	1.167	0.566666	0	1.068e-06	0.00175072	Down
jgi_Crypa2_279435|estExt_Genewise1.C_60839	N-Term(TMT6plex); S5(Phospho); K9(TMT6plex)	S(5): 100.0; S(6): 0.0; S(7): 0.0	1.06473	1.878	0.566949	0	0.0006154	0.202303	Down
jgi_Crypa2_104955|Crypa1.estExt_fgenesh1_pg.C_10091	N-Term(TMT6plex); T20(Phospho); M22(Oxidation); T23(Phospho)	S(4): 0.0; T(12): 13.8; S(16): 73.9; S(17): 73.9; T(20): 19.2; T(23): 19.2; Y(31): 0.0	1.06292	1.874	0.567195	0	7.189e-05	10.4033	Down
jgi_Crypa2_33949|Crypa1.e_gw1.1.37.1	N-Term(TMT6plex); S5(Phospho)	S(2): 0.0; Y(3): 0.0; S(5): 100.0	0.943926	1.664	0.567263	0.001	0.02071	0.128977	Down
jgi_Crypa2_80991|Crypa1.estExt_Genewise1.C_40689	N-Term(TMT6plex); S3(Phospho); S15(Phospho); K21(TMT6plex)	S(3): 96.5; S(5): 3.4; S(7): 0.1; T(8): 0.0; S(15): 100.0; T(18): 0.0	0.736383	1.298	0.567322	0	6.082e-09	0.000129796	Down
jgi_Crypa2_79680|Crypa1.estExt_Genewise1.C_30865	N-Term(TMT6plex); T3(Phospho); T8(Phospho); K20(TMT6plex)	T(3): 100.0; S(7): 0.0; T(8): 99.9; T(10): 0.0	0.919879	1.62	0.567827	0	1.899e-06	1.5296	Down
jgi_Crypa2_65537|Crypa1.fgenesh1_pm.C_scaffold_13000110	N-Term(TMT6plex); T1(Phospho); S6(Phospho)	T(1): 96.7; S(2): 3.3; T(4): 0.1; S(5): 0.1; S(6): 99.7; S(9): 0.0	1.01205	1.782	0.567932	0	1.999e-05	0.0116033	Down
jgi_Crypa2_248275|e_gw1.1.1937.1	N-Term(TMT6plex); S7(Phospho); S11(Phospho); S12(Phospho)	S(2): 0.0; Y(4): 0.0; S(7): 50.0; S(8): 50.0; S(11): 100.0; S(12): 100.0	1.00068	1.761	0.568244	0.006	0.1037	0.0285306	Down
jgi_Crypa2_65109|Crypa1.fgenesh1_pm.C_scaffold_10000037	N-Term(TMT6plex); K2(TMT6plex); S3(Phospho)	S(3): 100.0; T(7): 0.0	1.16448	2.049	0.568319	0	0.001773	0.00048233	Down
jgi_Crypa2_338661|fgenesh1_pm.3_#_1057	N-Term(TMT6plex); S3(Phospho)	S(2): 0.1; S(3): 99.7; S(5): 0.1; S(7): 0.1	0.890806	1.567	0.568479	0.007	0.1189	0.524561	Down
jgi_Crypa2_217692|gw1.9.171.1	N-Term(TMT6plex); S7(Phospho)	S(7): 100.0; T(9): 0.0	1.031	1.813	0.568669	0	2.159e-07	3.06129e-05	Down
jgi_Crypa2_353075|estExt_fgenesh1_pg.C_80164	N-Term(TMT6plex); S6(Phospho); S8(Phospho); M18(Oxidation)	S(1): 0.0; S(6): 100.0; S(8): 100.0; Y(19): 0.0	1.06974	1.881	0.568711	0	5.712e-07	0.0007627	Down
jgi_Crypa2_88397|Crypa1.estExt_Genewise1Plus.C_20478	N-Term(TMT6plex); S8(Phospho)	S(8): 100.0	1.05339	1.852	0.568785	0	4.962e-06	0.0145148	Down
jgi_Crypa2_287783|estExt_Genewise1Plus.C_30468	N-Term(TMT6plex); S7(Phospho)	S(7): 2.5; T(8): 97.5	0.912869	1.604	0.56912	0.001	0.02257	0.160114	Down
jgi_Crypa2_107379|Crypa1.estExt_fgenesh1_pg.C_41002	N-Term(TMT6plex)		0.638206	1.121	0.569319	0.001	0.01136	0.0899107	Down
jgi_Crypa2_352079|estExt_fgenesh1_pg.C_51020	N-Term(TMT6plex); S9(Phospho); S12(Phospho); K16(TMT6plex)	S(4): 0.0; S(9): 100.0; S(12): 100.0	0.715414	1.256	0.569597	0.003	0.05304	0.412125	Down
jgi_Crypa2_352079|estExt_fgenesh1_pg.C_51020	N-Term(TMT6plex); K9(TMT6plex); T15(Phospho); T17(Phospho); T18(Phospho)	S(4): 0.0; T(12): 0.3; T(14): 96.1; T(15): 96.1; T(17): 7.7; T(18): 99.8	0.715983	1.256	0.57005	0	0.005307	7.06522	Down
jgi_Crypa2_287783|estExt_Genewise1Plus.C_30468	N-Term(TMT6plex); S5(Phospho); K7(TMT6plex); K14(TMT6plex)	S(5): 100.0	0.91502	1.604	0.570462	0	9.839e-06	0.0332137	Down
jgi_Crypa2_67920|Crypa1.fgenesh1_pg.C_scaffold_2000195	N-Term(TMT6plex); S6(Phospho); S10(Phospho); K12(TMT6plex); T14(Phospho)	S(2): 0.0; T(4): 0.1; S(6): 99.9; S(10): 100.0; T(14): 100.0	1.16451	2.041	0.570558	0	1.127e-05	0.0874864	Down
jgi_Crypa2_325565|fgenesh1_pg.1_#_641	N-Term(TMT6plex); T3(Phospho)	T(2): 1.2; T(3): 98.8; Y(8): 0.0	0.816665	1.431	0.570695	0	5.997e-07	1.1495e-05	Down
jgi_Crypa2_290957|estExt_Genewise1Plus.C_42687	N-Term(TMT6plex); S3(Phospho); K15(TMT6plex)	S(3): 50.0; T(4): 50.0; T(12): 0.0; S(14): 0.0	0.978364	1.714	0.570807	0	0.0002018	0.210803	Down
jgi_Crypa2_248275|e_gw1.1.1937.1	N-Term(TMT6plex); S6(Phospho)	S(6): 100.0; S(10): 0.0; Y(11): 0.0	1.00584	1.761	0.571174	0	0.0001407	0.000978056	Down
jgi_Crypa2_95460|Crypa1.estExt_Genewise1Plus.C_100405	N-Term(TMT6plex); S5(Phospho); S7(Phospho); S10(Phospho)	S(5): 100.0; S(7): 100.0; S(9): 2.7; S(10): 97.2; S(12): 0.1	0.616406	1.079	0.571275	0	3.237e-08	8.94114e-06	Down
jgi_Crypa2_65363|Crypa1.fgenesh1_pm.C_scaffold_11000089	N-Term(TMT6plex); S10(Phospho); K27(TMT6plex)	S(10): 100.0; S(18): 0.0; S(23): 0.0	1.12235	1.963	0.571754	0	3.595e-12	8.48001e-08	Down
jgi_Crypa2_91373|Crypa1.estExt_Genewise1Plus.C_41245	N-Term(TMT6plex); S1(Phospho); S16(Phospho); M19(Oxidation); K21(TMT6plex)	S(1): 99.4; T(6): 0.6; S(12): 0.0; S(14): 0.6; S(16): 99.4	1.04595	1.829	0.57187	0.001	0.03023	2.75859	Down
jgi_Crypa2_215561|gw1.10.15.1	N-Term(TMT6plex); S2(Phospho); K9(TMT6plex)	S(2): 100.0	0.781178	1.366	0.571873	0	0.0009937	0.0624211	Down
jgi_Crypa2_346243|estExt_fgenesh1_pm.C_40721	N-Term(TMT6plex); K13(TMT6plex); S15(Phospho); S18(Phospho); K26(TMT6plex)	S(1): 0.0; S(7): 0.3; S(15): 99.9; S(18): 99.9	0.859204	1.502	0.57204	0.001	0.02347	6.81444	Down
jgi_Crypa2_264694|e_gw1.7.1885.1	N-Term(TMT6plex); S1(Phospho); K8(TMT6plex)	S(1): 100.0; T(2): 0.0; S(6): 0.0	0.789425	1.38	0.572047	0	0.002775	0.19263	Down
jgi_Crypa2_273366|estExt_Genewise1.C_21320	N-Term(TMT6plex); S4(Phospho); S21(Phospho)	S(4): 100.0; Y(16): 0.0; S(20): 3.2; S(21): 96.8	0.928001	1.622	0.572134	0	9.64e-05	2.33767e-05	Down
jgi_Crypa2_358228|estExt_fgenesh1_kg.C_90054	N-Term(TMT6plex); S15(Phospho)	S(3): 0.0; T(4): 0.0; T(10): 0.0; T(11): 0.0; S(12): 0.0; S(13): 0.0; T(14): 50.0; S(15): 50.0	1.30313	2.277	0.5723	0	1.187e-07	0.000919302	Down
jgi_Crypa2_89402|Crypa1.estExt_Genewise1Plus.C_30081	N-Term(TMT6plex)		1.15948	2.026	0.572302	0.001	0.01654	4.47402	Down
jgi_Crypa2_246996|e_gw1.1.2363.1	N-Term(TMT6plex); S3(Phospho); S5(Phospho); S8(Phospho); K18(TMT6plex)	S(3): 100.0; S(5): 95.4; S(6): 4.8; S(8): 99.8; S(17): 0.0	1.78348	3.11	0.573465	0	0.001571	0.012853	Down
jgi_Crypa2_338661|fgenesh1_pm.3_#_1057	N-Term(TMT6plex); S4(Phospho)	S(4): 98.0; S(6): 2.0; S(8): 0.0	0.89926	1.567	0.573873	0	1.631e-05	0.000403456	Down
jgi_Crypa2_285925|estExt_Genewise1Plus.C_13763	N-Term(TMT6plex); K1(TMT6plex); K3(TMT6plex); S11(Phospho)	S(11): 100.0	0.953252	1.66	0.574248	0.004	0.07181	5.58354	Down
jgi_Crypa2_248695|e_gw1.1.3745.1	N-Term(TMT6plex); T3(Phospho)	T(3): 100.0; S(7): 0.0	1.03736	1.806	0.574398	0	2.914e-07	0.00161962	Down
jgi_Crypa2_66950|Crypa1.fgenesh1_pg.C_scaffold_1001047	N-Term(TMT6plex); S15(Phospho)	S(2): 0.0; S(5): 0.0; S(6): 0.0; T(10): 0.0; S(15): 50.0; S(16): 50.0	0.955752	1.663	0.574716	0	0.0001076	0.0166875	Down
jgi_Crypa2_249998|e_gw1.2.126.1	N-Term(TMT6plex); S1(Phospho); K13(TMT6plex)	S(1): 100.0; S(3): 0.0; T(5): 0.0; S(9): 0.0; T(11): 0.0; S(12): 0.0	1.14087	1.985	0.574743	0	4.197e-05	0.151548	Down
jgi_Crypa2_354715|estExt_fgenesh1_kg.C_10741	N-Term(TMT6plex); S4(Phospho); C11(Carbamidomethyl)	T(2): 0.0; S(4): 100.0; T(9): 0.0; T(10): 0.0	1.1705	2.036	0.5749	0	0.001197	0.0703827	Down
jgi_Crypa2_248301|e_gw1.1.106.1	N-Term(TMT6plex); S3(Phospho)	S(3): 98.0; T(4): 2.0; S(7): 0.0	1.29509	2.25	0.575597	0	0.001246	0.0284202	Down
jgi_Crypa2_90525|Crypa1.estExt_Genewise1Plus.C_32357	N-Term(TMT6plex); S12(Phospho); T13(Phospho)	Y(1): 0.0; T(3): 0.0; T(5): 0.0; T(9): 0.0; S(12): 100.0; T(13): 100.0	0.907986	1.577	0.575768	0	3.882e-10	1.20174e-08	Down
jgi_Crypa2_273933|estExt_Genewise1.C_22345	N-Term(TMT6plex); S4(Phospho); S12(Phospho)	S(4): 100.0; T(8): 0.1; Y(9): 0.0; S(12): 99.9; T(16): 0.0; T(20): 0.0; S(23): 0.0	1.09439	1.899	0.576299	0	2.928e-11	1.84003e-05	Down
jgi_Crypa2_277035|estExt_Genewise1.C_42128	N-Term(TMT6plex); S9(Phospho)	S(3): 0.0; S(6): 0.0; S(9): 50.0; S(10): 50.0	0.997757	1.731	0.576405	0.004	0.07672	9.45228	Down
jgi_Crypa2_285995|estExt_Genewise1Plus.C_13900	N-Term(TMT6plex); S3(Phospho); K11(TMT6plex)	S(1): 0.0; S(3): 100.0; S(5): 0.0; T(6): 0.0	0.881676	1.529	0.576636	0	0.000956	0.215488	Down
jgi_Crypa2_357687|estExt_fgenesh1_kg.C_80048	N-Term(TMT6plex); S5(Phospho)	S(1): 0.0; S(5): 50.0; S(7): 50.0	0.846988	1.468	0.576967	0	0.004041	0.00592189	Down
jgi_Crypa2_42085|Crypa1.e_gw1.4.1641.1	N-Term(TMT6plex); T13(Phospho)	T(13): 50.0; S(14): 50.0	0.910912	1.578	0.577257	0.006	0.09648	0.582794	Down
jgi_Crypa2_277035|estExt_Genewise1.C_42128	N-Term(TMT6plex); S3(Phospho)	S(3): 100.0; S(17): 0.0; T(18): 0.0	0.999238	1.731	0.57726	0	4.555e-06	0.0977138	Down
jgi_Crypa2_245931|e_gw1.1.3723.1	N-Term(TMT6plex); S7(Phospho)	T(1): 0.0; T(2): 0.0; S(7): 100.0	0.62521	1.083	0.577295	0	2.67e-08	9.41506e-05	Down
jgi_Crypa2_320384|fgenesh1_kg.1_#_464_#_667_1_CCBH_CCBI_EXTA	N-Term(TMT6plex); S7(Phospho)	T(3): 0.0; S(7): 100.0	0.774743	1.342	0.577305	0	0.0002888	0.0807207	Down
jgi_Crypa2_335454|fgenesh1_pm.1_#_144	N-Term(TMT6plex); T6(Phospho); K27(TMT6plex)	S(2): 3.1; T(6): 96.9; T(8): 0.0; T(14): 0.0; T(16): 0.0; Y(24): 0.0; S(26): 0.0	1.03829	1.798	0.577472	0	0.0006587	0.00537862	Down
jgi_Crypa2_356066|estExt_fgenesh1_kg.C_40232	N-Term(Acetyl); S5(Phospho); K20(TMT6plex)	S(5): 100.0; T(10): 0.0; S(14): 0.0	0.900277	1.558	0.577842	0	6.23e-10	0.000146951	Down
jgi_Crypa2_63953|Crypa1.fgenesh1_pm.C_scaffold_7000263	N-Term(TMT6plex); S5(Phospho)	T(2): 0.1; T(4): 2.9; S(5): 94.0; T(7): 2.9	0.648643	1.122	0.578113	0.001	0.01728	0.92561	Down
jgi_Crypa2_325452|fgenesh1_pg.1_#_528	N-Term(Acetyl); T5(Phospho); K8(TMT6plex)	S(1): 0.0; T(5): 100.0; S(7): 0.0	1.19268	2.062	0.578411	0	8.778e-05	9.74592e-05	Down
jgi_Crypa2_109018|Crypa1.estExt_fgenesh1_pg.C_100037	N-Term(Acetyl); K45(TMT6plex)		0.629478	1.088	0.578565	0	1.68e-05	18.1708	Down
jgi_Crypa2_338661|fgenesh1_pm.3_#_1057	N-Term(TMT6plex); T3(Phospho)	T(3): 98.3; T(4): 0.0; S(5): 1.6; S(6): 0.0; S(7): 0.0	0.907596	1.567	0.579193	0	0.003025	0.0164251	Down
jgi_Crypa2_338582|fgenesh1_pm.3_#_978	N-Term(TMT6plex); S4(Phospho)	S(4): 100.0	1.07232	1.851	0.579317	0	2.14e-05	0.000390242	Down
jgi_Crypa2_292728|estExt_Genewise1Plus.C_60223	N-Term(TMT6plex); S3(Phospho)	S(3): 100.0	0.96784	1.67	0.579545	0.001	0.01947	0.461606	Down
jgi_Crypa2_248275|e_gw1.1.1937.1	N-Term(TMT6plex); S3(Phospho)	S(3): 100.0; S(6): 0.0; S(10): 0.0; S(12): 0.0	1.02093	1.761	0.579746	0	6.767e-09	5.98993e-05	Down
jgi_Crypa2_352079|estExt_fgenesh1_pg.C_51020	N-Term(TMT6plex); T11(Phospho); S12(Phospho); T13(Phospho); K14(TMT6plex); S18(Phospho)	S(1): 0.0; S(9): 5.6; T(11): 97.2; S(12): 97.2; T(13): 99.9; S(18): 100.0	0.728982	1.256	0.5804	0	0.009556	2.53812	Down
jgi_Crypa2_340144|fgenesh1_pm.5_#_369	N-Term(TMT6plex); S1(Phospho); S3(Phospho); K9(TMT6plex)	S(1): 100.0; S(3): 100.0	1.09139	1.88	0.580529	0	0.00712	0.103819	Down
jgi_Crypa2_276251|estExt_Genewise1.C_40667	N-Term(TMT6plex); S8(Phospho)	S(1): 46.4; S(2): 3.6; S(4): 3.6; S(8): 46.4	1.06764	1.837	0.581188	0.006	0.09355	3.50978	Down
jgi_Crypa2_254474|e_gw1.3.2720.1	N-Term(TMT6plex); S3(Phospho); K10(TMT6plex)	S(1): 48.5; S(3): 48.5; S(4): 1.5; S(5): 1.5; S(9): 0.0	0.998931	1.716	0.582128	0	0.005812	0.672002	Down
jgi_Crypa2_273042|estExt_Genewise1.C_20780	N-Term(TMT6plex); S3(Phospho)	S(3): 100.0; T(13): 0.0; T(14): 0.0	0.845348	1.451	0.582597	0	0.0003468	0.00640371	Down
jgi_Crypa2_82938|Crypa1.estExt_Genewise1.C_61057	N-Term(TMT6plex); T11(Phospho)	T(4): 0.0; T(11): 100.0	0.903094	1.55	0.582642	0	0.0005322	0.0181852	Down
jgi_Crypa2_290957|estExt_Genewise1Plus.C_42687	N-Term(TMT6plex); S3(Phospho)	S(3): 100.0; T(11): 0.0; Y(15): 0.0	0.999269	1.714	0.583004	0	2.4e-10	4.60746e-07	Down
jgi_Crypa2_48782|Crypa1.e_gw1.8.1012.1	N-Term(TMT6plex); S2(Phospho); K6(TMT6plex)	S(2): 100.0; S(4): 0.0; S(5): 0.0	0.750357	1.287	0.583028	0.004	0.06911	1.34633	Down
jgi_Crypa2_345495|estExt_fgenesh1_pm.C_30670	N-Term(TMT6plex); S7(Phospho); K15(TMT6plex)	S(7): 100.0; Y(9): 0.0	0.729538	1.251	0.583164	0	7.162e-06	0.000367673	Down
jgi_Crypa2_273933|estExt_Genewise1.C_22345	N-Term(TMT6plex); T1(Phospho); T9(Phospho); K14(TMT6plex)	T(1): 33.3; S(2): 33.3; T(3): 33.3; S(6): 100.0; T(9): 0.0; T(12): 0.0	1.10758	1.899	0.583242	0.002	0.04965	10.0007	Down
jgi_Crypa2_74013|Crypa1.fgenesh1_pg.C_scaffold_8000370	N-Term(TMT6plex); T6(Phospho); S7(Phospho); S9(Phospho)	T(3): 0.0; T(6): 100.0; S(7): 100.0; S(9): 100.0	0.855752	1.467	0.583334	0	0.002164	0.000298518	Down
jgi_Crypa2_346243|estExt_fgenesh1_pm.C_40721	N-Term(TMT6plex); S9(Phospho); K21(TMT6plex)	S(9): 100.0; T(18): 0.0	0.876809	1.502	0.583761	0	0.007632	1.26348	Down
jgi_Crypa2_292167|estExt_Genewise1Plus.C_52016	N-Term(TMT6plex); T1(Phospho); K6(TMT6plex)	T(1): 99.9; T(4): 0.1; T(13): 0.0; S(16): 0.0	0.786934	1.347	0.584213	0.001	0.01739	4.02209	Down
jgi_Crypa2_341946|fgenesh1_pm.7_#_572	N-Term(TMT6plex); K3(TMT6plex); T32(Phospho)	Y(14): 0.0; T(19): 0.0; S(26): 0.0; T(32): 100.0	0.685382	1.173	0.584299	0	1.743e-07	3.06465	Down
jgi_Crypa2_272002|estExt_Genewise1.C_13067	N-Term(TMT6plex); S2(Phospho)	S(1): 1.3; S(2): 98.7; S(7): 0.0	0.744235	1.273	0.58463	0	0.002659	0.016119	Down
jgi_Crypa2_277035|estExt_Genewise1.C_42128	N-Term(TMT6plex); T3(Phospho)	S(1): 1.6; T(3): 49.2; S(5): 49.2	1.01226	1.731	0.584783	0.008	0.1294	1.3455	Down
jgi_Crypa2_36939|Crypa1.e_gw1.2.2154.1	N-Term(TMT6plex); T2(Phospho)	T(2): 97.7; T(4): 2.2; S(6): 0.1	0.642682	1.099	0.584788	0	0.01025	0.108932	Down
jgi_Crypa2_33949|Crypa1.e_gw1.1.37.1	N-Term(TMT6plex); S3(Phospho)	S(1): 33.3; S(2): 33.3; S(3): 33.3; S(14): 0.0; T(15): 0.0	0.973102	1.664	0.584797	0	8.218e-07	0.00177526	Down
jgi_Crypa2_344662|estExt_fgenesh1_pm.C_20075	N-Term(TMT6plex); C5(Carbamidomethyl)		0.974452	1.663	0.58596	0.002	0.04588	4.85389	Down
jgi_Crypa2_109398|Crypa1.estExt_fgenesh1_pg.C_150037	N-Term(TMT6plex); S3(Phospho)	S(3): 100.0	0.978777	1.67	0.586094	0	0.007257	0.740341	Down
jgi_Crypa2_347753|estExt_fgenesh1_pm.C_80028	N-Term(TMT6plex); T4(Phospho); S5(Phospho)	T(1): 0.0; T(2): 0.0; T(4): 100.0; S(5): 100.0	0.962445	1.642	0.586142	0	0.000131	0.00138069	Down
jgi_Crypa2_90525|Crypa1.estExt_Genewise1Plus.C_32357	N-Term(TMT6plex); T13(Phospho)	Y(1): 0.0; T(3): 0.0; T(5): 0.0; T(9): 0.0; S(12): 0.1; T(13): 99.9	0.924391	1.577	0.58617	0	1.353e-09	3.2876e-08	Down
jgi_Crypa2_66486|Crypa1.fgenesh1_pg.C_scaffold_1000583	N-Term(TMT6plex); K1(TMT6plex); S3(Phospho); S7(Phospho); K13(TMT6plex)	S(2): 3.4; S(3): 96.6; S(5): 3.4; S(7): 96.6; S(10): 0.0; T(12): 0.0	0.908066	1.549	0.586227	0	0.0008922	0.0124356	Down
jgi_Crypa2_350641|estExt_fgenesh1_pg.C_30907	N-Term(TMT6plex); S1(Phospho)	S(1): 100.0	0.887366	1.512	0.586883	0.001	0.01343	0.00955274	Down
jgi_Crypa2_358245|estExt_fgenesh1_kg.C_90073	N-Term(TMT6plex); T3(Phospho); K10(TMT6plex)	T(3): 100.0	0.598581	1.019	0.58742	0	0.0003234	0.0114343	Down
jgi_Crypa2_345636|estExt_fgenesh1_pm.C_30895	N-Term(TMT6plex); T3(Phospho); K10(TMT6plex)	T(3): 99.9; S(5): 0.1	1.36829	2.329	0.5875	0	0.0005501	2.22226	Down
jgi_Crypa2_352079|estExt_fgenesh1_pg.C_51020	N-Term(TMT6plex); K9(TMT6plex); T12(Phospho); T15(Phospho)	S(4): 0.0; T(12): 100.0; T(14): 2.2; T(15): 97.7; T(17): 0.1; T(18): 0.0	0.738144	1.256	0.587694	0	0.0001901	1.34302	Down
jgi_Crypa2_63216|Crypa1.fgenesh1_pm.C_scaffold_6000081	N-Term(TMT6plex); S4(Phospho); K10(TMT6plex)	T(2): 0.0; S(4): 100.0; S(9): 0.0	0.996674	1.692	0.589051	0	0.001182	0.557804	Down
jgi_Crypa2_271854|estExt_Genewise1.C_12740	N-Term(TMT6plex); S2(Phospho)	S(2): 100.0; S(4): 0.0; T(7): 0.0; S(11): 0.0	0.845923	1.436	0.589083	0	0.0006583	0.0133355	Down
jgi_Crypa2_67920|Crypa1.fgenesh1_pg.C_scaffold_2000195	K1(TMT6plex); N-Term(TMT6plex); S3(Phospho); S7(Phospho); S11(Phospho); K13(TMT6plex); T15(Phospho)	S(3): 100.0; T(5): 93.5; S(7): 13.4; S(11): 99.5; T(15): 93.5	1.20241	2.041	0.589126	0	0.001712	0.855303	Down
jgi_Crypa2_105888|Crypa1.estExt_fgenesh1_pg.C_20285	N-Term(TMT6plex); S10(Phospho); S13(Phospho)	Y(3): 0.0; T(6): 0.0; S(10): 100.0; S(13): 97.2; S(15): 2.8	1.05884	1.797	0.589225	0	1.344e-08	1.9806e-05	Down
jgi_Crypa2_276297|estExt_Genewise1.C_40764	N-Term(TMT6plex); S4(Phospho); S5(Phospho)	S(2): 0.2; S(4): 99.9; S(5): 99.9	1.34303	2.278	0.589565	0	0.001074	0.124052	Down
jgi_Crypa2_273366|estExt_Genewise1.C_21320	N-Term(TMT6plex); S2(Phospho)	S(2): 98.4; T(3): 1.6; S(6): 0.0	0.956633	1.622	0.589786	0.001	0.02825	0.206049	Down
jgi_Crypa2_82938|Crypa1.estExt_Genewise1.C_61057	N-Term(TMT6plex); T5(Phospho)	T(5): 100.0	0.914883	1.55	0.590247	0	2.385e-05	0.0107083	Down
jgi_Crypa2_356066|estExt_fgenesh1_kg.C_40232	N-Term(TMT6plex); K7(TMT6plex); S8(Phospho)	S(2): 0.0; T(3): 0.0; S(8): 100.0	0.919817	1.558	0.590383	0.005	0.08486	11.0039	Down
jgi_Crypa2_67920|Crypa1.fgenesh1_pg.C_scaffold_2000195	N-Term(TMT6plex); S3(Phospho); K4(TMT6plex)	S(1): 0.0; S(2): 1.5; S(3): 98.5; T(7): 0.0; S(10): 0.0; T(14): 0.0	1.20522	2.041	0.590507	0	1.933e-09	0.00392876	Down
jgi_Crypa2_335454|fgenesh1_pm.1_#_144	N-Term(TMT6plex); S3(Phospho); M11(Oxidation); T17(Phospho); K28(TMT6plex)	S(3): 70.4; T(7): 70.4; T(9): 19.8; T(15): 19.8; T(17): 19.8; Y(25): 0.0; S(27): 0.0	1.06184	1.798	0.590569	0	0.008402	0.778589	Down
jgi_Crypa2_67920|Crypa1.fgenesh1_pg.C_scaffold_2000195	K1(TMT6plex); N-Term(TMT6plex); S3(Phospho); S7(Phospho); S11(Phospho); K13(TMT6plex)	S(3): 100.0; T(5): 50.0; S(7): 50.0; S(11): 100.0; T(15): 0.0	1.20693	2.041	0.591344	0	0.0004715	1.64223	Down
jgi_Crypa2_80154|Crypa1.estExt_Genewise1.C_31809	N-Term(TMT6plex); T4(Phospho); S10(Phospho); M11(Oxidation)	T(1): 9.3; T(4): 90.1; T(7): 81.9; S(10): 9.3; Y(14): 9.3; T(22): 0.0; T(24): 0.0	0.96871	1.636	0.592121	0	0.006521	0.218676	Down
jgi_Crypa2_80991|Crypa1.estExt_Genewise1.C_40689	N-Term(TMT6plex); K6(TMT6plex); T7(Phospho); S15(Phospho)	T(3): 5.5; T(7): 94.5; S(15): 0.0; S(20): 5.5; S(21): 94.4; S(23): 0.0; S(27): 0.0	0.769268	1.298	0.592657	0	1.176e-06	0.028939	Down
jgi_Crypa2_350641|estExt_fgenesh1_pg.C_30907	N-Term(TMT6plex); S13(Phospho); K16(TMT6plex); S17(Phospho)	T(7): 0.0; T(8): 0.0; T(11): 99.9; S(13): 0.2; T(15): 3.6; S(17): 96.4	0.896163	1.512	0.592701	0	1.218e-07	0.0106511	Down
jgi_Crypa2_290120|estExt_Genewise1Plus.C_41220	N-Term(TMT6plex)		0.843067	1.422	0.592874	0	0.007532	0.0263131	Down
jgi_Crypa2_277662|estExt_Genewise1.C_50255	N-Term(TMT6plex); S7(Phospho); M12(Oxidation); K14(TMT6plex)	S(7): 100.0	0.935653	1.578	0.592936	0	3.094e-09	1.68502e-07	Down
jgi_Crypa2_344963|estExt_fgenesh1_pm.C_20536	N-Term(TMT6plex); S3(Phospho); K6(TMT6plex)	S(3): 100.0	0.784015	1.322	0.593052	0.002	0.03488	0.605601	Down
jgi_Crypa2_248275|e_gw1.1.1937.1	N-Term(TMT6plex); T8(Phospho)	T(7): 0.0; T(8): 100.0	1.04438	1.761	0.593058	0	0.007956	0.680474	Down
jgi_Crypa2_343136|fgenesh1_pm.9_#_445	N-Term(TMT6plex); K2(TMT6plex); S3(Phospho)	S(3): 100.0	0.755398	1.272	0.593867	0.002	0.03969	8.34784	Down
jgi_Crypa2_271854|estExt_Genewise1.C_12740	N-Term(TMT6plex); S3(Phospho)	S(3): 100.0; S(5): 0.0; T(8): 0.0; S(12): 0.0	0.853745	1.436	0.59453	0	3.261e-08	4.55866e-05	Down
jgi_Crypa2_292728|estExt_Genewise1Plus.C_60223	N-Term(TMT6plex); S1(Phospho)	S(1): 96.7; T(2): 1.7; S(3): 1.7; Y(6): 0.0; T(8): 0.0; T(11): 0.0	0.992886	1.67	0.594543	0	1.445e-06	0.00179534	Down
jgi_Crypa2_217692|gw1.9.171.1	N-Term(TMT6plex); S6(Phospho)	S(3): 33.3; S(5): 33.3; S(6): 33.3	1.07834	1.813	0.594781	0	0.008115	0.566486	Down
jgi_Crypa2_94760|Crypa1.estExt_Genewise1Plus.C_90287	N-Term(TMT6plex); S3(Phospho)	S(3): 100.0; S(6): 0.0; S(7): 0.0; S(11): 0.0	0.818008	1.375	0.594915	0.001	0.02707	1.71804	Down
jgi_Crypa2_340144|fgenesh1_pm.5_#_369	N-Term(TMT6plex); S3(Phospho)	S(1): 0.0; S(3): 100.0	1.11861	1.88	0.595006	0	0.002668	0.0205757	Down
jgi_Crypa2_358382|estExt_fgenesh1_kg.C_90219	N-Term(TMT6plex); S13(Phospho); K24(TMT6plex)	S(13): 100.0; T(23): 0.0	0.893523	1.501	0.595285	0	6.508e-07	0.0015182	Down
jgi_Crypa2_60328|Crypa1.fgenesh1_pm.C_scaffold_2000265	N-Term(Acetyl); S1(Phospho)	S(1): 100.0	1	1.678	0.595948	0	5.243e-08	4.52294e-08	Down
jgi_Crypa2_286376|estExt_Genewise1Plus.C_20464	N-Term(TMT6plex); T3(Phospho); K10(TMT6plex)	T(3): 100.0	0.990816	1.662	0.596159	0	1.779e-05	0.0583929	Down
jgi_Crypa2_356330|estExt_fgenesh1_kg.C_40511	N-Term(TMT6plex); S6(Phospho); K11(TMT6plex)	T(1): 0.0; S(3): 0.0; S(5): 0.1; S(6): 99.9; T(9): 0.0	0.596285	1	0.596285	0.004	0.0775	4.29141	Down
jgi_Crypa2_80154|Crypa1.estExt_Genewise1.C_31809	N-Term(TMT6plex); S2(Phospho)	S(1): 0.0; S(2): 99.9; S(3): 0.0; S(5): 0.0	0.975892	1.636	0.596511	0	0.01003	0.00314934	Down
jgi_Crypa2_322147|fgenesh1_kg.4_#_286_#_2289_1_CCBH_CCBI_EXTA	N-Term(TMT6plex); S9(Phospho)	S(5): 0.0; S(9): 100.0	0.962907	1.614	0.596596	0	1.164e-05	0.00263871	Down
jgi_Crypa2_65537|Crypa1.fgenesh1_pm.C_scaffold_13000110	N-Term(TMT6plex); T1(Phospho); S6(Phospho); S9(Phospho)	T(1): 94.1; S(2): 5.6; T(4): 3.1; S(5): 48.6; S(6): 48.6; S(9): 100.0	1.06374	1.782	0.596938	0	0.009778	1.30561	Down
jgi_Crypa2_347665|estExt_fgenesh1_pm.C_70549	N-Term(TMT6plex); S1(Phospho)	S(1): 100.0; S(15): 0.0	1.03941	1.741	0.597017	0	5.052e-09	0.12822	Down
jgi_Crypa2_217692|gw1.9.171.1	N-Term(TMT6plex); M4(Oxidation); S13(Phospho); K20(TMT6plex)	S(1): 2.7; S(5): 2.7; T(9): 2.7; S(13): 92.0; Y(19): 0.0	1.08281	1.813	0.597245	0.001	0.03098	1.88136	Down
jgi_Crypa2_273366|estExt_Genewise1.C_21320	N-Term(TMT6plex); M6(Oxidation); S20(Phospho); S21(Phospho); K30(TMT6plex)	S(4): 0.0; Y(16): 0.0; S(20): 100.0; S(21): 100.0	0.969738	1.622	0.597865	0	5.313e-06	0.00111023	Down
jgi_Crypa2_346272|estExt_fgenesh1_pm.C_40764	N-Term(TMT6plex); T3(Phospho)	T(3): 100.0; S(5): 0.0; S(7): 0.0; T(10): 0.0; S(13): 0.0	0.95395	1.595	0.598088	0	3.322e-05	0.00536862	Down
jgi_Crypa2_346108|estExt_fgenesh1_pm.C_40498	N-Term(TMT6plex); S6(Phospho)	S(1): 0.0; T(2): 0.0; S(4): 2.0; S(6): 98.0	0.598115	1	0.598115	0.001	0.02615	0.149022	Down
jgi_Crypa2_254474|e_gw1.3.2720.1	N-Term(TMT6plex); S9(Phospho); K16(TMT6plex)	T(1): 0.0; S(9): 100.0	1.0272	1.716	0.598602	0	1.64e-10	1.73948e-05	Down
jgi_Crypa2_344429|estExt_fgenesh1_pm.C_11203	N-Term(TMT6plex); S5(Phospho)	S(3): 49.5; S(5): 49.5; S(6): 1.0	0.820764	1.371	0.598661	0	0.001385	0.041705	Down
jgi_Crypa2_358382|estExt_fgenesh1_kg.C_90219	N-Term(TMT6plex); S1(Phospho); K14(TMT6plex)	S(1): 100.0; S(3): 0.0; S(4): 0.0; Y(6): 0.0; S(11): 0.0	0.898722	1.501	0.598749	0	1.632e-09	1.96722e-05	Down
jgi_Crypa2_43569|Crypa1.e_gw1.4.1042.1	N-Term(TMT6plex); S3(Phospho); S6(Phospho)	S(3): 100.0; S(6): 100.0	0.707263	1.181	0.598868	0.002	0.04435	0.683425	Down
jgi_Crypa2_109398|Crypa1.estExt_fgenesh1_pg.C_150037	N-Term(TMT6plex); S16(Phospho); S19(Phospho)	T(8): 0.0; S(16): 100.0; S(19): 100.0	1.00016	1.67	0.598895	0	2.137e-07	9.77994e-06	Down
jgi_Crypa2_340144|fgenesh1_pm.5_#_369	N-Term(TMT6plex); T3(Phospho); K10(TMT6plex)	S(1): 0.0; T(3): 100.0	1.12604	1.88	0.598958	0	0.0003166	0.0836007	Down
jgi_Crypa2_338661|fgenesh1_pm.3_#_1057	N-Term(TMT6plex); S1(Phospho)	S(1): 33.3; T(2): 33.3; S(3): 33.3; S(5): 0.0; S(8): 0.0	0.938797	1.567	0.599105	0	6.889e-07	0.00744259	Down
jgi_Crypa2_328619|fgenesh1_pg.3_#_857	N-Term(TMT6plex); K1(TMT6plex); S5(Phospho); K14(TMT6plex)	T(2): 50.0; S(5): 50.0	0.960195	1.602	0.599373	0	0.000454	0.341283	Down
jgi_Crypa2_260553|e_gw1.5.1037.1	N-Term(Acetyl); S1(Phospho); K9(TMT6plex)	S(1): 50.0; S(3): 50.0	0.989699	1.651	0.599454	0	0.00443	0.0166646	Down
jgi_Crypa2_254474|e_gw1.3.2720.1	N-Term(TMT6plex); S2(Phospho); T3(Phospho); K34(TMT6plex)	S(2): 32.2; T(3): 32.2; S(4): 32.2; T(6): 15.3; T(9): 63.8; T(11): 11.4; T(12): 11.4; S(18): 0.5; S(22): 0.5; S(23): 0.5; S(30): 0.0	1.02868	1.716	0.599462	0.003	0.06675	2.94528	Down
