# Supplementary material for: Hypovirus‐Induced Phosphorylation of CpIre1 Modulates Unfolded Protein Response and Virulence in Cryphonectria parasitica
Source: Mol Plant Pathol. 2026 Feb 15;27(2):e70227. doi: 10.1111/mpp.70227 (PMC12907514; doi:10.1111/mpp.70227)
Supplement: Supplementary file 16 — Table S4: Proteins identified in the protein–GO pathway chord diagram. [file MPP-27-e70227-s004.xlsx]

## Sheet: Sheet1
Table S4 Proteins identified in the protein–GO pathway chord diagram
Protein_ID	norm_ratio	Mechanistic_GO_term_count	Mechanistic_GO_terms
Crypa2_108039	2.13278	11	negative regulation of macromolecule metabolic process (BP); negative regulation of metabolic process (BP); nuclear-transcribed mRNA catabolic process (BP); mRNA catabolic process (BP); negative regulation of gene expression (BP); protein autophosphorylation (BP); protein phosphorylation (BP); protein serine/threonine kinase activity (MF); protein kinase activity (MF); phosphotransferase activity…
Crypa2_86676	1.62944	8	negative regulation of macromolecule metabolic process (BP); negative regulation of metabolic process (BP); negative regulation of gene expression (BP); protein phosphorylation (BP); protein serine/threonine kinase activity (MF); protein kinase activity (MF); phosphotransferase activity, alcohol group as acceptor (MF); kinase activity (MF)
Crypa2_82180	1.76087	7	negative regulation of macromolecule metabolic process (BP); negative regulation of metabolic process (BP); protein phosphorylation (BP); protein serine/threonine kinase activity (MF); protein kinase activity (MF); phosphotransferase activity, alcohol group as acceptor (MF); kinase activity (MF)
Crypa2_251013	1.55424	6	protein autophosphorylation (BP); protein phosphorylation (BP); protein serine/threonine kinase activity (MF); protein kinase activity (MF); phosphotransferase activity, alcohol group as acceptor (MF); kinase activity (MF)
Crypa2_321834	1.58228	5	negative regulation of macromolecule metabolic process (BP); negative regulation of metabolic process (BP); nuclear-transcribed mRNA catabolic process (BP); mRNA catabolic process (BP); negative regulation of gene expression (BP)
Crypa2_346267	1.864	5	negative regulation of macromolecule metabolic process (BP); negative regulation of metabolic process (BP); nuclear-transcribed mRNA catabolic process (BP); mRNA catabolic process (BP); negative regulation of gene expression (BP)
Crypa2_353157	1.50178	5	negative regulation of macromolecule metabolic process (BP); negative regulation of metabolic process (BP); nuclear-transcribed mRNA catabolic process (BP); mRNA catabolic process (BP); negative regulation of gene expression (BP)
Crypa2_357204	1.83191	5	negative regulation of macromolecule metabolic process (BP); negative regulation of metabolic process (BP); nuclear-transcribed mRNA catabolic process (BP); mRNA catabolic process (BP); negative regulation of gene expression (BP)
Crypa2_61978	1.97343	5	protein phosphorylation (BP); protein serine/threonine kinase activity (MF); protein kinase activity (MF); phosphotransferase activity, alcohol group as acceptor (MF); kinase activity (MF)
Crypa2_107721	1.57627	3	negative regulation of macromolecule metabolic process (BP); negative regulation of metabolic process (BP); negative regulation of gene expression (BP)
Crypa2_23907	1.77268	3	negative regulation of macromolecule metabolic process (BP); negative regulation of metabolic process (BP); negative regulation of gene expression (BP)
Crypa2_295129	1.71763	3	negative regulation of macromolecule metabolic process (BP); negative regulation of metabolic process (BP); negative regulation of gene expression (BP)
Crypa2_333536	1.71081	3	negative regulation of macromolecule metabolic process (BP); negative regulation of metabolic process (BP); negative regulation of gene expression (BP)
Crypa2_358535	1.54141	3	negative regulation of macromolecule metabolic process (BP); negative regulation of metabolic process (BP); negative regulation of gene expression (BP)
Crypa2_108121	1.67032	2	negative regulation of macromolecule metabolic process (BP); negative regulation of metabolic process (BP)
Crypa2_244768	1.58685	2	phosphotransferase activity, alcohol group as acceptor (MF); kinase activity (MF)
Crypa2_285788	1.65879	2	negative regulation of macromolecule metabolic process (BP); negative regulation of metabolic process (BP)
Crypa2_63295	1.502	2	negative regulation of macromolecule metabolic process (BP); negative regulation of metabolic process (BP)
