# Supplementary material for: Hypovirus‐Induced Phosphorylation of CpIre1 Modulates Unfolded Protein Response and Virulence in Cryphonectria parasitica
Source: Mol Plant Pathol. 2026 Feb 15;27(2):e70227. doi: 10.1111/mpp.70227 (PMC12907514; doi:10.1111/mpp.70227)
Supplement: Supplementary file 17 — Table S5: Differentially expressed genes in KU80/CHV1‐EP713 and ΔCpIre1/CHV1‐EP713. [file MPP-27-e70227-s018.xlsx]

## Sheet: Sheet1
Table S5 Differentially expressed genes in KU80/CHV1-EP713 and △CpIre1/CHV1-EP713
GeneName	KU80/CHVI-EP713_mean	∆CpIre1/CHVI-EP713_mean	log2(fc)	PValue	FDR	Symbol
jgi.p|Crypa2|335102	0.001	3.93667	11.9428	0.00012199	0.00106401	--
jgi.p|Crypa2|75088	0.001	3.86	11.9144	0.000475863	0.00350176	--
jgi.p|Crypa2|18892	0.001	3.18333	11.6363	1.17266e-05	0.000134569	--
MSTRG.6221	0.001	2.57	11.3276	7.39012e-10	1.83348e-08	--
jgi.p|Crypa2|228735	0.001	2.50333	11.2896	3.15879e-08	5.89043e-07	--
jgi.p|Crypa2|51683	0.001	1.84333	10.8481	8.48519e-09	1.75621e-07	YLR278C
jgi.p|Crypa2|62319	0.001	1.72	10.7482	0.00466654	0.0234491	--
jgi.p|Crypa2|223218	0.001	1.58	10.6257	0.0103867	0.0441081	--
MSTRG.7094	0.001	1.50667	10.5571	3.10698e-11	8.93196e-10	--
jgi.p|Crypa2|68640	0.001	1.48667	10.5379	1.04823e-07	1.78916e-06	--
jgi.p|Crypa2|245590	0.001	1.23667	10.2722	1.05206e-07	1.79302e-06	--
jgi.p|Crypa2|73251	0.001	1.17333	10.1964	2.1115e-05	0.00022668	--
jgi.p|Crypa2|225614	0.001	1.13	10.1421	6.43663e-12	2.01465e-10	--
jgi.p|Crypa2|75309	0.001	1.09333	10.0945	0.000280407	0.00221987	--
jgi.p|Crypa2|261577	0.0833333	84.1	9.979	9.80959e-08	1.68435e-06	tpcC
jgi.p|Crypa2|38649	0.001	0.973333	9.92679	0.0112351	0.0468279	csn
jgi.p|Crypa2|343689	0.001	0.913333	9.835	0.00112787	0.00731144	--
jgi.p|Crypa2|335100	0.001	0.833333	9.70275	1.5718e-05	0.000175124	--
MSTRG.4390	0.001	0.793333	9.63178	0.00066266	0.0046528	--
jgi.p|Crypa2|355284	4.47667	3300.9	9.52622	4.19534e-33	6.88456e-31	ARB_02462
jgi.p|Crypa2|287530	1.24	909.127	9.518	2.79886e-44	9.74257e-42	ZEB1
jgi.p|Crypa2|337606	1.28	927.28	9.50072	2.15842e-43	6.52466e-41	patO
jgi.p|Crypa2|356900	0.493333	344.22	9.44655	2.30459e-09	5.27348e-08	ptaB
jgi.p|Crypa2|274011	6.03667	4137.97	9.42096	5.80839e-13	2.07853e-11	hpm5
jgi.p|Crypa2|274065	0.14	95.64	9.41604	2.2935e-70	2.39504e-67	--
jgi.p|Crypa2|355276	2.06667	1389.34	9.39288	4.31669e-13	1.56917e-11	tcpC
jgi.p|Crypa2|355279	5.46333	3560.21	9.34797	9.23395e-35	1.73886e-32	tropC
jgi.p|Crypa2|355290	6.88333	4469.94	9.34293	1.35776e-42	3.89914e-40	--
jgi.p|Crypa2|356993	0.001	0.62	9.27612	0.00753625	0.0344144	--
jgi.p|Crypa2|355307	4.75667	2857.28	9.23048	1.37854e-26	1.55248e-24	HVO_B0029
jgi.p|Crypa2|334962	0.001	0.586667	9.1964	0.0085479	0.0380728	--
jgi.p|Crypa2|355303	3.52333	1877.43	9.0576	1.26843e-25	1.32458e-23	--
jgi.p|Crypa2|51589	0.001	0.53	9.04985	0.00667037	0.0311963	--
jgi.p|Crypa2|286303	0.196667	98.3367	8.96583	1.14478e-70	1.31501e-67	ZEB1
jgi.p|Crypa2|355270	1.24333	619.203	8.96006	1.0116e-32	1.59182e-30	gliA
jgi.p|Crypa2|262168	0.2	82.9133	8.69546	5.57462e-21	4.32673e-19	patE
jgi.p|Crypa2|340878	0.02	8.29	8.69523	0.000165098	0.0013975	JLP1
jgi.p|Crypa2|69386	1.15	466.073	8.66278	8.34561e-21	6.34874e-19	LAC-1
jgi.p|Crypa2|252003	0.596667	223.523	8.54928	8.19794e-40	2.00361e-37	ccsA
jgi.p|Crypa2|350192	0.823333	298.933	8.50413	1.85524e-39	4.43982e-37	hpm9
jgi.p|Crypa2|358233	8.26333	2840.91	8.42541	1.04019e-11	3.13614e-10	--
jgi.p|Crypa2|68933	0.001	0.343333	8.42347	0.00424759	0.0218016	--
jgi.p|Crypa2|356434	0.163333	55.4667	8.40766	8.01925e-49	3.07057e-46	yanC
MSTRG.10202	0.336667	107.827	8.32318	1.77457e-41	4.74058e-39	--
jgi.p|Crypa2|277466	0.206667	64.92	8.29521	4.07877e-36	7.8088e-34	--
jgi.p|Crypa2|351577	0.0333333	9.93333	8.21917	6.01809e-19	4.13951e-17	--
jgi.p|Crypa2|277649	0.0166667	4.91	8.20261	3.57995e-14	1.48996e-12	--
jgi.p|Crypa2|259002	0.0866667	23.8967	8.10712	7.48032e-19	5.0844e-17	--
jgi.p|Crypa2|338601	0.001	0.263333	8.04075	0.0017951	0.0108186	FCK2
jgi.p|Crypa2|76171	0.0233333	4.88	7.70834	1.60665e-08	3.1175e-07	Pnpla8
jgi.p|Crypa2|327792	0.0466667	9.68667	7.69746	3.21648e-08	5.98828e-07	--
jgi.p|Crypa2|295808	0.116667	23.75	7.66939	3.25246e-17	1.94921e-15	--
jgi.p|Crypa2|352900	0.0266667	4.64	7.44294	1.17869e-05	0.000135126	--
jgi.p|Crypa2|51078	0.0866667	13.98	7.33367	6.27266e-06	7.64905e-05	--
MSTRG.13010	0.473333	73.8233	7.28508	4.10445e-31	5.89348e-29	--
jgi.p|Crypa2|233499	2.38667	364.867	7.25623	2.77404e-19	1.97922e-17	--
jgi.p|Crypa2|353495	0.0166667	2.41667	7.17991	1.51462e-09	3.57257e-08	--
jgi.p|Crypa2|14143	0.07	10.08	7.16993	4.31875e-17	2.54408e-15	fsr3
jgi.p|Crypa2|331425	0.03	4.01333	7.06369	1.84517e-05	0.000202247	--
jgi.p|Crypa2|269861	0.03	3.99	7.05528	1.22845e-09	2.94597e-08	aflN
jgi.p|Crypa2|356898	1.59	202.567	6.99323	4.07415e-22	3.51878e-20	Hsd17b7
jgi.p|Crypa2|242545	1.37667	173.57	6.97819	1.4238e-25	1.47344e-23	--
jgi.p|Crypa2|321284	7.21333	792.183	6.77902	5.89528e-50	2.41854e-47	--
jgi.p|Crypa2|340888	0.0766667	8.11667	6.72614	2.6849e-11	7.74911e-10	sdnE
jgi.p|Crypa2|33527	0.293333	30.2	6.68586	4.50661e-11	1.28775e-09	sfnG
jgi.p|Crypa2|327767	1.72667	173.91	6.65421	2.05484e-47	7.37624e-45	--
jgi.p|Crypa2|288265	0.973333	96.6	6.63295	5.6763e-12	1.79462e-10	cpaO
jgi.p|Crypa2|286719	0.43	41.8567	6.60498	4.09731e-49	1.62296e-46	--
jgi.p|Crypa2|327661	0.0266667	2.51333	6.55842	2.51579e-07	4.08176e-06	--
jgi.p|Crypa2|357090	12.0667	1104.46	6.51617	1.64584e-43	5.2516e-41	gedE
jgi.p|Crypa2|262172	0.203333	18.36	6.49658	1.30817e-15	6.36737e-14	roqT
jgi.p|Crypa2|350452	1.44333	129.64	6.48896	7.58231e-27	8.62357e-25	--
jgi.p|Crypa2|330472	0.06	5.37	6.48382	1.54828e-05	0.000173176	--
jgi.p|Crypa2|70242	0.0966667	8.34333	6.43146	0.00299551	0.016395	SPBC1773.15
jgi.p|Crypa2|345789	0.193333	16.4067	6.40705	1.76607e-05	0.000194504	Oplah
jgi.p|Crypa2|73663	0.12	10.0133	6.38274	0.00231853	0.0133432	aflR
jgi.p|Crypa2|322408	0.136667	11.24	6.36184	4.10331e-10	1.05683e-08	--
jgi.p|Crypa2|348801	0.0133333	1.08	6.33985	8.00053e-07	1.17372e-05	--
jgi.p|Crypa2|343529	0.176667	13.8633	6.2941	4.30818e-37	8.68212e-35	P450-1
jgi.p|Crypa2|52414	0.41	30.3067	6.20787	1.42058e-33	2.43554e-31	azr
jgi.p|Crypa2|283818	0.403333	29.0633	6.17108	1.73948e-18	1.14179e-16	ccsC
jgi.p|Crypa2|355464	0.0166667	1.18333	6.14975	2.23588e-05	0.000238917	MIMI_L477
jgi.p|Crypa2|330034	0.0233333	1.55	6.05373	1.33359e-05	0.000151823	--
jgi.p|Crypa2|350975	0.363333	23.7133	6.02826	3.79015e-38	7.9159e-36	--
jgi.p|Crypa2|65979	0.496667	31.6067	5.99181	6.29888e-42	1.72274e-39	--
jgi.p|Crypa2|355257	0.166667	10.2467	5.94205	2.18354e-09	5.04674e-08	--
jgi.p|Crypa2|354015	1.2	73.2833	5.93238	2.17775e-05	0.000233575	tropC
jgi.p|Crypa2|260352	0.0433333	2.62333	5.91978	1.06496e-05	0.000123692	--
MSTRG.1459	1.83667	111.047	5.91793	5.92775e-89	1.49242e-85	--
jgi.p|Crypa2|354049	0.0366667	2.16667	5.88486	1.4161e-05	0.000160264	--
jgi.p|Crypa2|287614	1.30333	74.12	5.82958	2.82973e-20	2.08366e-18	AKR7A3
jgi.p|Crypa2|356997	20.5833	1153.61	5.80854	2.04424e-14	8.92858e-13	aclE
jgi.p|Crypa2|335139	0.0533333	2.98667	5.80735	7.06293e-09	1.48866e-07	tenB
jgi.p|Crypa2|356529	1.63333	89.9233	5.7828	2.96004e-10	7.76301e-09	sdnK
jgi.p|Crypa2|262235	0.0666667	3.54667	5.73335	4.47425e-08	8.14512e-07	dtxS2
jgi.p|Crypa2|266750	0.14	7.39	5.72208	3.83749e-08	7.07564e-07	nagX
jgi.p|Crypa2|356543	5.87333	307.973	5.71248	1.31007e-111	7.52438e-108	LOT6
jgi.p|Crypa2|331464	0.313333	16.3367	5.70427	6.01859e-69	5.31812e-66	--
jgi.p|Crypa2|320149	0.0166667	0.863333	5.69488	0.00143179	0.00890952	aspB
jgi.p|Crypa2|291163	1.4	69.8533	5.64083	2.08736e-19	1.50802e-17	FUM2
jgi.p|Crypa2|355993	0.653333	31.6433	5.59794	1.38707e-09	3.29882e-08	--
jgi.p|Crypa2|283607	8.26667	394.55	5.57676	7.3101e-13	2.58373e-11	--
jgi.p|Crypa2|263748	0.373333	17.22	5.52748	1.09648e-27	1.31201e-25	FAH
jgi.p|Crypa2|261800	0.03	1.37333	5.51658	0.000584279	0.00418691	liz1
jgi.p|Crypa2|74006	0.08	3.52	5.45943	9.99923e-10	2.43867e-08	--
jgi.p|Crypa2|323637	3.93333	172.207	5.45224	1.25191e-52	5.53103e-50	--
jgi.p|Crypa2|260799	0.256667	10.8867	5.40652	3.03107e-10	7.93118e-09	SPCC736.13
jgi.p|Crypa2|247692	0.573333	24.09	5.39292	2.01636e-38	4.45421e-36	oxt
jgi.p|Crypa2|258601	3.66667	153.553	5.38813	6.3172e-15	2.90263e-13	ccsC
jgi.p|Crypa2|354832	2.16667	87.82	5.341	0.000738009	0.00510693	--
jgi.p|Crypa2|250961	0.0366667	1.47667	5.33173	0.000603881	0.00430589	--
jgi.p|Crypa2|57319	19.9333	783.14	5.29602	6.73322e-12	2.08476e-10	--
jgi.p|Crypa2|253279	0.213333	8.26667	5.27612	1.10217e-06	1.58849e-05	PLR_Tp2
jgi.p|Crypa2|106447	0.14	5.31	5.24521	8.38587e-12	2.56193e-10	--
jgi.p|Crypa2|352652	0.553333	20.7467	5.22859	3.87399e-36	7.54247e-34	fldZ
jgi.p|Crypa2|286718	0.133333	4.89	5.19673	3.36223e-12	1.08794e-10	--
jgi.p|Crypa2|283828	0.43	15.7667	5.1964	7.70799e-13	2.69944e-11	avnA
jgi.p|Crypa2|268342	2.48333	88.9533	5.1627	2.98247e-22	2.63535e-20	--
jgi.p|Crypa2|338865	0.19	6.80333	5.16217	1.24442e-13	4.87874e-12	OpS4
jgi.p|Crypa2|332401	0.0433333	1.54333	5.15443	0.000175643	0.00147919	--
jgi.p|Crypa2|49001	0.0333333	1.18667	5.15381	0.000572576	0.00412104	chi3
jgi.p|Crypa2|60079	0.113333	3.93333	5.11711	7.1634e-12	2.20606e-10	alb1
jgi.p|Crypa2|346809	2.94	99.57	5.08182	7.82578e-21	5.99298e-19	CYP505
jgi.p|Crypa2|335541	0.0233333	0.786667	5.07529	0.000530957	0.00385722	nicC
jgi.p|Crypa2|272492	0.66	22.22	5.07325	7.29829e-08	1.28189e-06	gsfJ
jgi.p|Crypa2|358138	3.78333	126.92	5.06812	6.42028e-143	7.37497e-139	--
jgi.p|Crypa2|105487	4.11667	137.847	5.06544	2.3589e-15	1.13375e-13	Rdh14
jgi.p|Crypa2|354904	2.30667	75.6333	5.03514	5.85474e-54	2.93769e-51	--
jgi.p|Crypa2|324303	12.4067	399.983	5.01075	1.1011e-28	1.42116e-26	bik4
jgi.p|Crypa2|228570	0.85	27.1233	4.99593	1.74647e-29	2.30594e-27	otcC
jgi.p|Crypa2|103824	0.203333	6.46333	4.99036	6.6696e-12	2.07625e-10	--
jgi.p|Crypa2|356355	0.87	27.5133	4.98297	3.38509e-17	2.01474e-15	--
jgi.p|Crypa2|269444	0.38	11.97	4.97728	1.09731e-16	6.08925e-15	At5g25400
jgi.p|Crypa2|269811	0.486667	15.0667	4.95228	2.41675e-14	1.05156e-12	xptB
jgi.p|Crypa2|352242	1.69333	52.1833	4.94565	5.82885e-18	3.71978e-16	--
jgi.p|Crypa2|357014	0.0166667	0.51	4.93546	0.000924076	0.00620027	--
jgi.p|Crypa2|331813	0.09	2.74667	4.93161	9.53003e-05	0.000851918	--
jgi.p|Crypa2|352321	0.336667	10.2633	4.93003	5.00778e-17	2.91735e-15	azaJ
jgi.p|Crypa2|61234	0.0233333	0.71	4.92735	0.00287974	0.0158884	CC1G_03009
jgi.p|Crypa2|251667	1.64	48.9833	4.90052	8.73048e-14	3.48219e-12	MDR1
jgi.p|Crypa2|337847	2.63	78.1433	4.89299	1.35895e-09	3.23864e-08	AMT3-1
jgi.p|Crypa2|355084	3.75667	110.987	4.88479	2.33375e-13	8.96583e-12	--
jgi.p|Crypa2|68540	1.43667	41.11	4.83869	3.12115e-15	1.49386e-13	--
jgi.p|Crypa2|232284	0.23	6.55667	4.83326	1.18131e-08	2.35996e-07	--
jgi.p|Crypa2|261933	1.30333	36.4633	4.80617	3.57412e-41	9.33089e-39	mdpA
jgi.p|Crypa2|36360	0.203333	5.55333	4.77144	3.9349e-14	1.62008e-12	--
jgi.p|Crypa2|334139	2.05	55.8333	4.76743	2.51174e-55	1.37392e-52	--
jgi.p|Crypa2|343054	0.176667	4.79333	4.76193	1.03723e-05	0.000120838	MST7
jgi.p|Crypa2|279359	2.07333	56.18	4.76003	3.18014e-36	6.29832e-34	--
jgi.p|Crypa2|50206	0.156667	4.21667	4.75033	2.18943e-13	8.46803e-12	BACOVA_02654
jgi.p|Crypa2|330495	0.0333333	0.896667	4.74953	0.00114496	0.00739719	--
jgi.p|Crypa2|347332	0.263333	6.92333	4.7165	3.61842e-14	1.50053e-12	atnG
jgi.p|Crypa2|240932	0.943333	24.49	4.69828	3.36179e-38	7.15127e-36	--
jgi.p|Crypa2|274712	13.4967	348.96	4.69239	3.2358e-14	1.36653e-12	TOXD
jgi.p|Crypa2|276377	33.2667	855.203	4.68412	6.28709e-11	1.76577e-09	GAL80
jgi.p|Crypa2|31240	1.36	34.9533	4.68375	8.74815e-19	5.91118e-17	PbP450-2
jgi.p|Crypa2|355549	11.34	290.777	4.68042	7.99374e-78	1.02027e-74	mmsB
jgi.p|Crypa2|343517	0.163333	4.13333	4.66141	3.17059e-09	7.04459e-08	sol5
jgi.p|Crypa2|339784	0.09	2.26667	4.6545	4.15629e-08	7.59035e-07	aclS
jgi.p|Crypa2|33669	4.71333	117.797	4.64341	3.4366e-15	1.63125e-13	glcA
jgi.p|Crypa2|272535	1.91333	47.8	4.64285	5.76454e-69	5.31812e-66	PMA1
jgi.p|Crypa2|347159	0.86	21.33	4.6324	1.95139e-82	3.20223e-79	terD
jgi.p|Crypa2|283820	1.56333	38.4367	4.61979	6.97996e-26	7.42396e-24	mrr1
jgi.p|Crypa2|353958	0.193333	4.73	4.61268	3.38919e-05	0.000344223	plr1
MSTRG.3448	0.0766667	1.81	4.56125	0.00297652	0.0163126	--
jgi.p|Crypa2|250225	0.166667	3.89667	4.5472	9.44744e-16	4.69795e-14	--
jgi.p|Crypa2|74077	0.186667	4.35	4.54248	1.38658e-27	1.62527e-25	--
jgi.p|Crypa2|354177	6.95333	155.907	4.48683	9.39599e-30	1.26978e-27	bik4
jgi.p|Crypa2|338818	0.123333	2.76333	4.48577	1.51935e-06	2.12063e-05	SRG1
jgi.p|Crypa2|259669	0.08	1.77667	4.47303	5.60542e-12	1.77872e-10	het-6
jgi.p|Crypa2|36707	36.45	809.2	4.47251	1.93353e-17	1.18773e-15	--
jgi.p|Crypa2|291779	1.70333	37.4667	4.45917	6.91532e-32	1.03164e-29	--
jgi.p|Crypa2|295293	27.5933	592.26	4.42384	1.72625e-25	1.77049e-23	mpaDE
jgi.p|Crypa2|338785	2.73	58.2667	4.4157	0.000592498	0.00423524	SPCC777.03c
jgi.p|Crypa2|61092	0.12	2.55333	4.41128	7.27576e-09	1.52512e-07	azaJ
jgi.p|Crypa2|72013	0.153333	3.24333	4.40273	7.01191e-05	0.000648517	--
jgi.p|Crypa2|323032	4.03	83.43	4.37171	1.25146e-19	9.15635e-18	gsl-3
jgi.p|Crypa2|353416	5.19	107.19	4.36829	5.57838e-23	5.12631e-21	--
jgi.p|Crypa2|296388	3.27667	65.1133	4.31265	2.20408e-10	5.87429e-09	ntaA
jgi.p|Crypa2|59980	8.35	163.543	4.29175	4.71136e-09	1.02112e-07	plr1
jgi.p|Crypa2|39251	10.71	208.53	4.28322	8.53724e-12	2.60126e-10	lcc2
jgi.p|Crypa2|252732	1.14333	22.0733	4.27099	1.12094e-25	1.18131e-23	aclC
jgi.p|Crypa2|253009	0.366667	6.96333	4.24724	2.4289e-27	2.81826e-25	aclP
jgi.p|Crypa2|343760	29.78	563.123	4.24104	3.69766e-10	9.65341e-09	bfr1
jgi.p|Crypa2|323257	3.93	73.8833	4.23265	3.5124e-68	2.88192e-65	--
jgi.p|Crypa2|342924	0.196667	3.63	4.20615	1.47782e-17	9.22595e-16	--
MSTRG.7529	0.0566667	1.03667	4.19331	0.00213411	0.0124756	--
jgi.p|Crypa2|357276	201.823	3679.74	4.18844	5.18538e-11	1.47437e-09	--
MSTRG.411	0.19	3.45333	4.18392	1.33839e-11	4.00367e-10	--
jgi.p|Crypa2|352537	405.453	7368.32	4.18373	3.91811e-10	1.01597e-08	--
jgi.p|Crypa2|245974	1.51333	27.0033	4.15734	2.03347e-10	5.4322e-09	nadA
jgi.p|Crypa2|331931	0.68	12.1067	4.15412	6.74118e-19	4.60928e-17	--
jgi.p|Crypa2|339778	0.496667	8.81667	4.14988	5.7393e-15	2.65836e-13	--
jgi.p|Crypa2|355763	2.37667	41.9467	4.14154	9.08761e-09	1.86077e-07	--
jgi.p|Crypa2|67931	3.81333	66.96	4.13417	4.70166e-08	8.53207e-07	--
jgi.p|Crypa2|71282	0.04	0.696667	4.1224	0.00256062	0.0144687	--
jgi.p|Crypa2|53264	0.25	4.34	4.1177	1.38318e-06	1.96156e-05	mpl7
MSTRG.2032	1.34667	23.3567	4.11637	4.6852e-19	3.2421e-17	--
jgi.p|Crypa2|343692	4.00667	68.8433	4.10284	1.96869e-10	5.2714e-09	--
jgi.p|Crypa2|279552	1.09667	18.8133	4.10056	2.35669e-18	1.53814e-16	ARB_03106
MSTRG.7531	1.04667	17.8633	4.09313	1.5586e-19	1.13314e-17	--
jgi.p|Crypa2|93109	0.253333	4.32333	4.09304	0.000165817	0.00140158	CEL6A
jgi.p|Crypa2|262729	0.356667	6.01	4.07472	3.9967e-08	7.33388e-07	--
jgi.p|Crypa2|349555	2.62667	43.92	4.06357	2.72012e-33	4.52841e-31	--
jgi.p|Crypa2|28179	2.18333	36.3033	4.0555	3.10558e-22	2.72319e-20	--
jgi.p|Crypa2|333251	50.8567	840.387	4.04654	1.67895e-08	3.24137e-07	ATR9
jgi.p|Crypa2|277540	0.256667	4.22667	4.04155	2.29951e-22	2.06363e-20	dotC
jgi.p|Crypa2|72086	0.0866667	1.40667	4.02066	0.000116356	0.00101874	--
jgi.p|Crypa2|48889	0.0433333	0.703333	4.02066	0.00112582	0.0073031	liz1
jgi.p|Crypa2|223901	1.35667	22.01	4.02002	7.41093e-13	2.61133e-11	cctP
jgi.p|Crypa2|254604	13.4633	218.08	4.01775	0.00198866	0.011763	EPHX1
jgi.p|Crypa2|108553	0.0533333	0.86	4.01123	4.08439e-05	0.000407623	tdiA
jgi.p|Crypa2|285678	1.94	31.13	4.00418	1.65976e-21	1.37163e-19	ptaL
jgi.p|Crypa2|52448	0.3	4.79333	3.99799	4.08941e-13	1.49602e-11	--
jgi.p|Crypa2|340894	0.263333	4.16667	3.98393	4.17067e-07	6.43067e-06	cmt1
jgi.p|Crypa2|64971	0.276667	4.34	3.97147	0.000116026	0.00101662	apdF
jgi.p|Crypa2|332060	0.133333	2.08667	3.96809	1.3704e-07	2.3048e-06	liz1
jgi.p|Crypa2|353195	1.44	22.35	3.95613	1.18952e-08	2.37222e-07	--
jgi.p|Crypa2|341679	0.696667	10.7633	3.94951	6.97214e-14	2.82003e-12	phtD
jgi.p|Crypa2|260426	0.916667	13.9633	3.9291	1.51363e-09	3.57257e-08	--
jgi.p|Crypa2|289856	0.146667	2.19667	3.9047	1.9875e-08	3.78614e-07	--
jgi.p|Crypa2|348599	2.22333	33.0133	3.89225	6.46267e-22	5.41874e-20	--
jgi.p|Crypa2|73810	0.06	0.89	3.89077	0.00618562	0.0294768	--
jgi.p|Crypa2|69121	7.86	115.503	3.87726	5.10128e-28	6.36939e-26	--
jgi.p|Crypa2|356101	33.2267	487.217	3.87415	1.03818e-07	1.77728e-06	--
jgi.p|Crypa2|349195	7.07333	103.65	3.87319	1.43911e-32	2.23393e-30	--
jgi.p|Crypa2|269678	3.43667	50.2733	3.87071	8.23792e-14	3.29718e-12	TOXD
jgi.p|Crypa2|341462	1.72333	25.1733	3.86862	6.38043e-09	1.35225e-07	SPBC1683.05
jgi.p|Crypa2|340040	0.946667	13.1167	3.7924	4.98105e-14	2.02898e-12	UGA4
jgi.p|Crypa2|355831	4.05333	56.0567	3.78971	2.34713e-37	4.81455e-35	RTA1
jgi.p|Crypa2|248376	11.2567	155.147	3.78478	1.445e-13	5.62668e-12	--
jgi.p|Crypa2|350499	76.5833	1053.99	3.78269	9.8467e-19	6.5761e-17	tenC
jgi.p|Crypa2|72265	0.786667	10.72	3.76841	2.64354e-13	1.00551e-11	--
jgi.p|Crypa2|343727	5.60667	76.01	3.76097	7.97428e-13	2.77359e-11	--
jgi.p|Crypa2|93765	2.30333	31.16	3.7579	4.43398e-19	3.08685e-17	gfa
jgi.p|Crypa2|328456	44.6167	599.977	3.74925	0.00938933	0.0409318	SPBC1773.03c
jgi.p|Crypa2|66038	2.22	29.81	3.74716	1.05219e-05	0.000122457	--
MSTRG.10152	0.07	0.93	3.7318	0.0050615	0.0249963	--
jgi.p|Crypa2|252545	0.276667	3.66333	3.72694	4.74848e-07	7.23264e-06	--
jgi.p|Crypa2|64984	0.483333	6.38	3.72247	2.30992e-13	8.90405e-12	MCH4
jgi.p|Crypa2|229564	11.3967	148.877	3.70743	1.50136e-33	2.5362e-31	atmM
jgi.p|Crypa2|356612	0.843333	10.8533	3.68589	3.35752e-09	7.44553e-08	--
jgi.p|Crypa2|267273	1.52	19.36	3.67094	6.78017e-30	9.27188e-28	ATR10
jgi.p|Crypa2|74789	1.37	17.14	3.64512	2.96985e-12	9.69165e-11	--
jgi.p|Crypa2|343619	0.0366667	0.456667	3.6386	0.000836231	0.00569401	BCO2
jgi.p|Crypa2|75102	0.68	8.45333	3.63591	0.000395303	0.00298936	--
jgi.p|Crypa2|55885	2.58	31.9333	3.62962	9.24218e-21	6.98453e-19	--
MSTRG.3117	10.3633	127.81	3.62444	2.09537e-34	3.76087e-32	--
jgi.p|Crypa2|322039	1.34333	16.5567	3.62352	1.19997e-27	1.42104e-25	--
jgi.p|Crypa2|72236	0.216667	2.67	3.62329	4.09094e-08	7.4829e-07	--
jgi.p|Crypa2|107415	3.19	39.14	3.61702	1.30664e-23	1.24045e-21	FUB8
jgi.p|Crypa2|320063	2.86333	35.11	3.61611	7.18568e-12	2.207e-10	--
jgi.p|Crypa2|38860	4.00667	48.8167	3.6069	5.26587e-11	1.49356e-09	DCW1
jgi.p|Crypa2|231986	0.446667	5.43333	3.60457	2.12636e-12	7.07987e-11	--
jgi.p|Crypa2|334105	2.05	24.8467	3.59936	3.42552e-57	2.071e-54	--
jgi.p|Crypa2|73409	0.06	0.72	3.58496	0.00337058	0.0180167	SEO1
jgi.p|Crypa2|325249	0.0366667	0.436667	3.57399	0.00247765	0.0140686	--
jgi.p|Crypa2|102568	8.59667	101.687	3.56421	1.10299e-33	1.91971e-31	--
jgi.p|Crypa2|264365	0.323333	3.79	3.5511	0.000893057	0.00601675	--
jgi.p|Crypa2|355797	4.52667	52.98	3.54893	1.03785e-13	4.0828e-12	psoC
jgi.p|Crypa2|274060	8.78	102.49	3.54512	6.49615e-89	1.49242e-85	--
jgi.p|Crypa2|222652	0.65	7.49333	3.5271	3.545e-14	1.48078e-12	isp
jgi.p|Crypa2|70236	1.04667	11.9833	3.51716	5.79026e-05	0.000552431	--
jgi.p|Crypa2|349693	0.0533333	0.61	3.5157	3.89408e-06	4.97568e-05	--
jgi.p|Crypa2|321782	0.32	3.64333	3.50912	0.00218088	0.0127231	--
jgi.p|Crypa2|333765	0.296667	3.37333	3.50726	0.00988937	0.0424829	SPCC1494.01
jgi.p|Crypa2|86830	0.216667	2.43333	3.48938	3.97273e-21	3.12567e-19	terA
jgi.p|Crypa2|283822	0.0866667	0.963333	3.47449	0.0087359	0.0387271	--
jgi.p|Crypa2|355334	6.74333	74.5333	3.46635	5.00704e-10	1.27247e-08	--
jgi.p|Crypa2|347157	8.91333	97.26	3.44781	9.93489e-14	3.92172e-12	--
jgi.p|Crypa2|254919	0.683333	7.35	3.42708	0.000166175	0.00140253	aflE
jgi.p|Crypa2|263915	0.946667	10.1467	3.42201	1.48175e-26	1.63662e-24	lolP1
jgi.p|Crypa2|336019	0.17	1.81667	3.41769	4.65423e-05	0.00045617	avnA
jgi.p|Crypa2|357698	277.17	2953.03	3.41335	5.32558e-08	9.55859e-07	yfcG
jgi.p|Crypa2|344401	50.1233	529.933	3.40226	1.56704e-08	3.05547e-07	yfcG
jgi.p|Crypa2|326501	1.21667	12.6733	3.38079	4.68848e-14	1.9166e-12	--
MSTRG.3121	0.616667	6.42	3.38001	0.00188202	0.0112715	--
jgi.p|Crypa2|45552	0.58	5.97	3.36361	5.79198e-06	7.08546e-05	fsa3
jgi.p|Crypa2|293216	2.88	29.07	3.33539	1.86766e-14	8.18848e-13	FUB11
jgi.p|Crypa2|48948	0.0933333	0.94	3.3322	0.00515676	0.0253686	lepI
jgi.p|Crypa2|296739	1.74667	17.39	3.31558	3.12524e-13	1.16937e-11	tfdB
jgi.p|Crypa2|356050	3.26	32.4533	3.31542	5.88203e-54	2.93769e-51	--
jgi.p|Crypa2|76074	0.106667	1.05333	3.30378	8.44825e-05	0.00076534	--
jgi.p|Crypa2|74910	0.78	7.69667	3.30269	3.42954e-16	1.78258e-14	--
jgi.p|Crypa2|231466	9.80667	96.7567	3.30253	1.50106e-05	0.000168385	ykfA
jgi.p|Crypa2|320470	71.1	701.477	3.30247	2.35022e-31	3.41733e-29	--
jgi.p|Crypa2|349207	1.53	15.0867	3.30167	8.88871e-17	4.98071e-15	--
jgi.p|Crypa2|70848	0.1	0.983333	3.29768	0.00348273	0.0184786	--
jgi.p|Crypa2|355782	9.69	94.1067	3.27973	1.73211e-62	1.24355e-59	--
jgi.p|Crypa2|321800	46.3767	447.613	3.27078	3.44682e-08	6.38607e-07	mpaDE
jgi.p|Crypa2|346445	1.12	10.6633	3.25109	2.26569e-15	1.09353e-13	--
jgi.p|Crypa2|356411	4.45333	42.25	3.24599	5.79209e-40	1.44638e-37	avnA
jgi.p|Crypa2|354037	2.65	25.0033	3.23806	4.39111e-13	1.58618e-11	--
jgi.p|Crypa2|352926	0.6	5.65667	3.23692	1.62123e-11	4.82463e-10	PDC1
jgi.p|Crypa2|339143	0.646667	6.09333	3.23614	0.00122305	0.00782251	--
jgi.p|Crypa2|66157	0.62	5.72	3.20568	1.57911e-09	3.71705e-08	mhbM
jgi.p|Crypa2|264272	0.323333	2.98	3.20422	2.17221e-06	2.92522e-05	sorD
jgi.p|Crypa2|234135	1.09667	10.0933	3.20221	4.68479e-06	5.87491e-05	--
jgi.p|Crypa2|357062	13.69	123.853	3.17744	1.12398e-57	7.17286e-55	--
jgi.p|Crypa2|278980	28.6733	258.7	3.1735	2.21535e-05	0.000237168	fgaOx3
jgi.p|Crypa2|355801	7.75667	69.8167	3.17006	7.8307e-10	1.93443e-08	sor5
jgi.p|Crypa2|354012	37.78	334.757	3.14742	2.82626e-08	5.31346e-07	--
jgi.p|Crypa2|356409	4.39	38.7133	3.14054	1.70703e-43	5.29963e-41	CYP3A43
jgi.p|Crypa2|292908	0.146667	1.29333	3.14048	0.00431679	0.0220498	htyF
jgi.p|Crypa2|321812	17.32	152.307	3.13647	1.11906e-12	3.84869e-11	--
jgi.p|Crypa2|256003	0.226667	1.97667	3.12443	3.40162e-06	4.39039e-05	SH0585
jgi.p|Crypa2|332062	0.166667	1.45	3.12102	4.88895e-05	0.000477546	aspB
jgi.p|Crypa2|256088	0.91	7.91333	3.12035	7.43771e-13	2.61275e-11	--
jgi.p|Crypa2|340956	0.5	4.33333	3.11548	0.00128508	0.00816569	--
jgi.p|Crypa2|99695	0.78	6.74667	3.11263	0.000492243	0.00360612	--
jgi.p|Crypa2|350984	18.23	157.5	3.11097	2.18828e-40	5.58594e-38	asqM
jgi.p|Crypa2|249014	1.04	8.94333	3.10423	7.53947e-17	4.2663e-15	--
jgi.p|Crypa2|264674	0.0566667	0.486667	3.10236	0.00315485	0.0171023	FUS6
jgi.p|Crypa2|355859	1.50333	12.91	3.10225	9.20346e-12	2.78945e-10	--
jgi.p|Crypa2|259842	0.43	3.69	3.10121	2.51156e-06	3.34302e-05	--
jgi.p|Crypa2|339650	0.0566667	0.483333	3.09245	0.00530469	0.0259516	STL1
jgi.p|Crypa2|96985	3.85333	32.7467	3.08717	2.91808e-06	3.83524e-05	roqT
jgi.p|Crypa2|62735	3.19667	26.9467	3.07547	1.13229e-05	0.000130588	AZG1
jgi.p|Crypa2|286329	26.61	223.823	3.07232	4.0404e-09	8.8912e-08	fsr4
jgi.p|Crypa2|234781	0.55	4.62333	3.07143	5.62151e-06	6.91374e-05	--
jgi.p|Crypa2|58845	0.0866667	0.726667	3.06774	0.00176812	0.010681	faeB-2
jgi.p|Crypa2|48989	31.1	258.913	3.05748	3.15135e-13	1.17531e-11	mcr1
jgi.p|Crypa2|258999	0.236667	1.95333	3.04501	1.65169e-05	0.000183147	PRR1
jgi.p|Crypa2|348355	6.97667	57.3267	3.0386	8.23762e-22	6.85693e-20	azaI
jgi.p|Crypa2|75138	0.16	1.30333	3.02606	3.60842e-07	5.67807e-06	--
jgi.p|Crypa2|103807	7.74667	62.7767	3.01858	8.6009e-09	1.77424e-07	--
jgi.p|Crypa2|330293	1.15667	9.30333	3.00777	3.90054e-21	3.09003e-19	--
jgi.p|Crypa2|356957	1.69333	13.5767	3.00319	3.72266e-07	5.82776e-06	aurT
jgi.p|Crypa2|257713	1.40667	11.2567	3.00043	4.27066e-24	4.15738e-22	--
jgi.p|Crypa2|358328	19.22	153.72	2.99962	3.30429e-53	1.58152e-50	YML079W
jgi.p|Crypa2|229850	0.303333	2.41667	2.99404	0.000241949	0.00195586	--
jgi.p|Crypa2|321595	3.63	28.87	2.99153	4.73279e-16	2.4489e-14	katE
jgi.p|Crypa2|292947	1.86	14.79	2.99125	4.83083e-26	5.18614e-24	kanJ
jgi.p|Crypa2|347713	16.7767	132.523	2.98172	0.000223114	0.00182158	Plav_1781
jgi.p|Crypa2|65980	1.36	10.6833	2.97368	9.33963e-05	0.000836852	--
jgi.p|Crypa2|76204	0.45	3.53333	2.97303	4.08589e-27	4.69346e-25	--
jgi.p|Crypa2|333411	0.15	1.16667	2.95936	0.00602356	0.0287823	--
jgi.p|Crypa2|356412	5.36	41.56	2.95489	1.31786e-47	4.88331e-45	--
jgi.p|Crypa2|355004	0.386667	2.99333	2.95259	0.000181522	0.00152311	--
jgi.p|Crypa2|40675	1.14333	8.84333	2.95134	9.79569e-09	1.99156e-07	--
jgi.p|Crypa2|357810	17.3033	132.9	2.94122	2.37614e-26	2.5995e-24	--
jgi.p|Crypa2|31975	0.786667	6.01	2.93354	0.00233519	0.0134256	--
jgi.p|Crypa2|355783	10.61	80.0533	2.91554	2.84213e-30	3.98141e-28	--
jgi.p|Crypa2|287597	4.16	31.3267	2.91274	1.59674e-06	2.21519e-05	ayr1
jgi.p|Crypa2|39720	0.956667	7.17333	2.90656	0.000207879	0.00172039	DUR3
jgi.p|Crypa2|232525	0.333333	2.49667	2.90497	0.0116504	0.0483524	SPCC162.03
jgi.p|Crypa2|343596	8.74	65.42	2.90403	3.93672e-06	5.02457e-05	MT1298
jgi.p|Crypa2|223686	4.06333	30.2167	2.89461	4.07151e-08	7.45924e-07	cdcH
jgi.p|Crypa2|70969	1.05667	7.77333	2.87901	0.00293072	0.0161026	tropE
jgi.p|Crypa2|355518	0.586667	4.29	2.87036	3.97677e-08	7.30898e-07	--
jgi.p|Crypa2|223543	1.10667	8.07333	2.86694	0.000443194	0.00330582	--
jgi.p|Crypa2|358313	13.8333	100.713	2.86403	1.55248e-06	2.159e-05	imqG
jgi.p|Crypa2|356413	4.26	31.01	2.86381	9.05548e-39	2.03961e-36	--
jgi.p|Crypa2|329653	2.25667	16.3633	2.8582	7.99214e-13	2.77359e-11	af470
jgi.p|Crypa2|288120	71.0167	513.7	2.8547	4.1271e-07	6.37204e-06	CAH
jgi.p|Crypa2|86207	1.51667	10.9467	2.85152	4.36803e-13	1.58282e-11	--
MSTRG.12828	2.39667	17.2767	2.84972	1.30415e-13	5.09551e-12	--
jgi.p|Crypa2|295791	0.7	5.03	2.84513	9.612e-06	0.000112781	BAT1
jgi.p|Crypa2|321523	2.02667	14.5367	2.84252	1.15587e-12	3.93992e-11	--
jgi.p|Crypa2|60076	2.71667	19.25	2.82495	0.000972913	0.00648627	SPAC186.03
jgi.p|Crypa2|343570	1.31333	9.27	2.81934	4.87903e-21	3.81261e-19	FCK3
jgi.p|Crypa2|342552	1.65333	11.6667	2.81894	0.000776217	0.00534557	SPBPB21E7.04c
jgi.p|Crypa2|354805	33.3533	233.867	2.80978	3.8584e-65	2.95476e-62	aurS
MSTRG.3125	2.00667	14.0533	2.80804	8.22756e-08	1.4298e-06	--
jgi.p|Crypa2|68786	0.08	0.56	2.80735	0.0109499	0.0459504	--
jgi.p|Crypa2|357007	2.02333	14.0767	2.7985	4.02764e-15	1.90393e-13	gyaR
jgi.p|Crypa2|342643	3.70667	25.69	2.79301	6.34503e-16	3.23935e-14	--
jgi.p|Crypa2|321921	1.50333	10.3267	2.78014	0.00517945	0.0254498	--
jgi.p|Crypa2|358617	0.1	0.686667	2.77961	0.00726955	0.0333355	--
jgi.p|Crypa2|354138	15.99	108.48	2.76219	1.12766e-56	6.47673e-54	RDH13
jgi.p|Crypa2|322853	1.15667	7.83333	2.75965	1.21014e-10	3.27852e-09	--
MSTRG.4940	0.466667	3.12	2.74108	2.26819e-07	3.7115e-06	--
jgi.p|Crypa2|255361	0.546667	3.65	2.73916	1.37913e-08	2.71733e-07	ITR1
jgi.p|Crypa2|345618	78.8567	522.36	2.72774	0.001516	0.00933742	--
jgi.p|Crypa2|104198	85.6867	565.97	2.72358	6.28056e-17	3.5893e-15	CRP
jgi.p|Crypa2|357649	10.4333	68.9	2.7233	2.24288e-11	6.55571e-10	pepF
jgi.p|Crypa2|358588	10.8467	71.4633	2.71995	0.000517868	0.00377459	andI
jgi.p|Crypa2|321097	11.4633	74.17	2.69381	4.54835e-05	0.000447703	ATR10
jgi.p|Crypa2|356341	14.8033	95.2333	2.68554	6.99848e-06	8.42678e-05	BCHE
jgi.p|Crypa2|325194	0.28	1.78667	2.67377	2.14393e-07	3.52323e-06	nicC
jgi.p|Crypa2|324545	6.02	38.36	2.67177	3.5737e-23	3.31057e-21	adhA
jgi.p|Crypa2|350921	0.0666667	0.423333	2.66676	0.0115753	0.0481584	FUB1
jgi.p|Crypa2|274570	8.30333	52.6433	2.66449	2.06728e-05	0.000222349	OpS4
jgi.p|Crypa2|346324	0.38	2.39667	2.65696	3.59037e-05	0.000361144	SPBC1271.10c
jgi.p|Crypa2|46873	13.8367	87.24	2.65649	0.00409371	0.0211917	--
jgi.p|Crypa2|347989	63.42	398.893	2.65299	9.27499e-13	3.19946e-11	FAAH
MSTRG.3971	0.326667	2.04	2.64268	2.49738e-07	4.06337e-06	--
jgi.p|Crypa2|73634	0.25	1.54	2.62293	0.00574186	0.0276317	--
jgi.p|Crypa2|274751	10.5533	64.8233	2.61881	1.3817e-28	1.76351e-26	SPCC1494.01
jgi.p|Crypa2|340994	1.54333	9.47667	2.61833	1.15969e-06	1.66102e-05	AFLA_114810
jgi.p|Crypa2|358121	18.8767	115.603	2.61451	7.85659e-17	4.42396e-15	--
jgi.p|Crypa2|65847	4.58	27.9533	2.6096	2.76136e-06	3.65856e-05	DEP5
jgi.p|Crypa2|333151	0.983333	5.95333	2.59795	2.90082e-13	1.09252e-11	--
jgi.p|Crypa2|354502	13.1133	79.3033	2.59635	9.14716e-85	1.75122e-81	HMGCL
jgi.p|Crypa2|333347	0.153333	0.913333	2.57447	0.00440501	0.0223796	--
jgi.p|Crypa2|254587	1.32	7.84667	2.57154	7.15624e-09	1.50281e-07	--
jgi.p|Crypa2|229738	0.42	2.48667	2.56575	8.86278e-07	1.29665e-05	--
jgi.p|Crypa2|277548	0.22	1.29667	2.55923	2.06584e-05	0.000222349	--
jgi.p|Crypa2|349196	3.37333	19.7967	2.55301	4.73681e-06	5.93366e-05	--
jgi.p|Crypa2|45563	1.72	10.09	2.55245	2.93322e-17	1.77336e-15	--
jgi.p|Crypa2|358168	4.28667	25.0933	2.54938	2.43696e-21	1.98534e-19	--
jgi.p|Crypa2|230398	0.446667	2.61333	2.54862	2.44622e-06	3.26351e-05	MT1298
jgi.p|Crypa2|75164	0.506667	2.96333	2.54811	0.000430753	0.0032193	--
jgi.p|Crypa2|101386	1.34333	7.81	2.53951	0.00677639	0.0315655	--
jgi.p|Crypa2|41495	1.44333	8.34333	2.53122	3.98648e-09	8.78939e-08	--
jgi.p|Crypa2|268014	0.54	3.10333	2.52279	0.000963567	0.00643517	--
jgi.p|Crypa2|355802	1.47667	8.47667	2.52115	6.6515e-08	1.17728e-06	--
jgi.p|Crypa2|68986	1.04333	5.97	2.51653	0.000576344	0.00414038	--
jgi.p|Crypa2|269832	3.61667	20.6567	2.51387	3.02108e-80	4.3379e-77	ecdL
jgi.p|Crypa2|41483	8.10667	46.1933	2.5105	3.99306e-07	6.19004e-06	--
jgi.p|Crypa2|276559	32.1533	181.83	2.49955	5.83148e-34	1.03056e-31	DCL2
jgi.p|Crypa2|345317	0.173333	0.98	2.49923	0.000393374	0.0029802	--
jgi.p|Crypa2|355320	93.3733	527.103	2.497	4.04474e-22	3.51878e-20	HSD2
jgi.p|Crypa2|355416	13.32	74.87	2.49079	2.81243e-06	3.71766e-05	tropE
jgi.p|Crypa2|356622	13.0033	72.86	2.48625	7.1946e-07	1.06363e-05	YNR064C
jgi.p|Crypa2|37577	1.48	8.28667	2.48519	3.23347e-07	5.13023e-06	--
jgi.p|Crypa2|339656	3.00333	16.5533	2.46249	5.55573e-05	0.000533601	RDR2
jgi.p|Crypa2|339914	0.273333	1.48667	2.44335	8.65705e-05	0.000783637	SPAC1002.16c
jgi.p|Crypa2|257749	11.7733	64.0333	2.4433	1.3732e-16	7.54737e-15	aclE
jgi.p|Crypa2|323944	7.70667	41.9033	2.44289	7.63385e-18	4.7918e-16	--
jgi.p|Crypa2|357300	12.3967	67.1667	2.43779	1.977e-17	1.20393e-15	--
jgi.p|Crypa2|98428	19.9233	107.737	2.43498	1.29911e-08	2.57291e-07	apdF
jgi.p|Crypa2|334507	9.06	48.9333	2.43323	3.26016e-06	4.22204e-05	atnN
jgi.p|Crypa2|354245	6.16667	33.0667	2.42281	1.07893e-18	7.16394e-17	--
jgi.p|Crypa2|267320	2.74333	14.6733	2.41919	0.00101237	0.00668825	--
jgi.p|Crypa2|70938	2.45667	13.13	2.41809	7.00896e-16	3.56247e-14	--
jgi.p|Crypa2|64552	0.58	3.07333	2.40568	2.2273e-06	2.9889e-05	SPCC757.13
jgi.p|Crypa2|279102	13.2133	69.6533	2.3982	0.000241125	0.00195056	fmdA
jgi.p|Crypa2|354053	17.28	89.8633	2.37863	0.00012815	0.00111267	--
jgi.p|Crypa2|263315	4.57	23.75	2.37766	3.7546e-05	0.000375689	HNM1
jgi.p|Crypa2|240127	1.00667	5.20333	2.36985	1.91284e-08	3.64997e-07	--
jgi.p|Crypa2|245772	30.92	159.647	2.36827	4.33936e-08	7.91211e-07	HAK1
jgi.p|Crypa2|67712	1.14333	5.9	2.36747	7.10391e-14	2.86325e-12	--
jgi.p|Crypa2|281171	1.04667	5.38667	2.36359	3.11501e-06	4.06154e-05	PGDH2
jgi.p|Crypa2|245770	0.143333	0.736667	2.36164	0.00909971	0.0399778	gsfJ
jgi.p|Crypa2|248975	15.2867	78.5	2.36042	4.15522e-06	5.26832e-05	--
jgi.p|Crypa2|249798	0.26	1.33	2.35484	0.00291453	0.0160418	Ces1c
jgi.p|Crypa2|293212	7.16	36.4567	2.34815	1.03299e-10	2.82545e-09	--
jgi.p|Crypa2|325806	0.63	3.20667	2.34765	2.43631e-13	9.32862e-12	--
jgi.p|Crypa2|352497	5.46	27.7633	2.34621	5.44172e-09	1.16704e-07	--
jgi.p|Crypa2|61188	0.103333	0.523333	2.34042	0.0054127	0.0263568	cctS
jgi.p|Crypa2|269839	0.11	0.556667	2.33931	0.00302246	0.0165297	MAL11
jgi.p|Crypa2|322989	0.346667	1.75333	2.33848	5.97767e-05	0.000567952	avnA
jgi.p|Crypa2|340992	0.246667	1.24333	2.33358	5.40671e-09	1.16305e-07	ppoC
jgi.p|Crypa2|249378	1.87333	9.41667	2.32961	0.000284718	0.0022478	plr1
jgi.p|Crypa2|51047	2.83667	14.18	2.32159	2.02657e-05	0.000219409	DCG1
jgi.p|Crypa2|357599	1.36333	6.81333	2.32122	1.72232e-06	2.37793e-05	--
MSTRG.5989	0.72	3.59667	2.32059	0.000273416	0.00217689	--
jgi.p|Crypa2|256083	0.513333	2.54	2.30686	6.94911e-05	0.000643745	--
jgi.p|Crypa2|68121	4.80333	23.7167	2.30379	3.25802e-17	1.94921e-15	--
jgi.p|Crypa2|337168	50.2733	248.027	2.30263	1.96939e-09	4.57944e-08	sA
jgi.p|Crypa2|339467	0.413333	2.03	2.2961	0.00454798	0.0230144	THR1
jgi.p|Crypa2|343072	1.05333	5.16667	2.29427	2.49474e-10	6.61827e-09	nahG
MSTRG.6958	0.536667	2.62333	2.2893	1.58737e-06	2.20486e-05	--
jgi.p|Crypa2|334491	1.09333	5.33667	2.28721	0.00148726	0.00920484	--
jgi.p|Crypa2|355394	97.5433	475.753	2.2861	9.09932e-05	0.000818511	YOR378W
jgi.p|Crypa2|258472	14.6733	71.36	2.28192	8.75433e-09	1.80217e-07	--
jgi.p|Crypa2|68812	1.1	5.33	2.27663	6.63369e-15	3.0359e-13	--
jgi.p|Crypa2|254007	0.746667	3.61667	2.27612	0.00429647	0.021974	CYP52A2
jgi.p|Crypa2|108504	5.67	27.3133	2.26818	5.50292e-44	1.85918e-41	--
jgi.p|Crypa2|240449	0.506667	2.43667	2.2658	0.00377414	0.0197871	--
jgi.p|Crypa2|71143	3.38333	16.2067	2.26007	5.84294e-13	2.0844e-11	SAT17
jgi.p|Crypa2|60978	11.25	53.6767	2.25437	0.000221906	0.00181944	--
jgi.p|Crypa2|284539	1.06333	5.06333	2.25149	4.56333e-15	2.13192e-13	mpas
jgi.p|Crypa2|355462	4.07667	19.3467	2.24662	5.95746e-21	4.59284e-19	sol3
MSTRG.8357	2.13667	10.1167	2.2433	0.000615456	0.00438026	--
jgi.p|Crypa2|328203	3.78667	17.79	2.23207	9.03413e-25	8.86966e-23	--
jgi.p|Crypa2|41912	34.33	161.11	2.2305	0.000967158	0.00645165	dotC
jgi.p|Crypa2|36423	0.816667	3.82333	2.22701	1.33835e-05	0.000152214	orsB
jgi.p|Crypa2|266874	5.00333	23.34	2.22184	7.51188e-28	9.27838e-26	roqT
jgi.p|Crypa2|58746	2.52	11.71	2.21625	0.00309247	0.0168118	--
jgi.p|Crypa2|72613	0.0933333	0.433333	2.21501	0.0101124	0.0432309	--
jgi.p|Crypa2|333487	1.53667	7.10667	2.20937	4.12908e-05	0.000411725	--
jgi.p|Crypa2|284211	12.2567	56.6467	2.20842	1.42974e-16	7.8207e-15	--
jgi.p|Crypa2|340165	2.06333	9.47	2.19839	2.78509e-12	9.14068e-11	stcF
jgi.p|Crypa2|324261	47.19	215.633	2.19203	2.25114e-09	5.18213e-08	--
jgi.p|Crypa2|320080	68.6233	313.063	2.18968	0.000100333	0.000893426	--
jgi.p|Crypa2|329199	3.99	18.1733	2.18736	0.00051945	0.00378372	--
jgi.p|Crypa2|264798	18.32	83.3933	2.18651	3.11028e-11	8.93196e-10	--
jgi.p|Crypa2|339730	2.69	12.2433	2.18632	9.13178e-05	0.000820788	dmoA
jgi.p|Crypa2|333883	0.706667	3.21333	2.18497	2.81593e-07	4.524e-06	--
jgi.p|Crypa2|39184	1.53333	6.96333	2.18311	0.00901444	0.0397043	fap2
jgi.p|Crypa2|345265	7.48333	33.9833	2.18307	7.98299e-07	1.17264e-05	44986
jgi.p|Crypa2|357647	0.26	1.17333	2.17403	5.82189e-05	0.000554527	--
jgi.p|Crypa2|109108	2.05333	9.26	2.17304	0.000428284	0.00320473	--
jgi.p|Crypa2|70487	1.01	4.51	2.15877	0.00154092	0.00948077	--
jgi.p|Crypa2|350207	12.09	53.8867	2.15611	0.00231362	0.0133386	ARB_02372
jgi.p|Crypa2|353316	4.09	18.1	2.14582	0.00378961	0.0198592	Sec16/COPII
jgi.p|Crypa2|339961	8.20667	36.1933	2.14086	6.32597e-13	2.24973e-11	--
jgi.p|Crypa2|280107	7.07	31.1733	2.14053	1.77391e-05	0.000195182	--
jgi.p|Crypa2|267340	16.0133	70.55	2.13937	3.3736e-14	1.41433e-12	SPCC736.13
jgi.p|Crypa2|74319	1.50667	6.63667	2.1391	5.63927e-05	0.000540269	--
MSTRG.2548	5.19333	22.79	2.13367	0.00275997	0.0153678	--
jgi.p|Crypa2|277862	5.63667	24.6433	2.12828	1.11271e-05	0.000128718	mlcG
jgi.p|Crypa2|329639	4.45333	19.4167	2.12434	3.0201e-05	0.000312822	--
jgi.p|Crypa2|347415	3.16333	13.79	2.1241	0.00120352	0.00771906	SPCC417.10
jgi.p|Crypa2|100615	1	4.34	2.1177	3.51953e-08	6.51029e-07	--
jgi.p|Crypa2|15900	5.52667	23.9267	2.11414	2.82796e-09	6.3571e-08	OpS4
jgi.p|Crypa2|63189	1.28333	5.52667	2.10651	2.90312e-05	0.00030234	dmoA
jgi.p|Crypa2|347144	68.1467	291.94	2.09896	2.78463e-06	3.68515e-05	AO-I
jgi.p|Crypa2|321841	6.56	28.0733	2.09743	3.31652e-05	0.000338038	--
jgi.p|Crypa2|346918	8.51667	36.4233	2.0965	0.000280757	0.00222111	dur3-1
jgi.p|Crypa2|268952	0.413333	1.76667	2.09565	0.0016829	0.0102371	--
MSTRG.12982	0.35	1.48333	2.08342	6.09437e-07	9.10352e-06	--
jgi.p|Crypa2|343851	4.62333	19.5233	2.07819	1.41129e-06	1.99403e-05	gox
jgi.p|Crypa2|72348	3.61667	15.2033	2.07166	2.68422e-05	0.000281843	--
jgi.p|Crypa2|44482	0.543333	2.27667	2.06701	0.00635325	0.0300823	set2
jgi.p|Crypa2|279251	3.28	13.7433	2.06696	0.000290952	0.00229387	CYP6K1
jgi.p|Crypa2|76089	0.58	2.43	2.06683	0.0118359	0.0490471	--
jgi.p|Crypa2|262498	2.68	11.2233	2.0662	5.53123e-07	8.29468e-06	penDE
jgi.p|Crypa2|25021	59.0067	246.92	2.06509	0.00427354	0.0219055	--
jgi.p|Crypa2|249066	0.826667	3.44667	2.05982	0.00291366	0.0160418	--
jgi.p|Crypa2|350374	11.0667	45.92	2.0529	7.18897e-33	1.14694e-30	CES3
jgi.p|Crypa2|333924	1.49667	6.15667	2.0404	1.84777e-07	3.0584e-06	--
jgi.p|Crypa2|266480	14.0967	57.9867	2.04037	4.56561e-15	2.13192e-13	atnN
jgi.p|Crypa2|95652	3.34333	13.75	2.04007	1.77859e-09	4.17805e-08	FUB8
jgi.p|Crypa2|268167	6.37	26.1233	2.03597	7.72819e-06	9.2569e-05	SPAC11D3.06
jgi.p|Crypa2|350198	6.04	24.72	2.03306	2.63395e-21	2.11582e-19	--
jgi.p|Crypa2|12456	1.9	7.76	2.03006	3.72384e-07	5.82776e-06	PUT3
jgi.p|Crypa2|262994	6.65333	27.1233	2.02739	3.24706e-08	6.03543e-07	aflT
jgi.p|Crypa2|232730	1.88	7.66	2.02661	0.000196459	0.0016353	TMEM53
jgi.p|Crypa2|269000	0.136667	0.556667	2.02615	0.00562735	0.0271945	PHOT2
jgi.p|Crypa2|266759	0.57	2.31333	2.02094	0.00199123	0.0117721	het-6
jgi.p|Crypa2|339000	5.04333	20.3567	2.01305	1.02288e-06	1.48356e-05	terC
jgi.p|Crypa2|96305	7.3	29.4367	2.01165	0.00268549	0.0150553	pgt1
MSTRG.5082	0.756667	3.05	2.01108	0.00537675	0.0262151	--
jgi.p|Crypa2|74639	23.2967	93.7733	2.00905	1.7147e-06	2.37024e-05	--
jgi.p|Crypa2|61351	17.76	71.4	2.00729	2.28845e-05	0.00024408	--
jgi.p|Crypa2|347080	86.1	345.057	2.00275	6.51744e-05	0.000612149	RSB1
jgi.p|Crypa2|53133	4.39667	17.5967	2.00082	0.00285219	0.0157666	derI1
jgi.p|Crypa2|62752	0.476667	1.90667	2	0.00231811	0.0133432	liz1
jgi.p|Crypa2|324977	8.69667	34.74	1.99806	2.56523e-14	1.09951e-12	--
jgi.p|Crypa2|292237	10.7833	43.05	1.99721	1.07685e-09	2.5987e-08	FUM15
jgi.p|Crypa2|15980	0.193333	0.763333	1.98122	0.00370086	0.019474	--
jgi.p|Crypa2|351812	9.73333	38.2467	1.97433	2.49313e-05	0.00026395	GBU1
jgi.p|Crypa2|332966	2.02667	7.95667	1.97306	0.00112959	0.00731842	TNA1
jgi.p|Crypa2|333952	3.17	12.4267	1.97088	1.02114e-15	5.01277e-14	caa43
jgi.p|Crypa2|357338	118.107	462.773	1.97022	1.93239e-11	5.69162e-10	roqT
jgi.p|Crypa2|347797	33.65	131.59	1.96737	1.42015e-06	2.00163e-05	Napepld
MSTRG.6034	0.48	1.87667	1.96707	0.000915893	0.00615615	--
jgi.p|Crypa2|20616	1.82333	7.12333	1.96597	1.19897e-06	1.713e-05	prlS
jgi.p|Crypa2|320079	31.2533	121.383	1.95749	0.000437922	0.00326862	--
jgi.p|Crypa2|259378	16.53	64.2	1.95749	2.56201e-12	8.48123e-11	--
jgi.p|Crypa2|353173	5.53	21.4467	1.9554	3.02562e-39	6.95106e-37	--
jgi.p|Crypa2|340303	1.08333	4.19667	1.95377	0.000306704	0.00239994	RDH8
jgi.p|Crypa2|248072	51.35	198.893	1.95356	0.0056438	0.0272511	RPA1163
jgi.p|Crypa2|323039	1.87	7.20333	1.94563	3.99038e-07	6.19004e-06	aflR
jgi.p|Crypa2|321680	15.2567	58.6667	1.9431	9.38778e-07	1.37023e-05	--
jgi.p|Crypa2|321320	17.6467	67.8033	1.94196	0.000807735	0.00552947	--
jgi.p|Crypa2|355074	17.2133	65.9333	1.93748	0.00036744	0.00281949	--
jgi.p|Crypa2|320246	1.93667	7.4	1.93395	2.90623e-06	3.82404e-05	--
jgi.p|Crypa2|263839	22.1667	84.4633	1.92993	0.00205991	0.012091	--
jgi.p|Crypa2|263066	4.41	16.79	1.92875	2.71801e-16	1.42565e-14	--
jgi.p|Crypa2|324566	5.74	21.81	1.92587	1.46104e-09	3.4604e-08	--
jgi.p|Crypa2|325120	6.05667	22.8733	1.91707	0.000879465	0.0059426	SPBC1271.10c
jgi.p|Crypa2|341309	3.73	14.0433	1.91264	6.33153e-17	3.60051e-15	--
jgi.p|Crypa2|347373	1.84333	6.94	1.91262	1.52131e-11	4.53903e-10	--
jgi.p|Crypa2|264196	1.72667	6.46333	1.90429	9.20469e-06	0.000108668	xptC
jgi.p|Crypa2|336961	8.9	33.3033	1.90379	5.0286e-17	2.91735e-15	--
jgi.p|Crypa2|357346	271.973	1016.31	1.9018	4.73115e-07	7.21736e-06	--
jgi.p|Crypa2|324389	9.84	36.7467	1.90088	2.61219e-21	2.11312e-19	--
jgi.p|Crypa2|254845	3.13333	11.6933	1.89992	0.00211126	0.0123735	bacC
jgi.p|Crypa2|265991	6.14	22.9	1.89904	2.06758e-09	4.79804e-08	--
jgi.p|Crypa2|344427	20.78	77.36	1.89639	9.56385e-16	4.73534e-14	ptaJ
jgi.p|Crypa2|321415	2.64	9.82	1.89519	0.00124433	0.00794534	--
jgi.p|Crypa2|354223	5.38	20.0067	1.8948	0.00173815	0.0105362	bik3
jgi.p|Crypa2|76229	16.3333	60.6667	1.89308	0.000294383	0.00231615	Vat1
jgi.p|Crypa2|22508	2.04667	7.58333	1.88956	3.96034e-05	0.000395587	gtaA
jgi.p|Crypa2|39663	6.87	25.37	1.88474	3.72269e-12	1.19448e-10	ATEG_00331
jgi.p|Crypa2|354442	2.13667	7.88333	1.88344	4.48794e-07	6.87247e-06	--
jgi.p|Crypa2|52507	0.72	2.65333	1.88174	1.1422e-05	0.0001316	GOLS5
jgi.p|Crypa2|108385	38.1	140.28	1.88045	0.00458819	0.0231668	--
jgi.p|Crypa2|294704	15.28	55.9033	1.87129	1.16814e-08	2.34179e-07	--
MSTRG.5937	15.7033	57.1833	1.86452	9.82838e-16	4.84543e-14	--
jgi.p|Crypa2|356251	717.947	2611.03	1.86267	0.00101311	0.00668825	HSP30
jgi.p|Crypa2|343701	24.8733	90.3	1.86013	5.68678e-12	1.79462e-10	--
jgi.p|Crypa2|356233	9.46	34.01	1.84605	2.35307e-28	2.9703e-26	--
jgi.p|Crypa2|353850	19.54	70.2067	1.84518	0.00125397	0.0079958	FAO3
jgi.p|Crypa2|232605	0.95	3.41	1.84377	0.00124297	0.00794104	--
jgi.p|Crypa2|354804	4.76	17.06	1.84158	0.00461232	0.0232734	--
jgi.p|Crypa2|260943	8.15333	29.1267	1.83688	0.00203256	0.0119672	ZNFX1
jgi.p|Crypa2|328522	8.17333	29.17	1.83549	1.05924e-07	1.79993e-06	--
jgi.p|Crypa2|60802	3.17667	11.33	1.83456	6.2122e-05	0.000586319	At4g34880
jgi.p|Crypa2|267261	5.61	19.95	1.83032	1.83352e-05	0.000201162	FUM17
jgi.p|Crypa2|53312	10.0167	35.4267	1.82243	0.000312625	0.00244128	patI
jgi.p|Crypa2|221657	12.76	45.0133	1.81872	1.26987e-31	1.87013e-29	--
jgi.p|Crypa2|100360	10.06	35.2633	1.80954	7.97726e-28	9.67444e-26	prlG
jgi.p|Crypa2|268040	7.44667	25.84	1.79494	2.50095e-07	4.06342e-06	--
jgi.p|Crypa2|269416	21.3167	73.79	1.79144	3.274e-23	3.0576e-21	sol5
jgi.p|Crypa2|343250	14.2633	49.3633	1.79113	2.10754e-16	1.13128e-14	mlcH
jgi.p|Crypa2|341274	4.6	15.7867	1.779	1.17488e-08	2.35119e-07	terD
jgi.p|Crypa2|264558	20	68.6367	1.77898	3.88424e-25	3.87985e-23	SSN3
jgi.p|Crypa2|293053	24.9367	85.5767	1.77895	1.04743e-34	1.94061e-32	citA
jgi.p|Crypa2|102131	36.8133	126.047	1.77566	2.36946e-38	5.13548e-36	eglC
jgi.p|Crypa2|341769	1.26333	4.30667	1.76934	0.000323195	0.00251017	--
jgi.p|Crypa2|327991	24.49	83.3267	1.76659	5.35655e-52	2.27891e-49	--
jgi.p|Crypa2|250570	2.26667	7.70667	1.76553	8.45879e-10	2.08065e-08	moxY
jgi.p|Crypa2|63267	2.86	9.70333	1.76247	3.20578e-06	4.161e-05	Fap
jgi.p|Crypa2|64813	7.06333	23.7433	1.7491	3.20251e-05	0.000326998	MEP2
jgi.p|Crypa2|231609	1.02667	3.44333	1.74584	0.00107987	0.007056	--
jgi.p|Crypa2|357110	9.32	31.1833	1.74237	6.46765e-12	2.01886e-10	--
jgi.p|Crypa2|291398	1.36	4.54333	1.74014	0.000479936	0.00352947	HXT10
jgi.p|Crypa2|69440	1.42667	4.76	1.73831	5.07106e-05	0.00049282	--
jgi.p|Crypa2|99498	19.9333	66.4167	1.73636	2.54704e-09	5.77077e-08	ppsC
MSTRG.585	4.69333	15.63	1.73563	3.28214e-14	1.38102e-12	--
jgi.p|Crypa2|351484	23.9367	79.58	1.73318	8.87237e-07	1.29665e-05	azaE
MSTRG.8131	1.07	3.55667	1.73291	4.16597e-06	5.27612e-05	--
jgi.p|Crypa2|106463	1.9	6.31	1.73164	0.00664586	0.0311621	--
jgi.p|Crypa2|254371	3.23667	10.7467	1.73131	0.000962294	0.00643041	TRI8
jgi.p|Crypa2|356670	117.94	389.833	1.7248	3.36946e-19	2.37454e-17	SPBC1703.13c
jgi.p|Crypa2|340899	14.59	48.1633	1.72296	2.43294e-14	1.05461e-12	asaE
jgi.p|Crypa2|88503	60.5133	199.487	1.72097	1.88993e-09	4.41254e-08	--
jgi.p|Crypa2|293944	834.773	2750.22	1.72009	0.00957744	0.0415151	hsp30
jgi.p|Crypa2|224236	2.21667	7.29333	1.71819	0.000123931	0.0010793	--
jgi.p|Crypa2|263055	0.956667	3.14667	1.71774	0.00363094	0.0191768	yakc
jgi.p|Crypa2|67231	3.28667	10.8067	1.71722	1.793e-08	3.43271e-07	--
jgi.p|Crypa2|358162	93.03	305.88	1.7172	1.14089e-12	3.90937e-11	--
jgi.p|Crypa2|330460	2.78	9.14	1.71711	2.14627e-06	2.89908e-05	--
jgi.p|Crypa2|355159	56.25	184.743	1.7156	1.45639e-34	2.65549e-32	--
jgi.p|Crypa2|289943	11.6633	38.2567	1.71373	5.72586e-05	0.000547652	TIC32
jgi.p|Crypa2|349640	9.50333	31.0433	1.70778	0.00133886	0.00845488	--
MSTRG.11374	0.65	2.12	1.70555	0.000452266	0.00335768	--
jgi.p|Crypa2|358291	3.18667	10.38	1.70369	2.63831e-08	5.00103e-07	--
jgi.p|Crypa2|332397	0.226667	0.736667	1.70044	0.0106506	0.0449791	--
jgi.p|Crypa2|296580	32.4033	105.113	1.69773	0.00128524	0.00816569	GBU1
jgi.p|Crypa2|296384	0.596667	1.93333	1.69609	4.03679e-07	6.24941e-06	mfs1
jgi.p|Crypa2|342304	17.3733	56.2467	1.69489	7.71376e-16	3.90344e-14	atB
jgi.p|Crypa2|297081	15.4133	49.8433	1.69322	8.09306e-09	1.6811e-07	CAALFM_C102740CA
jgi.p|Crypa2|282858	1.12667	3.64333	1.6932	0.00361516	0.0191194	SPCC1529.01
jgi.p|Crypa2|357102	0.316667	1.02333	1.69224	0.00963987	0.0417074	azaJ
jgi.p|Crypa2|290961	1.81333	5.85667	1.69144	2.94429e-05	0.000306073	--
jgi.p|Crypa2|16195	0.74	2.39	1.69141	0.00194864	0.011604	--
jgi.p|Crypa2|341863	22.2433	71.6433	1.68746	3.36904e-07	5.32326e-06	--
MSTRG.2490	1.11	3.57333	1.68671	0.000273474	0.00217689	--
jgi.p|Crypa2|349707	0.763333	2.45667	1.68632	0.000356731	0.00274833	--
jgi.p|Crypa2|255417	12.9433	41.5733	1.68345	4.75376e-07	7.23264e-06	TIC32
jgi.p|Crypa2|327261	5.23333	16.7567	1.67893	1.40351e-12	4.7558e-11	ptaK
jgi.p|Crypa2|266098	58.1167	185.673	1.67574	1.00834e-09	2.45399e-08	MET10
jgi.p|Crypa2|350945	1.93333	6.17667	1.67574	4.76462e-06	5.95552e-05	STL1
jgi.p|Crypa2|221189	14.0233	44.6833	1.67191	5.40009e-22	4.59488e-20	--
jgi.p|Crypa2|295713	4.14	13.1633	1.66882	0.000180278	0.00151419	--
jgi.p|Crypa2|343551	13.6567	43.3267	1.66565	0.0110061	0.0460909	adhT
jgi.p|Crypa2|40938	2.53	8.02333	1.66506	0.00183857	0.0110508	cel3A
jgi.p|Crypa2|355466	10.2067	32.2433	1.65949	0.000100098	0.000892194	--
jgi.p|Crypa2|330996	2.41	7.56333	1.64999	0.00134396	0.00847286	--
jgi.p|Crypa2|94269	38.21	119.88	1.64957	0.000583971	0.00418691	--
jgi.p|Crypa2|287592	18.5167	58.0367	1.64814	0.00294232	0.0161406	azaL
jgi.p|Crypa2|260184	0.596667	1.86667	1.64547	0.00496446	0.0246869	GEX2
jgi.p|Crypa2|11270	6.63333	20.7233	1.64345	8.00098e-28	9.67444e-26	--
jgi.p|Crypa2|106134	3.73333	11.6633	1.64344	1.06673e-05	0.000123773	--
jgi.p|Crypa2|98787	2.90667	9.05667	1.63961	0.000132926	0.00115066	dthD
jgi.p|Crypa2|276198	17.2733	53.7867	1.6387	4.89085e-11	1.39407e-09	--
jgi.p|Crypa2|291661	3.80667	11.8433	1.63748	1.47955e-12	4.9987e-11	betC
jgi.p|Crypa2|48425	46.3733	143.78	1.6325	7.20222e-13	2.55345e-11	TP53I3
jgi.p|Crypa2|338852	0.273333	0.846667	1.63113	0.00428533	0.0219561	NRPS14
jgi.p|Crypa2|342375	6.18	19.1167	1.62915	6.35299e-09	1.34892e-07	--
jgi.p|Crypa2|350114	54.3633	167.687	1.62506	5.38299e-53	2.47338e-50	CYS3
jgi.p|Crypa2|329286	5.61333	17.2933	1.62329	5.64879e-06	6.93986e-05	--
jgi.p|Crypa2|354551	11.6567	35.75	1.61679	3.66373e-08	6.76612e-07	--
jgi.p|Crypa2|39325	17.1967	52.63	1.61376	0.00530744	0.0259516	CYP505
jgi.p|Crypa2|220339	6.63	20.2533	1.61108	9.74629e-19	6.54712e-17	ECM22
jgi.p|Crypa2|340529	21.9667	66.7667	1.60381	4.30522e-05	0.000427803	--
jgi.p|Crypa2|242047	9.49667	28.8267	1.60191	0.00021271	0.00175203	--
jgi.p|Crypa2|337116	7.18667	21.78	1.59961	2.33458e-25	2.35239e-23	Pa_1_15240
MSTRG.11838	1.67	5.05667	1.59834	4.17497e-10	1.07049e-08	--
jgi.p|Crypa2|101547	3.41	10.3033	1.59527	0.000120509	0.00105189	cutA
jgi.p|Crypa2|267378	12.1	36.5133	1.59342	6.972e-06	8.40946e-05	HMCES
jgi.p|Crypa2|263875	0.82	2.47	1.59082	0.00760419	0.0346075	Mpped1
jgi.p|Crypa2|108248	46.7367	140.66	1.58959	0.000534	0.00387251	gcs-1
jgi.p|Crypa2|264836	1.73667	5.22333	1.58865	1.42528e-05	0.000160827	LIGB
jgi.p|Crypa2|73655	4.10667	12.35	1.58847	2.78047e-14	1.18293e-12	--
jgi.p|Crypa2|256340	3.73	11.2033	1.58668	6.90067e-09	1.45797e-07	--
jgi.p|Crypa2|254104	15.08	45.2867	1.58645	2.66781e-16	1.41222e-14	--
jgi.p|Crypa2|252001	2.39667	7.17333	1.58161	0.000216639	0.00178007	At3g03980
jgi.p|Crypa2|290692	2.31333	6.91333	1.57941	0.00722492	0.0332104	patB
jgi.p|Crypa2|258468	1.83333	5.47	1.57707	0.00104542	0.00686907	fmo1
jgi.p|Crypa2|325646	1.1	3.28	1.57619	0.000529722	0.00385122	--
jgi.p|Crypa2|67192	3.50333	10.44	1.57532	4.8712e-09	1.05377e-07	--
jgi.p|Crypa2|354528	61.11	181.613	1.57139	0.000953106	0.00637272	--
jgi.p|Crypa2|84036	24.5633	72.86	1.56862	0.00140285	0.00877696	DARS
jgi.p|Crypa2|258562	57.6733	170.77	1.56608	6.29476e-18	3.97296e-16	--
jgi.p|Crypa2|50469	1.77667	5.26	1.56589	0.00240135	0.0136963	radE
jgi.p|Crypa2|261302	288.773	854.637	1.56537	0.000703612	0.00490436	RRT15
jgi.p|Crypa2|261750	288.773	854.637	1.56537	0.000703612	0.00490436	RRT15
jgi.p|Crypa2|323933	11.46	33.6533	1.55414	1.42139e-22	1.28563e-20	--
jgi.p|Crypa2|355226	401.643	1176.82	1.5509	5.34083e-16	2.73885e-14	eth-1
jgi.p|Crypa2|291805	18.9733	55.59	1.55085	0.0018769	0.0112526	radE
jgi.p|Crypa2|271925	3.67667	10.7333	1.54563	1.53586e-06	2.14107e-05	--
jgi.p|Crypa2|331799	20.33	59.2433	1.54304	0.000649228	0.00457807	amdS
jgi.p|Crypa2|336802	2.50667	7.28667	1.53949	6.10861e-10	1.53881e-08	CAT1
jgi.p|Crypa2|358442	82.3167	239.227	1.53912	1.45841e-05	0.000164082	--
jgi.p|Crypa2|268155	0.74	2.15	1.53874	0.000278201	0.00220405	FUS6
jgi.p|Crypa2|349579	28.8467	83.6633	1.53619	1.80005e-05	0.000197678	gto2
jgi.p|Crypa2|358638	1.35667	3.92333	1.53201	0.00121602	0.0077851	--
jgi.p|Crypa2|346877	136.673	394.353	1.52876	6.4228e-23	5.85545e-21	FCR1
jgi.p|Crypa2|79874	7.88667	22.75	1.52838	2.90482e-06	3.82404e-05	VIT_16s0100g00290
jgi.p|Crypa2|279997	30.6767	88.46	1.52788	1.09134e-05	0.000126373	FUB11
jgi.p|Crypa2|290230	3.29	9.44333	1.52121	0.00467843	0.0234937	MJ0091
jgi.p|Crypa2|84049	3.62667	10.4	1.51987	7.13811e-09	1.50175e-07	HET-E1
jgi.p|Crypa2|253651	28.38	81.0567	1.51406	7.08389e-05	0.000654078	gliA
MSTRG.9834	3.12667	8.89333	1.5081	2.16474e-07	3.55235e-06	--
jgi.p|Crypa2|336830	16.8633	47.94	1.50734	3.61121e-26	3.91339e-24	--
jgi.p|Crypa2|255346	9.35	26.54	1.50513	4.81903e-05	0.000471117	AOC1
jgi.p|Crypa2|72924	0.493333	1.4	1.50479	0.00161297	0.00989224	galA
jgi.p|Crypa2|291007	25.05	71.05	1.50402	4.27256e-11	1.22391e-09	--
jgi.p|Crypa2|345385	5.57333	15.77	1.50057	0.000225458	0.00183806	asqD
jgi.p|Crypa2|75122	1.82	5.13333	1.49596	0.0121262	0.0499617	PYD2
jgi.p|Crypa2|270467	12.0533	33.9633	1.49455	0.00115837	0.00746443	ethA
jgi.p|Crypa2|354271	103.253	289.293	1.48634	2.67828e-13	1.01536e-11	--
jgi.p|Crypa2|265600	10.1567	28.4367	1.48533	1.41415e-08	2.78157e-07	4CLL1
jgi.p|Crypa2|356010	62.1467	173.57	1.48177	0.000825647	0.005642	--
jgi.p|Crypa2|341325	0.923333	2.57667	1.48058	0.00476389	0.0238484	YIL166C
jgi.p|Crypa2|358443	1.48333	4.12333	1.47497	0.00398697	0.0207143	--
jgi.p|Crypa2|49661	5.58667	15.5167	1.47376	0.01068	0.0450701	SPCC757.13
jgi.p|Crypa2|285552	5.81333	16.1133	1.47082	0.000376817	0.00286845	--
jgi.p|Crypa2|71396	5.47667	15.13	1.46604	0.000645644	0.0045612	--
jgi.p|Crypa2|63542	2.09	5.77	1.46507	0.00252971	0.0143214	PIP5K1B
jgi.p|Crypa2|21639	5.13667	14.18	1.46495	0.00197665	0.0117164	--
jgi.p|Crypa2|288126	6.46	17.81	1.46308	1.42735e-05	0.000160903	hyuC
jgi.p|Crypa2|334561	5.98	16.4367	1.4587	5.91866e-08	1.05244e-06	ptf1
jgi.p|Crypa2|261455	388.077	1061.53	1.45173	0.00223789	0.0129832	--
jgi.p|Crypa2|262227	388.077	1061.53	1.45173	0.00223789	0.0129832	--
MSTRG.9099	1.07333	2.93333	1.45044	1.43969e-05	0.000162135	--
MSTRG.4707	0.436667	1.19333	1.45039	0.0085559	0.0380937	--
jgi.p|Crypa2|108647	7.42	20.2067	1.44534	0.00130847	0.00829032	--
jgi.p|Crypa2|228941	2.11667	5.75	1.44177	0.00053122	0.00385722	ZIFL1
jgi.p|Crypa2|252049	14.52	39.4333	1.44137	0.000252359	0.00202859	--
jgi.p|Crypa2|256598	3.63333	9.86	1.44029	0.000604726	0.00430923	--
jgi.p|Crypa2|341953	2.11	5.71333	1.43709	1.82638e-06	2.50953e-05	YLL056C
jgi.p|Crypa2|72427	4.33	11.72	1.43653	6.09864e-17	3.50276e-15	PAOX
jgi.p|Crypa2|50624	9.08	24.5733	1.43633	1.20765e-06	1.72327e-05	denD
jgi.p|Crypa2|341483	3.88333	10.4667	1.43043	8.44429e-08	1.46304e-06	fnx2
jgi.p|Crypa2|351140	8.07	21.7333	1.42927	3.97134e-06	5.05751e-05	--
jgi.p|Crypa2|334538	12.5533	33.7967	1.42881	0.000251466	0.00202282	--
jgi.p|Crypa2|48876	198.673	533.657	1.42551	0.00398043	0.020708	RRT15
jgi.p|Crypa2|256906	8.13667	21.85	1.42512	1.08487e-14	4.8302e-13	--
jgi.p|Crypa2|357505	14.9567	40.1633	1.42509	0.00319325	0.017213	--
jgi.p|Crypa2|323790	8.65667	23.24	1.42473	8.39079e-09	1.7398e-07	--
jgi.p|Crypa2|256562	6.01333	16.12	1.42261	0.000451991	0.00335768	ATR2
jgi.p|Crypa2|327328	65.67	175.64	1.41932	0.000162739	0.00137961	Acel_0614
jgi.p|Crypa2|339138	8.11	21.68	1.41859	4.74678e-06	5.93969e-05	--
jgi.p|Crypa2|59717	10.7833	28.7433	1.41442	0.00024004	0.00194453	--
MSTRG.10068	2.94667	7.85	1.41361	0.00153684	0.00946074	--
jgi.p|Crypa2|281981	84.29	223.347	1.40585	0.00431705	0.0220498	cao1
jgi.p|Crypa2|296013	8.91667	23.43	1.39378	2.89177e-08	5.42774e-07	kdsD
jgi.p|Crypa2|349617	19.56	51.2733	1.3903	0.00665071	0.0311621	--
jgi.p|Crypa2|105884	7.75667	20.2967	1.38773	1.41012e-07	2.36813e-06	--
jgi.p|Crypa2|354716	7.24667	18.9033	1.38325	1.03307e-10	2.82545e-09	--
jgi.p|Crypa2|288281	77.3067	201.133	1.37949	0.00107277	0.00701986	dtxS3
jgi.p|Crypa2|82137	36.7567	95.4233	1.37634	0.000394746	0.00298712	asaC
jgi.p|Crypa2|260439	1.42667	3.70333	1.37618	0.00276594	0.0153787	--
jgi.p|Crypa2|356189	7.43667	19.27	1.37363	0.000143447	0.00123429	--
jgi.p|Crypa2|354122	30.72	79.5433	1.37256	5.38157e-22	4.59488e-20	--
jgi.p|Crypa2|78222	0.883333	2.28667	1.37222	0.006499	0.030621	OPT2
jgi.p|Crypa2|259903	8.65	22.3733	1.37101	0.00872875	0.0387132	--
jgi.p|Crypa2|354853	16.6133	42.9633	1.37076	0.000417951	0.00313586	--
MSTRG.1434	2.07333	5.35667	1.36938	0.00146818	0.00909655	--
jgi.p|Crypa2|67292	1.78333	4.57333	1.35867	0.00870007	0.0386158	gedG
jgi.p|Crypa2|345244	23.3933	59.9533	1.35774	0.00767774	0.0348732	fur4
jgi.p|Crypa2|354555	102.797	263.01	1.35532	0.000274266	0.00217876	atrD
jgi.p|Crypa2|107313	18.91	48.3533	1.35447	9.97375e-09	2.02418e-07	atnC
jgi.p|Crypa2|347355	26.89	68.6167	1.35149	0.00496383	0.0246869	ALDH1A3
jgi.p|Crypa2|248429	29.4833	75.1367	1.34962	0.000176705	0.00148704	GAP1
jgi.p|Crypa2|265283	16.9767	43.2067	1.3477	0.00162265	0.00993193	aldA
jgi.p|Crypa2|342224	10.2967	26.2	1.34739	2.04119e-06	2.77481e-05	--
jgi.p|Crypa2|231393	10.83	27.5233	1.34562	4.77899e-06	5.96183e-05	--
jgi.p|Crypa2|67459	7.05333	17.8733	1.34143	5.08848e-12	1.61915e-10	--
jgi.p|Crypa2|102709	341.11	863.39	1.33978	0.000705061	0.00491149	--
jgi.p|Crypa2|230562	7.51333	18.9767	1.3367	2.43044e-05	0.000258026	--
jgi.p|Crypa2|347708	30.8733	77.9667	1.3365	1.72172e-12	5.78286e-11	SPAC4D7.02c
jgi.p|Crypa2|357444	5.54	13.9833	1.33575	5.00949e-07	7.58156e-06	--
MSTRG.7242	0.856667	2.15333	1.32977	3.05041e-05	0.000315108	--
jgi.p|Crypa2|248309	39.5633	99.02	1.32356	2.64226e-32	4.04688e-30	fer6
jgi.p|Crypa2|67859	5.53333	13.8333	1.32193	3.32171e-12	1.07787e-10	--
jgi.p|Crypa2|346065	12.68	31.6933	1.32162	6.76246e-11	1.89464e-09	SPBC36.03c
jgi.p|Crypa2|291519	14.0867	35.2067	1.32152	4.25254e-09	9.31e-08	TP
jgi.p|Crypa2|33650	7.01	17.4967	1.31959	2.73242e-13	1.03248e-11	SPAC3H5.09c
jgi.p|Crypa2|255028	2.51	6.24	1.31386	0.00666347	0.0311912	hpm6
jgi.p|Crypa2|70217	39.2	97.11	1.30877	0.000847924	0.00575997	lip2
jgi.p|Crypa2|325548	11.84	29.3167	1.30805	3.40206e-05	0.000345225	--
jgi.p|Crypa2|354030	103.547	256.19	1.30693	0.000753622	0.00520244	het-6
jgi.p|Crypa2|251729	0.936667	2.31667	1.30644	0.00306125	0.0166736	pgaX-1
jgi.p|Crypa2|350989	27.9867	69.2	1.30603	8.49087e-06	0.000100655	SPCC1442.07c
jgi.p|Crypa2|345210	75.9833	187.557	1.30357	3.34845e-21	2.67109e-19	ppr5
MSTRG.3357	0.946667	2.32333	1.29527	0.000290857	0.00229387	--
jgi.p|Crypa2|326601	1.05333	2.58	1.29241	0.00461335	0.0232734	--
jgi.p|Crypa2|29821	4.28333	10.48	1.29083	0.00401158	0.0208323	--
jgi.p|Crypa2|320649	39.6467	96.94	1.28989	0.0055262	0.0268185	--
jgi.p|Crypa2|358198	35.2833	86.2033	1.28876	4.47114e-05	0.000441237	--
jgi.p|Crypa2|70650	3.93	9.59333	1.2875	9.97617e-07	1.45242e-05	Uchl3
jgi.p|Crypa2|341686	9.13667	22.2833	1.28623	5.94419e-10	1.50398e-08	hxB
jgi.p|Crypa2|270950	19.5133	47.48	1.28286	2.04955e-05	0.000221062	SPBC9B6.03
jgi.p|Crypa2|338720	2.38667	5.79333	1.2794	0.0104469	0.0442816	--
jgi.p|Crypa2|343857	12.19	29.5567	1.27779	0.00597251	0.0285859	HOL1
jgi.p|Crypa2|355838	56.72	137.093	1.27323	3.92152e-17	2.32198e-15	CYP52A12
jgi.p|Crypa2|355979	4.03	9.73667	1.27265	1.29685e-06	1.84368e-05	--
jgi.p|Crypa2|337117	5.01333	12.0767	1.26838	1.15449e-08	2.32252e-07	al-1
jgi.p|Crypa2|262935	46.94	113.073	1.26837	0.00623745	0.0296195	--
jgi.p|Crypa2|261189	46.94	113.073	1.26837	0.00623745	0.0296195	--
jgi.p|Crypa2|262010	46.94	113.073	1.26837	0.00623745	0.0296195	--
jgi.p|Crypa2|341234	3.64333	8.77333	1.26787	0.001492	0.00921925	CGLO_15145
jgi.p|Crypa2|280733	0.433333	1.04333	1.26765	6.05782e-06	7.39491e-05	OPLAH
jgi.p|Crypa2|79672	141.61	340.84	1.26717	0.00228838	0.0132426	nop-1
jgi.p|Crypa2|358247	16.76	40.2967	1.26564	0.00031293	0.002442	--
jgi.p|Crypa2|355925	18.1267	43.52	1.26356	0.000488971	0.00358672	--
jgi.p|Crypa2|322716	123.9	297.263	1.26257	0.00861302	0.0382738	--
jgi.p|Crypa2|356936	24.8233	59.4633	1.2603	0.000930932	0.00623898	--
jgi.p|Crypa2|358142	1.45	3.47333	1.26027	0.00453465	0.0229874	azaC
jgi.p|Crypa2|97723	10.37	24.8033	1.25812	5.59721e-08	9.99925e-07	MAN1B1
jgi.p|Crypa2|357804	96.77	231.407	1.2578	0.00332748	0.0178278	--
jgi.p|Crypa2|356288	12.6067	30.0833	1.25478	1.70803e-16	9.29866e-15	--
jgi.p|Crypa2|353931	46.8633	111.733	1.25353	1.46397e-06	2.05081e-05	--
jgi.p|Crypa2|350868	13.9167	33.1567	1.25249	4.09613e-09	8.9966e-08	--
jgi.p|Crypa2|330764	1.97	4.69333	1.25242	1.70129e-05	0.000187731	--
jgi.p|Crypa2|355461	18.65	44.3633	1.25019	0.00228605	0.0132358	yanB
jgi.p|Crypa2|72657	12.2	28.9433	1.24635	0.00667271	0.0311963	--
jgi.p|Crypa2|323786	2.39	5.67	1.24634	0.000178305	0.00149941	ADH6
jgi.p|Crypa2|356370	292.58	693.133	1.2443	6.49624e-33	1.05102e-30	--
jgi.p|Crypa2|273225	73.2467	173.453	1.24371	3.00202e-13	1.12694e-11	gcvP
jgi.p|Crypa2|322386	20.3933	48.29	1.24363	1.60911e-06	2.22966e-05	--
MSTRG.11233	0.976667	2.31	1.24195	0.0120331	0.0496853	--
jgi.p|Crypa2|63504	8.02	18.96	1.24128	3.96931e-06	5.05751e-05	SPAC1039.04
jgi.p|Crypa2|329486	1.33667	3.15667	1.23976	0.0102058	0.0435651	TP53I3
jgi.p|Crypa2|355445	2.1	4.95667	1.23898	0.00667006	0.0311963	--
jgi.p|Crypa2|290678	14.9467	35.2533	1.23794	7.34017e-10	1.82503e-08	--
jgi.p|Crypa2|258812	3.17667	7.48667	1.23681	0.00375484	0.0197129	YJL213W
jgi.p|Crypa2|268409	3.64667	8.59	1.23608	0.000575848	0.0041394	--
jgi.p|Crypa2|287666	42.3933	99.78	1.23491	0.00232026	0.0133464	SPCC965.13
MSTRG.8660	0.42	0.986667	1.23217	0.00813834	0.0366465	--
jgi.p|Crypa2|322985	52.93	124.1	1.22935	7.61596e-14	3.0589e-12	--
jgi.p|Crypa2|357303	2.32333	5.44	1.22741	0.00208314	0.0122149	--
jgi.p|Crypa2|342322	15.7567	36.84	1.22531	0.0120913	0.0498718	DTC
jgi.p|Crypa2|223559	13.5167	31.5867	1.22458	1.38825e-05	0.000157577	--
jgi.p|Crypa2|39908	38.51	89.7633	1.22089	2.71903e-09	6.13625e-08	met9
jgi.p|Crypa2|75468	0.403333	0.94	1.22069	0.00192971	0.0115151	--
jgi.p|Crypa2|248656	7.64667	17.7967	1.2187	0.00229802	0.013285	atnN
jgi.p|Crypa2|281704	24.5267	57.0667	1.2183	1.61579e-20	1.20523e-18	--
jgi.p|Crypa2|354497	15.9467	37.0633	1.21674	0.00978334	0.0421061	--
jgi.p|Crypa2|320478	6.12	14.1733	1.21158	7.34386e-08	1.28792e-06	--
jgi.p|Crypa2|248494	56.1733	130.09	1.21155	1.96893e-06	2.68612e-05	SPBC1778.03c
jgi.p|Crypa2|355471	46.6067	107.537	1.20622	0.00669384	0.0312606	DAO1
jgi.p|Crypa2|355265	2.93333	6.76667	1.2059	2.83001e-05	0.000295799	--
jgi.p|Crypa2|347840	19.1933	44.1633	1.20224	0.000696453	0.00486627	--
jgi.p|Crypa2|74928	1.47333	3.38333	1.19936	0.00950217	0.0412827	--
jgi.p|Crypa2|357309	45.1733	103.573	1.19711	0.000408953	0.00307437	--
jgi.p|Crypa2|256969	13.4267	30.7833	1.19705	9.86343e-14	3.92046e-12	--
jgi.p|Crypa2|337049	12.2833	28.1467	1.19626	3.64217e-13	1.34526e-11	atnD
jgi.p|Crypa2|241855	41.9833	96.1033	1.19477	7.51064e-08	1.31516e-06	gloN
jgi.p|Crypa2|49555	5.15	11.7867	1.19451	0.00418601	0.021582	CYP505A3
jgi.p|Crypa2|285577	5.80667	13.2767	1.19311	0.00310725	0.0168761	orsB
jgi.p|Crypa2|108220	18.3067	41.85	1.19286	0.00102639	0.00676038	--
jgi.p|Crypa2|345131	385.64	877.453	1.18607	1.1027e-15	5.39011e-14	SAH1
jgi.p|Crypa2|263975	13.7367	31.2	1.18351	8.27248e-05	0.000753576	--
jgi.p|Crypa2|248906	10.6	24.0733	1.18337	0.0111683	0.0466169	--
jgi.p|Crypa2|284610	40.8767	92.7767	1.18248	2.48671e-14	1.06985e-12	gtr2
MSTRG.2225	1.32333	3.00333	1.18239	0.00900991	0.0396996	--
jgi.p|Crypa2|291095	1.2	2.72	1.18057	0.00470501	0.0235908	SPCC736.13
jgi.p|Crypa2|275071	50.26	113.847	1.17961	8.1124e-15	3.6979e-13	--
jgi.p|Crypa2|59332	72.7333	164.723	1.17936	7.05381e-05	0.000651867	CCS1
jgi.p|Crypa2|261233	11.4433	25.91	1.179	5.45061e-09	1.16704e-07	--
jgi.p|Crypa2|358673	174.217	392.483	1.17175	1.4595e-07	2.44393e-06	KAB1
jgi.p|Crypa2|329546	20.31	45.7267	1.17085	0.00021428	0.00176195	--
jgi.p|Crypa2|295482	58.0467	130.523	1.16902	8.91758e-05	0.00080595	MSRB5
jgi.p|Crypa2|347281	26.8967	60.46	1.16855	5.74817e-05	0.000549328	dtxS4
jgi.p|Crypa2|286871	43.34	97.3767	1.16788	7.79199e-16	3.92573e-14	npgA
jgi.p|Crypa2|253480	12.0667	27.11	1.1678	6.40028e-05	0.000601636	ygaY
MSTRG.8736	2.20333	4.94333	1.1658	0.000450797	0.00335513	--
jgi.p|Crypa2|282247	14.1033	31.44	1.15657	1.70263e-07	2.8345e-06	ARE2
jgi.p|Crypa2|330216	4.83333	10.7733	1.15637	6.60933e-07	9.82166e-06	--
jgi.p|Crypa2|336556	15.3233	34.0933	1.15376	1.83735e-16	9.9555e-15	ABZ1
jgi.p|Crypa2|71395	8.66667	19.2	1.14756	0.00470812	0.0235961	--
jgi.p|Crypa2|355316	251.033	556.04	1.14731	6.16893e-18	3.91505e-16	aurO
jgi.p|Crypa2|74629	3.51333	7.78	1.14693	4.52214e-09	9.81963e-08	--
jgi.p|Crypa2|350144	4.49333	9.95	1.14691	0.000148777	0.00127531	--
jgi.p|Crypa2|233216	2.38333	5.26	1.14208	0.00303665	0.016571	--
jgi.p|Crypa2|339366	37.2033	81.99	1.14002	1.74473e-10	4.68266e-09	pis1
jgi.p|Crypa2|358134	41.2367	90.8367	1.13935	1.637e-05	0.000181858	--
jgi.p|Crypa2|349331	28.31	62.2933	1.13777	0.00150241	0.00926866	nta1
jgi.p|Crypa2|342966	17.07	37.5533	1.13748	0.00142652	0.00888152	ywrD
jgi.p|Crypa2|264227	4.06667	8.92	1.1332	3.34368e-07	5.29777e-06	--
jgi.p|Crypa2|69378	24.1933	53.0633	1.13311	1.51284e-08	2.96552e-07	--
jgi.p|Crypa2|240378	42.76	93.7567	1.13266	2.84402e-06	3.75508e-05	ddh
jgi.p|Crypa2|245886	12.18	26.6933	1.13197	7.65238e-09	1.59533e-07	abcA2
jgi.p|Crypa2|355793	791.68	1735.01	1.13195	0.000364264	0.00279886	--
jgi.p|Crypa2|104996	8.61	18.8667	1.13175	3.65692e-06	4.70931e-05	--
jgi.p|Crypa2|327250	0.473333	1.03667	1.13102	0.000636865	0.00451539	--
jgi.p|Crypa2|255335	6.31667	13.7867	1.12604	0.00196308	0.0116696	gsfB
jgi.p|Crypa2|72297	10.4967	22.8367	1.12142	2.8734e-06	3.78953e-05	--
jgi.p|Crypa2|261388	5.71667	12.4333	1.12097	0.00035774	0.00275241	mpl7
jgi.p|Crypa2|346983	15.2567	33.1767	1.12073	0.000642992	0.00454806	--
jgi.p|Crypa2|273987	6.39667	13.8933	1.119	0.000118476	0.00103651	hsps-1
jgi.p|Crypa2|63880	2.21667	4.81333	1.11864	0.000210415	0.00173638	--
jgi.p|Crypa2|237578	2.49	5.40667	1.11859	0.000225217	0.00183741	--
jgi.p|Crypa2|253163	56.2067	121.82	1.11594	5.79905e-05	0.000552811	--
jgi.p|Crypa2|358320	5.02	10.8733	1.11504	0.00317975	0.0171724	--
jgi.p|Crypa2|321792	25.7967	55.8167	1.11351	0.000760536	0.00524701	--
jgi.p|Crypa2|263476	1.19333	2.58	1.11237	0.0119036	0.0492923	--
jgi.p|Crypa2|337118	41.3767	89.2967	1.10979	0.00397584	0.0207029	aurF
jgi.p|Crypa2|101332	1.47667	3.18667	1.1097	0.00673198	0.0314095	--
jgi.p|Crypa2|65275	0.723333	1.56	1.10881	0.00165604	0.0101132	roqT
jgi.p|Crypa2|249584	1.59	3.42667	1.10778	8.42298e-05	0.000764256	--
jgi.p|Crypa2|259317	6.10667	13.16	1.1077	2.78567e-09	6.27432e-08	--
jgi.p|Crypa2|43706	24.1133	51.9233	1.10655	4.48813e-05	0.000442225	LPP4
jgi.p|Crypa2|320788	4.24333	9.13667	1.10647	0.0025309	0.0143214	--
jgi.p|Crypa2|260464	5.37333	11.55	1.104	5.16078e-08	9.2773e-07	sut1
jgi.p|Crypa2|354935	20.1833	43.37	1.10353	0.000228343	0.00185895	--
jgi.p|Crypa2|61271	12.5533	26.9733	1.10346	0.00115862	0.00746443	ivoB
jgi.p|Crypa2|347926	5.09	10.91	1.09991	0.000403329	0.00303806	hxnP
jgi.p|Crypa2|73921	15.38	32.9633	1.09981	0.000217403	0.00178507	--
jgi.p|Crypa2|268978	7.38	15.7967	1.09793	4.52991e-06	5.69312e-05	CYP709B2
jgi.p|Crypa2|326238	15.9767	34.1633	1.09648	4.71835e-15	2.19432e-13	--
MSTRG.12021	2.7	5.77333	1.09645	4.64505e-05	0.000455659	--
jgi.p|Crypa2|46178	0.436667	0.933333	1.09586	0.00222293	0.012929	OpS4
jgi.p|Crypa2|346092	6.62667	14.1533	1.09479	0.00317344	0.0171545	pdt1
jgi.p|Crypa2|338105	4.73333	10.1033	1.0939	0.0038891	0.0203064	MCH4
jgi.p|Crypa2|38016	5.68	12.1233	1.09382	0.00283437	0.0156832	andH
jgi.p|Crypa2|321623	17.8233	38.02	1.09299	8.76006e-06	0.000103632	--
jgi.p|Crypa2|321522	7.57	16.0667	1.08571	1.92476e-06	2.62898e-05	--
jgi.p|Crypa2|352259	15.39	32.65	1.08509	1.1423e-06	1.63816e-05	--
jgi.p|Crypa2|350416	41.11	87.1	1.08318	1.9628e-05	0.000213907	--
jgi.p|Crypa2|65239	16.1867	34.2933	1.08312	0.00323237	0.0173912	kojT
jgi.p|Crypa2|39819	35.97	75.9667	1.07857	5.29838e-18	3.40014e-16	MSMEG_5835
jgi.p|Crypa2|357246	29.0467	61.2967	1.07744	1.192e-08	2.37306e-07	--
jgi.p|Crypa2|336567	34.2133	72.1133	1.07571	1.22176e-10	3.30221e-09	SCPB
MSTRG.3930	0.746667	1.57333	1.07529	0.00423986	0.0217814	--
jgi.p|Crypa2|97725	3.09667	6.52	1.07416	8.30149e-05	0.000755022	bglM
jgi.p|Crypa2|327438	2.12333	4.47	1.07394	0.00485546	0.0242078	--
jgi.p|Crypa2|347744	3.21667	6.75333	1.07003	0.000858383	0.00582412	--
jgi.p|Crypa2|61235	66.6133	139.75	1.06897	4.18519e-05	0.000416597	ARB_01345
jgi.p|Crypa2|348378	8.33	17.4467	1.06656	0.000101571	0.000903052	aorO
jgi.p|Crypa2|323020	27.1867	56.9133	1.06587	0.00187104	0.0112233	--
jgi.p|Crypa2|321230	5.37	11.24	1.06565	7.73772e-08	1.35286e-06	--
jgi.p|Crypa2|257164	176.697	369.747	1.06526	8.20573e-13	2.83913e-11	PUT4
jgi.p|Crypa2|335419	53.16	111.193	1.06466	0.00874199	0.0387271	afvA
jgi.p|Crypa2|322377	34.4	71.8567	1.06271	2.48264e-14	1.06985e-12	--
jgi.p|Crypa2|231598	13.3333	27.8467	1.06247	0.00756121	0.0344802	--
jgi.p|Crypa2|344394	9.21333	19.1467	1.0553	5.1348e-07	7.74061e-06	--
MSTRG.11462	5.2	10.8033	1.05489	0.00238925	0.0136411	PM20D2
jgi.p|Crypa2|355921	630.607	1307.4	1.05189	3.3539e-07	5.30664e-06	met26
MSTRG.7656	10.0367	20.7667	1.04899	7.29353e-07	1.07687e-05	--
jgi.p|Crypa2|80778	30.77	63.63	1.04818	8.11306e-08	1.41204e-06	DCAF11
jgi.p|Crypa2|355772	35738.6	73733.7	1.04484	1.25107e-06	1.7808e-05	--
jgi.p|Crypa2|269205	6.74	13.9033	1.04461	8.7268e-08	1.50744e-06	Oplah
jgi.p|Crypa2|329406	2.53333	5.22	1.04301	0.00952821	0.0413489	--
jgi.p|Crypa2|75117	10.0533	20.6433	1.038	0.000880851	0.00594497	YOR378W
jgi.p|Crypa2|347738	16.8467	34.58	1.03747	1.73429e-20	1.28527e-18	--
jgi.p|Crypa2|357106	107.777	221.173	1.03713	0.00665454	0.0311621	--
jgi.p|Crypa2|220852	2.71	5.56	1.03679	0.0075378	0.0344144	--
jgi.p|Crypa2|68523	24.05	49.26	1.03438	0.0026894	0.0150698	--
jgi.p|Crypa2|248070	61.8267	126.61	1.03409	1.00959e-08	2.04536e-07	sirJ
jgi.p|Crypa2|346810	2.80333	5.71667	1.02803	8.47824e-08	1.46671e-06	--
jgi.p|Crypa2|216398	6.48667	13.2233	1.02754	2.29914e-09	5.27151e-08	nak1
jgi.p|Crypa2|337218	17.3733	35.3	1.02279	0.00859739	0.0382339	SPAC4H3.08
jgi.p|Crypa2|264070	68.94	140.023	1.02225	0.00783649	0.035482	hypC
jgi.p|Crypa2|272236	7.58	15.39	1.02172	2.50552e-09	5.68793e-08	--
jgi.p|Crypa2|347205	91.2733	185.173	1.02061	3.42501e-07	5.39686e-06	aur1
jgi.p|Crypa2|103165	5.43333	11.02	1.02021	0.00256323	0.0144687	--
jgi.p|Crypa2|261336	219.227	443.697	1.01715	3.19946e-05	0.000326977	SPAC2F3.05c
jgi.p|Crypa2|104956	10.2867	20.7867	1.01488	1.55984e-05	0.000174149	--
jgi.p|Crypa2|98510	34.6967	70.11	1.01482	0.000992062	0.00658337	rco-3
jgi.p|Crypa2|86359	46.9433	94.8333	1.01447	3.13218e-09	6.97275e-08	bglA
jgi.p|Crypa2|248577	2.10333	4.24667	1.01365	0.0014119	0.00882398	CTF1-BETA
jgi.p|Crypa2|347123	28.8467	58.2333	1.01344	5.06837e-05	0.00049282	--
jgi.p|Crypa2|36475	1.35	2.72333	1.01241	0.00169739	0.0103109	ags1
MSTRG.8435	6.63333	13.3667	1.01083	9.18623e-11	2.5427e-09	--
jgi.p|Crypa2|62540	5.57333	11.2267	1.01032	0.000582661	0.00418053	SAT17
jgi.p|Crypa2|328175	8.3	16.6867	1.00751	0.00136738	0.00859721	--
jgi.p|Crypa2|341851	8.65	17.3833	1.00693	4.2838e-06	5.41342e-05	ldhA
MSTRG.2592	0.983333	1.97333	1.00488	0.00051277	0.00374694	--
jgi.p|Crypa2|293326	96.0433	192.573	1.00365	2.9372e-05	0.000305612	SPBC3B8.06
jgi.p|Crypa2|58981	3.19667	0.001	-11.6424	7.54919e-10	1.86891e-08	AN8327
jgi.p|Crypa2|335266	2.76333	0.001	-11.4322	3.17146e-05	0.000325273	--
jgi.p|Crypa2|265260	1.95333	0.001	-10.9317	0.0103077	0.0439014	pmp3
jgi.p|Crypa2|38499	1.52333	0.001	-10.573	0.00107311	0.00701986	--
jgi.p|Crypa2|354894	1.49667	0.001	-10.5475	0.000828615	0.00565556	--
jgi.p|Crypa2|86806	8.84	0.01	-9.7879	8.91368e-15	4.04709e-13	KU80
jgi.p|Crypa2|75329	3.67	0.0166667	-7.78267	3.24022e-06	4.20095e-05	--
jgi.p|Crypa2|59897	9.60667	0.0633333	-7.24493	3.12175e-12	1.01585e-10	cel61a
jgi.p|Crypa2|18749	18.9867	0.15	-6.98388	2.47213e-16	1.31469e-14	dotB
MSTRG.5295	1.52	0.0133333	-6.83289	1.21007e-06	1.72458e-05	--
jgi.p|Crypa2|333782	225.957	2.12	-6.73584	2.11463e-99	8.09693e-96	--
jgi.p|Crypa2|330950	1.85	0.02	-6.53138	6.63015e-06	8.05079e-05	--
MSTRG.1180	62.4333	0.763333	-6.35386	0.00624928	0.0296634	NIP1
jgi.p|Crypa2|58765	1.96667	0.0266667	-6.20457	0.000262998	0.00210674	gedE
jgi.p|Crypa2|266067	3.43667	0.0466667	-6.20247	6.97677e-06	8.40946e-05	--
jgi.p|Crypa2|295411	15.02	0.22	-6.09324	2.45299e-22	2.1843e-20	P4H10
jgi.p|Crypa2|265997	27.33	0.536667	-5.67032	1.82306e-25	1.85323e-23	--
jgi.p|Crypa2|330016	16.5133	0.326667	-5.65967	2.41673e-11	7.04593e-10	--
jgi.p|Crypa2|341973	0.836667	0.0166667	-5.64962	0.000877081	0.00593347	gltA
jgi.p|Crypa2|252519	2.90333	0.06	-5.5966	5.08125e-07	7.68004e-06	--
jgi.p|Crypa2|16824	10.4433	0.22	-5.56893	1.13391e-16	6.26215e-15	--
jgi.p|Crypa2|269773	2.36333	0.05	-5.56275	8.01151e-08	1.3986e-06	fsr3
jgi.p|Crypa2|266478	4.78667	0.103333	-5.53364	2.21538e-05	0.000237168	--
jgi.p|Crypa2|334471	5.96333	0.13	-5.51954	1.83255e-17	1.13175e-15	--
jgi.p|Crypa2|296305	58.3433	1.34333	-5.44068	5.69969e-61	3.85132e-58	--
jgi.p|Crypa2|293095	19.8533	0.473333	-5.39038	2.10238e-42	5.89026e-40	--
jgi.p|Crypa2|265407	2.53	0.0666667	-5.24603	2.07311e-06	2.81155e-05	PRO1
jgi.p|Crypa2|71314	2.30667	0.0633333	-5.1867	1.02087e-10	2.80544e-09	sed2
jgi.p|Crypa2|65827	37.0533	1.11333	-5.05665	2.58597e-43	7.61669e-41	AN8327
jgi.p|Crypa2|63537	57.25	1.77333	-5.01274	3.56652e-30	4.93597e-28	--
jgi.p|Crypa2|330624	7.76333	0.243333	-4.99567	1.51012e-17	9.37661e-16	--
jgi.p|Crypa2|328034	8.58333	0.283333	-4.92097	2.11047e-07	3.4732e-06	grn
jgi.p|Crypa2|62910	15.23	0.526667	-4.85388	2.77665e-14	1.18293e-12	xgeA
jgi.p|Crypa2|327386	4.13	0.15	-4.78311	5.66288e-14	2.29857e-12	--
jgi.p|Crypa2|67753	8.41667	0.313333	-4.74748	1.45629e-15	7.0584e-14	--
jgi.p|Crypa2|341153	0.353333	0.0133333	-4.72792	0.00907421	0.0399216	LIP1
jgi.p|Crypa2|254916	70.7933	2.69333	-4.71615	2.45734e-39	5.7607e-37	--
jgi.p|Crypa2|340864	5.54	0.216667	-4.67634	2.67709e-11	7.74604e-10	LIP
jgi.p|Crypa2|66015	2.75667	0.116667	-4.56246	0.000652849	0.00459544	--
MSTRG.6125	46.97	2.03667	-4.52746	1.10508e-43	3.62689e-41	--
jgi.p|Crypa2|266288	13.0033	0.576667	-4.495	9.75623e-24	9.33915e-22	--
MSTRG.3195	4.68667	0.213333	-4.45738	1.05654e-07	1.798e-06	--
jgi.p|Crypa2|293806	9.36667	0.43	-4.44513	2.53188e-12	8.40571e-11	OXR1
jgi.p|Crypa2|352939	2.11	0.1	-4.39917	0.0040699	0.021097	JLP1
jgi.p|Crypa2|264580	5.87	0.283333	-4.37279	7.07243e-07	1.04827e-05	ADH7
jgi.p|Crypa2|357113	9.49333	0.46	-4.36721	3.81166e-07	5.94091e-06	--
jgi.p|Crypa2|75549	0.683333	0.0333333	-4.35755	0.0056863	0.0273872	--
jgi.p|Crypa2|71339	14.7867	0.75	-4.30126	1.02576e-09	2.48584e-08	--
jgi.p|Crypa2|331113	3.98667	0.21	-4.24672	7.12291e-12	2.19949e-10	--
jgi.p|Crypa2|72249	0.366667	0.02	-4.1964	0.00317134	0.0171514	--
jgi.p|Crypa2|71814	8.87	0.486667	-4.18793	1.62404e-05	0.000180769	--
jgi.p|Crypa2|224156	5.44667	0.3	-4.18234	0.000143814	0.00123652	--
jgi.p|Crypa2|329041	3.96	0.226667	-4.12686	2.08576e-06	2.82537e-05	--
jgi.p|Crypa2|324289	20.7133	1.25333	-4.04672	3.86203e-10	1.00369e-08	--
jgi.p|Crypa2|85607	0.383333	0.0233333	-4.03814	8.06184e-05	0.000735555	mfnA
jgi.p|Crypa2|326591	4.19333	0.256667	-4.03013	1.74451e-14	7.73714e-13	--
MSTRG.310	12.0733	0.766667	-3.97708	1.80628e-08	3.45237e-07	--
jgi.p|Crypa2|74162	7.55	0.483333	-3.96539	4.0172e-10	1.03698e-08	--
jgi.p|Crypa2|69046	60.1167	3.92333	-3.93761	6.68968e-12	2.07688e-10	pelB
jgi.p|Crypa2|234321	11.0633	0.723333	-3.93498	6.24537e-07	9.30487e-06	--
jgi.p|Crypa2|254837	2.44333	0.16	-3.93271	8.82375e-08	1.5219e-06	--
MSTRG.6992	3.85333	0.253333	-3.927	0.000389644	0.0029563	--
jgi.p|Crypa2|342551	3.61333	0.24	-3.91222	0.00137068	0.00861326	--
jgi.p|Crypa2|332931	1.43333	0.0966667	-3.89021	0.00050188	0.0036697	--
jgi.p|Crypa2|67777	44.15	3.06333	-3.84924	9.32568e-05	0.000836254	ARB_07487
jgi.p|Crypa2|67713	3.85667	0.276667	-3.80113	1.20659e-07	2.04125e-06	--
jgi.p|Crypa2|263100	1.51	0.11	-3.77897	0.000561719	0.00406071	--
jgi.p|Crypa2|355386	27.89	2.06	-3.75903	2.5722e-06	3.41582e-05	ATG3
jgi.p|Crypa2|33426	1.94667	0.146667	-3.73039	1.76025e-05	0.000194049	rha1
jgi.p|Crypa2|349413	9.82667	0.743333	-3.72462	6.34565e-12	1.9916e-10	egl5
jgi.p|Crypa2|262622	3.44	0.266667	-3.6893	6.23172e-07	9.29659e-06	--
MSTRG.2041	0.753333	0.06	-3.65025	0.00158152	0.00970975	--
jgi.p|Crypa2|67391	133.413	10.6633	-3.64517	1.29705e-05	0.000148103	--
MSTRG.4986	2.02667	0.163333	-3.63322	0.000199511	0.00165711	--
jgi.p|Crypa2|222572	2.91	0.24	-3.59991	8.00372e-05	0.000730832	--
jgi.p|Crypa2|74394	12.48	1.03333	-3.59424	1.42534e-26	1.58961e-24	--
MSTRG.6470	0.923333	0.0766667	-3.59018	0.00386848	0.0202355	--
jgi.p|Crypa2|326214	2.15667	0.18	-3.58273	3.101e-05	0.000319186	--
jgi.p|Crypa2|351545	14.6733	1.23667	-3.56867	5.00795e-16	2.57965e-14	iolT
jgi.p|Crypa2|61678	7.93	0.673333	-3.55793	5.28598e-05	0.000511542	LIP4
jgi.p|Crypa2|74013	22.07	1.89667	-3.54055	2.94861e-29	3.84895e-27	ATR7
jgi.p|Crypa2|39568	1.96	0.17	-3.52725	6.81078e-05	0.000633999	--
jgi.p|Crypa2|16223	7.22	0.636667	-3.50339	3.1723e-15	1.51204e-13	--
MSTRG.4697	4.96	0.44	-3.49476	5.13975e-06	6.35525e-05	--
jgi.p|Crypa2|109359	30.11	2.69667	-3.48099	4.98743e-07	7.55813e-06	--
jgi.p|Crypa2|341246	4.19667	0.376667	-3.47788	7.34286e-07	1.08138e-05	--
jgi.p|Crypa2|335375	1.86667	0.17	-3.45686	0.00117245	0.00754082	MM_2075
jgi.p|Crypa2|67264	10.0633	0.92	-3.45133	4.08975e-19	2.86457e-17	AN8327
jgi.p|Crypa2|32430	2.24	0.21	-3.41504	0.00985278	0.0423732	--
jgi.p|Crypa2|323246	1387.56	130.787	-3.40727	1.6978e-11	5.02644e-10	--
jgi.p|Crypa2|240003	15.49	1.47333	-3.39418	5.92596e-07	8.86348e-06	--
jgi.p|Crypa2|347092	2.37333	0.226667	-3.38827	1.682e-08	3.24171e-07	STL1
jgi.p|Crypa2|71826	10.9667	1.06333	-3.36646	1.85618e-14	8.16932e-13	--
jgi.p|Crypa2|74178	1.13	0.11	-3.36075	0.00237931	0.0136247	--
jgi.p|Crypa2|105629	68.7333	6.69667	-3.35949	1.88209e-12	6.30307e-11	CTS2
jgi.p|Crypa2|347965	12.4667	1.22	-3.35312	1.02879e-14	4.61628e-13	STL1
jgi.p|Crypa2|265688	36.2367	3.54667	-3.35291	8.46593e-16	4.22818e-14	eglD
jgi.p|Crypa2|68560	4.09	0.403333	-3.34206	8.02412e-08	1.39868e-06	abfB
jgi.p|Crypa2|321013	10.0633	0.993333	-3.34069	0.00422537	0.0217332	--
jgi.p|Crypa2|330736	0.843333	0.0833333	-3.33914	9.58342e-06	0.000112613	--
jgi.p|Crypa2|260106	225.923	22.9433	-3.29969	3.00921e-07	4.80762e-06	--
jgi.p|Crypa2|336241	13.0133	1.34667	-3.27253	7.42292e-09	1.55313e-07	pmc1
jgi.p|Crypa2|220324	12.5833	1.30333	-3.27124	1.66358e-08	3.22251e-07	CHR27
MSTRG.9772	15.97	1.68333	-3.24597	2.57246e-10	6.77749e-09	--
jgi.p|Crypa2|240457	43.6333	4.65667	-3.22806	4.33667e-10	1.10701e-08	--
jgi.p|Crypa2|248090	0.903333	0.0966667	-3.22417	0.0111225	0.0464596	--
jgi.p|Crypa2|36288	259.79	28.4067	-3.19304	0.000417167	0.00313202	pgaB
jgi.p|Crypa2|66510	5.22667	0.58	-3.17177	1.52521e-13	5.91893e-12	--
jgi.p|Crypa2|71941	39.9733	4.44	-3.17041	3.72254e-09	8.23909e-08	--
jgi.p|Crypa2|331153	2.05667	0.23	-3.1606	0.00405664	0.0210378	--
jgi.p|Crypa2|40682	9.02	1.02333	-3.13985	6.03353e-08	1.07121e-06	xynD
jgi.p|Crypa2|260763	11.3733	1.29333	-3.13649	5.72333e-09	1.21974e-07	--
jgi.p|Crypa2|251674	43.9433	5.11333	-3.10331	1.6598e-23	1.5628e-21	--
jgi.p|Crypa2|335535	6.60667	0.77	-3.10099	1.94927e-16	1.05123e-14	azaF
jgi.p|Crypa2|357576	1.78667	0.21	-3.08881	2.21855e-06	2.98064e-05	--
jgi.p|Crypa2|342654	18.4333	2.17	-3.08655	2.36302e-09	5.39641e-08	--
MSTRG.4629	11.9333	1.41	-3.08123	1.46056e-10	3.93837e-09	--
jgi.p|Crypa2|75232	0.89	0.106667	-3.0607	0.0102528	0.0437066	--
jgi.p|Crypa2|292404	18.8033	2.25667	-3.05872	3.81652e-10	9.94112e-09	--
jgi.p|Crypa2|259134	23.6967	2.85	-3.05565	8.14566e-16	4.08599e-14	ARB_00047
jgi.p|Crypa2|356776	2224.12	269.067	-3.0472	2.36903e-09	5.39942e-08	--
jgi.p|Crypa2|233351	234.917	28.74	-3.03102	1.09066e-16	6.08176e-15	--
jgi.p|Crypa2|19000	158.953	19.56	-3.02262	8.83706e-11	2.45196e-09	Cel61a
jgi.p|Crypa2|253461	15.39	1.90667	-3.01287	3.88717e-06	4.97238e-05	pnbA
MSTRG.4728	102.48	12.6967	-3.01282	2.39951e-21	1.9688e-19	--
jgi.p|Crypa2|73793	21.4667	2.66333	-3.01079	4.4886e-24	4.33282e-22	--
jgi.p|Crypa2|226523	0.48	0.06	-3	0.0100806	0.0431589	gtaA
jgi.p|Crypa2|73704	5.38333	0.676667	-2.99198	0.00395407	0.0205988	--
MSTRG.6542	1.42333	0.18	-2.9832	0.0057865	0.0277883	--
jgi.p|Crypa2|331312	4.15667	0.54	-2.9444	1.04714e-07	1.78916e-06	--
jgi.p|Crypa2|327572	10.18	1.33333	-2.93263	4.17887e-05	0.000416329	APOD
jgi.p|Crypa2|42153	3.12667	0.41	-2.93093	8.99692e-05	0.000811843	--
jgi.p|Crypa2|322631	299.26	39.2867	-2.92929	5.10912e-07	7.71202e-06	--
jgi.p|Crypa2|331316	2.12	0.283333	-2.90349	0.00547589	0.0266306	--
MSTRG.2950	3.83667	0.513333	-2.90189	6.68701e-05	0.000625519	--
jgi.p|Crypa2|75076	0.83	0.113333	-2.87254	0.00230319	0.0133015	CBH-1
jgi.p|Crypa2|335557	15.2067	2.08333	-2.86774	5.913e-05	0.000562273	ptr2
jgi.p|Crypa2|51476	4.52	0.62	-2.86598	1.98328e-06	2.70248e-05	pgaD
jgi.p|Crypa2|71819	1.53	0.21	-2.86507	0.0107503	0.04535	egl5
jgi.p|Crypa2|287030	242.94	33.3933	-2.86297	4.51041e-25	4.46647e-23	SPBC29A3.06
jgi.p|Crypa2|19334	13.36	1.84	-2.86014	3.07491e-08	5.76207e-07	xynB
jgi.p|Crypa2|339842	81.9667	11.3467	-2.85277	5.16312e-17	2.98034e-15	CNB00190
jgi.p|Crypa2|33932	23.1067	3.20667	-2.84916	3.32618e-18	2.15863e-16	Cel61a
jgi.p|Crypa2|76206	1	0.14	-2.8365	0.00205383	0.0120615	--
jgi.p|Crypa2|264737	5.42	0.763333	-2.82791	2.65739e-12	8.77169e-11	ptaR3
jgi.p|Crypa2|257914	1.79667	0.253333	-2.82621	0.000474095	0.00349322	--
MSTRG.11066	1.27333	0.18	-2.82254	0.00299584	0.016395	--
jgi.p|Crypa2|20457	3.26667	0.463333	-2.8177	0.00853794	0.0380432	HHF1
jgi.p|Crypa2|74863	32.52	4.67333	-2.7988	1.0184e-08	2.05956e-07	--
jgi.p|Crypa2|291154	0.346667	0.05	-2.79355	0.0107684	0.0454101	--
jgi.p|Crypa2|50419	170.423	24.6067	-2.792	1.28091e-11	3.84172e-10	ddh
jgi.p|Crypa2|278137	57.3	8.30333	-2.78677	3.18573e-06	4.13965e-05	--
jgi.p|Crypa2|269875	1.64333	0.24	-2.77552	5.08299e-06	6.29863e-05	ITP1
jgi.p|Crypa2|255038	3.99667	0.586667	-2.76818	0.000120373	0.0010515	--
jgi.p|Crypa2|36019	8.26	1.21333	-2.76717	0.000259123	0.00207715	orsC
jgi.p|Crypa2|75399	5.14333	0.756667	-2.76497	3.24022e-05	0.000330554	CTR3
jgi.p|Crypa2|93111	47.6467	7.03333	-2.76009	4.35627e-15	2.05084e-13	cel61b
jgi.p|Crypa2|327582	1.11333	0.166667	-2.73985	0.00193731	0.0115425	--
jgi.p|Crypa2|70810	7.19	1.07667	-2.73942	0.00335788	0.0179655	--
jgi.p|Crypa2|64791	9.67667	1.46667	-2.72197	3.1052e-07	4.94037e-06	qutD
jgi.p|Crypa2|47383	8.52667	1.29333	-2.72089	1.42035e-07	2.38183e-06	pme1
jgi.p|Crypa2|71309	1.52	0.236667	-2.68314	1.22669e-07	2.06916e-06	xgcA
jgi.p|Crypa2|258342	2.97333	0.463333	-2.68196	1.68478e-08	3.24171e-07	pho-4
jgi.p|Crypa2|343281	3.93	0.616667	-2.67197	1.10352e-06	1.58849e-05	SPAC7D4.12c
jgi.p|Crypa2|264067	10.6533	1.67667	-2.66764	5.9074e-05	0.000562206	SLD
jgi.p|Crypa2|40581	3.17	0.506667	-2.64537	0.000826708	0.0056459	--
jgi.p|Crypa2|327709	1.06	0.17	-2.64046	0.0104273	0.0442475	TRI11
jgi.p|Crypa2|343056	14.07	2.27	-2.63186	5.03357e-09	1.08482e-07	xgeA
jgi.p|Crypa2|320516	25.2367	4.08333	-2.6277	9.61627e-09	1.95916e-07	--
jgi.p|Crypa2|340580	26.0733	4.24	-2.62044	3.00298e-09	6.72421e-08	SAT4
jgi.p|Crypa2|343077	11.8767	1.93333	-2.61897	3.02619e-07	4.82804e-06	CEL6A
jgi.p|Crypa2|343142	53.7733	8.79	-2.61296	0.000406618	0.00306083	--
MSTRG.11860	45.1267	7.43333	-2.6019	6.81057e-10	1.70442e-08	--
jgi.p|Crypa2|322067	10.57	1.74333	-2.60006	1.86312e-06	2.55389e-05	--
jgi.p|Crypa2|323430	43.09	7.26333	-2.56865	2.18951e-09	5.05039e-08	--
jgi.p|Crypa2|19616	46.24	7.8	-2.5676	8.40072e-06	9.98955e-05	--
jgi.p|Crypa2|93301	143.537	24.41	-2.55588	9.58788e-06	0.000112613	--
jgi.p|Crypa2|104930	1.95	0.333333	-2.54844	0.0008678	0.00587761	--
jgi.p|Crypa2|356003	646.653	112.14	-2.52769	6.37364e-06	7.75572e-05	--
jgi.p|Crypa2|51943	1.14333	0.2	-2.51517	3.6666e-05	0.000368488	pme1
jgi.p|Crypa2|39853	2.01667	0.353333	-2.51287	0.000129083	0.00111992	pelE
MSTRG.8197	48.2933	8.46667	-2.51196	5.20326e-18	3.35786e-16	--
jgi.p|Crypa2|68531	2.35667	0.413333	-2.51137	0.00925517	0.0405006	--
jgi.p|Crypa2|324822	4.86333	0.853333	-2.51076	1.01692e-07	1.74348e-06	--
jgi.p|Crypa2|335273	1.61	0.283333	-2.50649	0.00724617	0.0332814	--
jgi.p|Crypa2|246958	17.7333	3.13667	-2.49916	9.88695e-10	2.41641e-08	fumD
jgi.p|Crypa2|329707	9.47667	1.69667	-2.48168	2.92453e-12	9.57096e-11	--
jgi.p|Crypa2|62207	47.98	8.59667	-2.48058	3.45384e-13	1.27981e-11	phzS
jgi.p|Crypa2|328273	1.80333	0.323333	-2.47957	9.09012e-05	0.000818324	--
jgi.p|Crypa2|325219	8.25667	1.49333	-2.46702	1.4533e-06	2.03835e-05	--
jgi.p|Crypa2|68017	4.00333	0.733333	-2.44866	3.81265e-06	4.8934e-05	--
jgi.p|Crypa2|268233	2.3	0.423333	-2.44177	0.000133417	0.00115403	--
jgi.p|Crypa2|343506	22.4933	4.15667	-2.436	1.03362e-09	2.49961e-08	--
jgi.p|Crypa2|231803	6.22667	1.15333	-2.43265	1.29697e-08	2.57291e-07	--
jgi.p|Crypa2|328166	10.5233	1.95	-2.43205	2.28475e-05	0.000243911	--
jgi.p|Crypa2|100383	1447.13	268.67	-2.42928	3.01389e-06	3.94312e-05	EAPA
jgi.p|Crypa2|228119	1.16667	0.216667	-2.42884	0.0100968	0.0431961	inda1
jgi.p|Crypa2|348629	24.1567	4.49667	-2.42549	1.18656e-06	1.69738e-05	NPC6
jgi.p|Crypa2|321479	37.6467	7.01	-2.42504	2.45809e-16	1.31331e-14	--
jgi.p|Crypa2|324826	12.6167	2.37667	-2.40832	4.03824e-12	1.29213e-10	--
jgi.p|Crypa2|73723	15.0267	2.83333	-2.40695	4.4126e-05	0.00043621	--
jgi.p|Crypa2|358242	182.453	34.4733	-2.40397	2.67064e-07	4.31471e-06	PGA
jgi.p|Crypa2|25503	49.7133	9.46333	-2.39321	1.62767e-11	4.83128e-10	--
jgi.p|Crypa2|40924	9.04333	1.72333	-2.39165	0.00769165	0.0349225	bglG
jgi.p|Crypa2|263032	5.68333	1.09667	-2.37361	1.11591e-10	3.03754e-09	PHOT2
jgi.p|Crypa2|241259	75.9867	14.86	-2.35431	2.97201e-16	1.55179e-14	--
jgi.p|Crypa2|50593	15.7667	3.09	-2.3512	2.66437e-09	6.02473e-08	xlnB
jgi.p|Crypa2|72696	18.4767	3.62333	-2.35032	1.28225e-12	4.35777e-11	eg7A
jgi.p|Crypa2|81901	169.247	33.19	-2.35031	3.06479e-19	2.17316e-17	SPBC23E6.02
jgi.p|Crypa2|357066	3724.95	731.737	-2.34782	9.03008e-05	0.000813557	phiA
jgi.p|Crypa2|264942	6.59667	1.29667	-2.34693	5.67832e-13	2.03834e-11	--
jgi.p|Crypa2|74679	17.7033	3.48333	-2.34548	3.75247e-07	5.86458e-06	nfrA1
jgi.p|Crypa2|265578	11.01	2.18333	-2.33421	2.08489e-12	6.96194e-11	--
jgi.p|Crypa2|358228	1270.9	253.09	-2.32813	0.0108279	0.0456108	pepA
jgi.p|Crypa2|240103	1.62	0.323333	-2.3249	0.00858887	0.0382108	xynD
jgi.p|Crypa2|352046	34.26	6.88333	-2.31535	1.55767e-08	3.04301e-07	PLA1
jgi.p|Crypa2|66378	3.26333	0.656667	-2.31311	1.29631e-05	0.000148103	--
jgi.p|Crypa2|340224	30.9233	6.23	-2.31139	5.28219e-10	1.33944e-08	qutD
jgi.p|Crypa2|101009	42.05	8.48667	-2.30884	1.02474e-09	2.48584e-08	--
MSTRG.4727	106.197	21.4367	-2.30859	5.00622e-09	1.08095e-07	--
jgi.p|Crypa2|283593	0.92	0.186667	-2.30117	0.00456212	0.0230554	afoD
jgi.p|Crypa2|243920	12.62	2.56333	-2.29962	2.03518e-05	0.000219926	--
jgi.p|Crypa2|95002	119.637	24.3567	-2.29627	1.02186e-14	4.60318e-13	cel61a
jgi.p|Crypa2|70090	2.63333	0.536667	-2.29479	8.14317e-06	9.71346e-05	--
jgi.p|Crypa2|329010	2.83	0.58	-2.28668	0.000524645	0.00381913	--
jgi.p|Crypa2|266929	1.37667	0.283333	-2.28061	0.00274461	0.015312	fumD
jgi.p|Crypa2|346480	1.6	0.33	-2.27753	0.00064173	0.00454193	lcc2
jgi.p|Crypa2|274789	19.1933	3.96	-2.27703	4.55322e-08	8.27576e-07	psd3
jgi.p|Crypa2|331766	3.92333	0.81	-2.27609	0.000714955	0.00496235	--
MSTRG.6071	7.90333	1.64333	-2.26584	4.22011e-06	5.33882e-05	--
jgi.p|Crypa2|65606	127.697	26.5867	-2.26395	3.99339e-13	1.46556e-11	pgaD
jgi.p|Crypa2|281505	73.1667	15.28	-2.25954	1.31353e-18	8.67155e-17	--
jgi.p|Crypa2|65165	37.9833	7.96	-2.25453	8.98005e-05	0.000810958	egl2
jgi.p|Crypa2|355228	768.42	162.397	-2.24237	0.00110112	0.00717856	ZRT2
jgi.p|Crypa2|356334	213.753	45.3667	-2.23624	6.45864e-32	9.76189e-30	FUB6
jgi.p|Crypa2|345956	2222.72	473.207	-2.23178	4.4678e-09	9.72001e-08	ftsH
jgi.p|Crypa2|72349	112.917	24.04	-2.23175	0.00930554	0.0406282	--
MSTRG.218	36.0633	7.68667	-2.2301	0.00040003	0.00301725	--
jgi.p|Crypa2|66997	129.423	27.5967	-2.22953	2.91393e-09	6.53757e-08	--
jgi.p|Crypa2|69102	4.04	0.87	-2.21527	2.80732e-08	5.28651e-07	--
jgi.p|Crypa2|76022	6.12667	1.32	-2.21456	0.00072137	0.00500385	--
jgi.p|Crypa2|341879	26.1	5.64667	-2.20858	5.78758e-22	4.88838e-20	xghA
jgi.p|Crypa2|347136	169.257	36.6367	-2.20785	1.28642e-29	1.71827e-27	aflH
jgi.p|Crypa2|337144	74.6167	16.17	-2.20618	0.000484903	0.00355915	yhhW
jgi.p|Crypa2|39960	60.15	13.0733	-2.20194	4.83687e-31	6.8594e-29	pme1
jgi.p|Crypa2|326039	69.19	15.1	-2.19601	1.72678e-11	5.09911e-10	--
jgi.p|Crypa2|219629	91.4633	20.0133	-2.19223	4.25503e-09	9.31e-08	bcsl1b
jgi.p|Crypa2|286176	87.1433	19.09	-2.19057	0.000428525	0.00320473	fumD
jgi.p|Crypa2|29438	27.7133	6.08667	-2.18686	1.19862e-11	3.60433e-10	--
jgi.p|Crypa2|10929	0.126667	0.576667	2.1867	0.00110564	0.00719576	rdp1
jgi.p|Crypa2|103802	21.8633	4.81	-2.1844	1.84825e-06	2.53654e-05	--
MSTRG.10222	2.82	0.623333	-2.17762	1.40067e-05	0.000158831	--
jgi.p|Crypa2|339630	10.3167	2.29333	-2.16946	3.86806e-09	8.54469e-08	azaI
jgi.p|Crypa2|76528	105.263	23.4233	-2.16798	9.85797e-07	1.43704e-05	casA
jgi.p|Crypa2|356347	38.49	8.57667	-2.16599	3.78148e-14	1.56251e-12	--
jgi.p|Crypa2|25566	2.25	0.506667	-2.15082	5.58082e-05	0.000535563	pgaX
jgi.p|Crypa2|328247	3.32	0.75	-2.14622	7.10832e-07	1.05223e-05	terC
jgi.p|Crypa2|354850	5.39333	1.22	-2.1443	2.84382e-05	0.000296972	--
jgi.p|Crypa2|353883	37.1167	8.41	-2.14189	1.15308e-08	2.32252e-07	--
jgi.p|Crypa2|348329	172.22	39.04	-2.14123	4.29861e-13	1.56756e-11	--
jgi.p|Crypa2|320038	43.11	9.81667	-2.13472	2.50712e-10	6.63578e-09	--
jgi.p|Crypa2|66389	2.5	0.57	-2.13289	0.000250035	0.00201413	--
jgi.p|Crypa2|45704	41.14	9.38667	-2.13186	1.44289e-20	1.0833e-18	rhgA
jgi.p|Crypa2|51565	3.94333	0.9	-2.13142	3.76709e-07	5.87942e-06	gh5-1
MSTRG.3095	146.32	33.6867	-2.11888	5.34373e-05	0.000516696	--
jgi.p|Crypa2|51556	3.57	0.826667	-2.11055	0.00247109	0.0140522	--
MSTRG.5468	6.27333	1.45333	-2.10987	3.07175e-14	1.30203e-12	--
jgi.p|Crypa2|352603	59.49	13.83	-2.10485	2.1678e-06	2.92272e-05	--
MSTRG.2319	3.57333	0.833333	-2.1003	4.34881e-07	6.68739e-06	--
jgi.p|Crypa2|37475	61.7533	14.56	-2.08451	0.00325292	0.0174698	--
jgi.p|Crypa2|233964	129.16	30.5333	-2.0807	3.93808e-10	1.01885e-08	yqjL
MSTRG.10000	75.2533	17.87	-2.07422	2.71456e-08	5.12864e-07	--
jgi.p|Crypa2|94321	5.71667	1.36	-2.07157	0.00199775	0.0118008	HXT5
jgi.p|Crypa2|358474	356.117	84.98	-2.06715	2.36005e-07	3.85084e-06	--
jgi.p|Crypa2|51317	5.15333	1.23	-2.06685	0.000187261	0.00156555	--
jgi.p|Crypa2|333038	27.0067	6.51	-2.05259	5.52858e-07	8.29468e-06	--
jgi.p|Crypa2|258515	7.40667	1.78667	-2.05155	0.000278217	0.00220405	yanF
jgi.p|Crypa2|248835	18.5167	4.47	-2.05048	2.07115e-05	0.000222557	paxM
jgi.p|Crypa2|349856	15.9033	3.84333	-2.0489	2.56731e-06	3.41328e-05	--
jgi.p|Crypa2|249523	2.27333	0.553333	-2.03859	0.00411683	0.0212731	--
jgi.p|Crypa2|49953	20.1	4.9	-2.03634	7.95399e-13	2.77359e-11	cbhB
MSTRG.11943	6.51667	1.59	-2.03511	3.89433e-08	7.16895e-07	--
jgi.p|Crypa2|74842	17.3833	4.24667	-2.0333	2.12134e-06	2.87018e-05	--
jgi.p|Crypa2|338473	26.03	6.37333	-2.03006	2.95645e-06	3.87516e-05	SSU1
jgi.p|Crypa2|75150	62.2767	15.2533	-2.02957	1.48223e-05	0.000166435	PRY1
jgi.p|Crypa2|266901	6.23	1.53667	-2.01943	0.000243513	0.00196711	lin0452
jgi.p|Crypa2|41708	18.77	4.64667	-2.01416	4.82501e-06	6.01138e-05	MCH5
jgi.p|Crypa2|354295	1381.58	342.847	-2.01069	6.05799e-05	0.000574159	--
jgi.p|Crypa2|253880	54.93	13.7367	-1.99956	0.000648833	0.00457807	--
jgi.p|Crypa2|268161	8	2.02333	-1.98327	5.2131e-05	0.000505341	PCCB
jgi.p|Crypa2|73001	15.8133	4.00333	-1.98187	0.00500027	0.0247792	--
jgi.p|Crypa2|218542	3.03333	0.77	-1.97797	6.57573e-05	0.000616615	--
jgi.p|Crypa2|354666	352.743	89.8133	-1.97362	0.000160941	0.00136741	--
jgi.p|Crypa2|322648	9.04333	2.30333	-1.97313	9.53912e-06	0.000112385	--
jgi.p|Crypa2|72891	4.20333	1.07667	-1.96496	0.00678461	0.0315909	--
jgi.p|Crypa2|296625	17.62	4.53	-1.95963	6.0995e-12	1.91959e-10	--
jgi.p|Crypa2|265386	202.873	52.2833	-1.95616	0.000376718	0.00286845	SCPA
jgi.p|Crypa2|336234	30.6533	7.92667	-1.95126	1.14351e-12	3.90937e-11	xynD
jgi.p|Crypa2|229771	19.3833	5.02333	-1.9481	2.98784e-07	4.79348e-06	--
jgi.p|Crypa2|68169	4.33667	1.13	-1.94026	0.000103699	0.000920547	--
jgi.p|Crypa2|342008	5.19	1.35667	-1.93567	3.66525e-07	5.75961e-06	--
jgi.p|Crypa2|340821	6.60333	1.73333	-1.92965	1.12786e-09	2.71608e-08	ARB_02369
jgi.p|Crypa2|252710	39.7867	10.4533	-1.92832	7.93743e-10	1.95659e-08	--
jgi.p|Crypa2|322812	72.5933	19.0767	-1.92803	0.0010168	0.00670107	--
jgi.p|Crypa2|231285	25.9367	6.82333	-1.92644	1.21844e-08	2.42148e-07	--
jgi.p|Crypa2|342567	53.48	14.1167	-1.9216	2.30232e-10	6.12193e-09	rfbB
jgi.p|Crypa2|252931	6.52333	1.72333	-1.92041	4.86685e-06	6.05038e-05	hpm1
jgi.p|Crypa2|331884	2.08667	0.553333	-1.91498	0.000582646	0.00418053	--
jgi.p|Crypa2|45589	10.8667	2.90333	-1.90413	3.81342e-13	1.404e-11	SID3
jgi.p|Crypa2|344532	12.2867	3.29333	-1.89947	2.71808e-07	4.38519e-06	--
jgi.p|Crypa2|336207	2.10667	0.57	-1.88593	0.00674085	0.0314382	--
jgi.p|Crypa2|327326	13.8667	3.75333	-1.88538	0.001905	0.0113913	--
jgi.p|Crypa2|354044	8.97667	2.43	-1.88522	0.00168404	0.0102371	--
jgi.p|Crypa2|334026	28.6567	7.77333	-1.88227	0.00927544	0.0405739	--
jgi.p|Crypa2|329121	6.08333	1.65333	-1.87948	0.00098659	0.00655084	--
jgi.p|Crypa2|342540	8.03333	2.18667	-1.87727	9.45765e-06	0.00011154	--
jgi.p|Crypa2|247366	110.707	30.2333	-1.87253	5.41811e-05	0.000521255	--
jgi.p|Crypa2|63707	25.7033	7.02	-1.87241	3.11589e-09	6.94994e-08	gel1
jgi.p|Crypa2|323706	1629.7	445.243	-1.87194	0.00405418	0.0210345	--
jgi.p|Crypa2|43032	15.9367	4.35667	-1.87105	7.08911e-05	0.000654078	sdnJ
jgi.p|Crypa2|292243	121.253	33.2933	-1.86472	5.8108e-15	2.68067e-13	--
jgi.p|Crypa2|334193	2.20333	0.606667	-1.86071	0.0017627	0.0106569	--
jgi.p|Crypa2|56348	4.37	1.20667	-1.85661	0.00292704	0.0160952	--
jgi.p|Crypa2|267573	6.86667	1.89667	-1.85614	1.0584e-06	1.53314e-05	--
jgi.p|Crypa2|79666	3.70667	1.02667	-1.85215	0.00116232	0.00748406	--
MSTRG.12813	2.52	0.7	-1.848	1.01966e-06	1.48264e-05	--
jgi.p|Crypa2|338058	9.45333	2.63	-1.84576	5.35942e-06	6.61975e-05	--
jgi.p|Crypa2|281493	2.44333	0.68	-1.84524	0.00466642	0.0234491	SPBC36.02c
jgi.p|Crypa2|339445	24.1367	6.78	-1.83187	6.82465e-06	8.25208e-05	sll1024
jgi.p|Crypa2|345500	67.1533	18.91	-1.82831	0.000984415	0.00654018	--
jgi.p|Crypa2|38046	1.95667	0.553333	-1.82218	0.00146956	0.0091002	FLOT2
jgi.p|Crypa2|247844	10.9133	3.09333	-1.81886	4.39493e-05	0.000435872	fba
jgi.p|Crypa2|86840	488.697	141.007	-1.79318	0.00383441	0.0200665	otaA
jgi.p|Crypa2|218143	24.29	7.03	-1.78877	2.87058e-05	0.000299494	--
jgi.p|Crypa2|335376	4.82333	1.39667	-1.78804	7.06295e-06	8.49551e-05	--
jgi.p|Crypa2|39649	6.92333	2.00667	-1.78667	4.74507e-08	8.59726e-07	--
jgi.p|Crypa2|354072	30.0133	8.7	-1.78652	0.0092809	0.0405823	--
jgi.p|Crypa2|75557	23.35	6.80333	-1.77911	0.000245894	0.00198495	--
jgi.p|Crypa2|64086	16.32	4.75667	-1.77862	7.67205e-11	2.13905e-09	--
jgi.p|Crypa2|27711	15.6233	4.55667	-1.77765	3.54715e-05	0.000357736	--
jgi.p|Crypa2|321601	20.1767	5.90333	-1.77309	0.00223783	0.0129832	--
jgi.p|Crypa2|233452	7.8	2.28333	-1.77233	0.00108366	0.00707675	--
jgi.p|Crypa2|328339	14.62	4.28333	-1.77114	2.21751e-11	6.49809e-10	SPBC582.10c
jgi.p|Crypa2|255013	75.93	22.2533	-1.77065	0.00108434	0.00707716	--
jgi.p|Crypa2|324658	65.9967	19.3433	-1.77056	3.44129e-05	0.00034859	--
jgi.p|Crypa2|51240	2.5	0.733333	-1.76939	0.00612827	0.0292461	SPCC736.13
jgi.p|Crypa2|356273	106.48	31.2433	-1.76896	3.80021e-06	4.88289e-05	--
jgi.p|Crypa2|355107	57.3167	16.8233	-1.76849	3.90248e-07	6.07422e-06	pif1
jgi.p|Crypa2|217534	4.82	1.41667	-1.76653	0.000202513	0.0016784	--
MSTRG.464	51.2767	15.0833	-1.76535	0.00646875	0.030491	--
jgi.p|Crypa2|348452	11.9767	3.53667	-1.75976	0.00321007	0.0172874	EAPA
jgi.p|Crypa2|266030	53.52	15.81	-1.75924	2.27714e-09	5.23151e-08	SPAC9E9.15
jgi.p|Crypa2|67638	6.54	1.94333	-1.75076	1.75419e-14	7.75015e-13	ARB_07629
jgi.p|Crypa2|101770	220.337	65.4833	-1.75051	0.00536393	0.0261748	--
jgi.p|Crypa2|325420	20.2167	6.01333	-1.74931	1.08102e-06	1.56198e-05	--
jgi.p|Crypa2|249292	5.22	1.55333	-1.74868	1.65178e-05	0.000183147	--
jgi.p|Crypa2|322432	5.85	1.74333	-1.74659	0.000617227	0.00439015	--
jgi.p|Crypa2|249597	8.57333	2.56	-1.74371	0.00260124	0.0146473	--
jgi.p|Crypa2|20331	20.0433	5.98667	-1.7433	0.00024074	0.00194883	SPAC1782.12c
jgi.p|Crypa2|355687	118.233	35.3333	-1.74254	5.86894e-08	1.04522e-06	--
jgi.p|Crypa2|53875	19.5933	5.89667	-1.73239	2.6363e-05	0.000278083	--
jgi.p|Crypa2|89823	17.62	5.30333	-1.73224	0.0121198	0.0499534	ARB_07629
MSTRG.5179	7.18333	2.16667	-1.72918	1.91907e-07	3.16274e-06	--
jgi.p|Crypa2|66194	55.6667	16.8167	-1.72692	4.66803e-13	1.68093e-11	dapE
jgi.p|Crypa2|286769	47.1667	14.3167	-1.72007	1.81798e-06	2.50098e-05	--
jgi.p|Crypa2|356651	152.13	46.26	-1.71747	7.11711e-05	0.000655825	--
jgi.p|Crypa2|340128	91.7633	28.01	-1.71198	1.31403e-05	0.000149893	SPBC3E7.04c
jgi.p|Crypa2|334427	69.4633	21.2267	-1.71037	7.44931e-05	0.000683469	--
jgi.p|Crypa2|327620	12.1067	3.7	-1.7102	8.28898e-05	0.000754481	--
jgi.p|Crypa2|65158	61.2133	18.7567	-1.70644	5.77784e-07	8.6532e-06	rha1
jgi.p|Crypa2|229666	4.73	1.45	-1.70579	0.000801862	0.00549254	MAL11
jgi.p|Crypa2|320792	89.1133	27.3733	-1.70287	5.58613e-08	9.99499e-07	--
jgi.p|Crypa2|355167	184.83	56.7933	-1.70241	0.00770276	0.0349453	--
MSTRG.5471	1.36667	0.42	-1.7022	0.000203079	0.00168188	--
jgi.p|Crypa2|256038	59.39	18.2533	-1.70206	1.8852e-06	2.58108e-05	--
jgi.p|Crypa2|92416	110.953	34.1133	-1.70155	0.00238099	0.0136275	--
jgi.p|Crypa2|29332	47.4233	14.6133	-1.69831	5.94975e-06	7.27072e-05	--
jgi.p|Crypa2|342808	230.757	71.1233	-1.69798	0.0014087	0.00880879	--
jgi.p|Crypa2|338820	14.7167	4.53667	-1.69775	0.00112224	0.00728729	FUBT
jgi.p|Crypa2|342688	12.25	3.78333	-1.69505	6.34578e-08	1.12491e-06	dfr1
jgi.p|Crypa2|260089	2.21	0.683333	-1.69338	0.0075526	0.0344568	apf11
jgi.p|Crypa2|263297	7.1	2.19667	-1.6925	5.40901e-06	6.66666e-05	pip
jgi.p|Crypa2|108428	10.9733	3.41333	-1.68475	5.38623e-05	0.000519057	--
jgi.p|Crypa2|100630	23.06	7.17333	-1.68468	4.08143e-06	5.18622e-05	--
jgi.p|Crypa2|336782	6.54333	2.04	-1.68146	1.89044e-06	2.58518e-05	oxdC
jgi.p|Crypa2|259766	12.7733	3.98667	-1.67988	6.9841e-10	1.74405e-08	pgt1
jgi.p|Crypa2|342164	5.47333	1.71	-1.67842	5.3748e-05	0.000518827	SDT1
jgi.p|Crypa2|251067	6.51	2.04	-1.67409	0.00701773	0.0324397	YMR253C
jgi.p|Crypa2|72331	5.95333	1.87333	-1.66809	0.000160933	0.00136741	--
jgi.p|Crypa2|346932	236.107	74.64	-1.66142	0.000147283	0.00126446	LDB19
jgi.p|Crypa2|28984	59.8967	18.9633	-1.65926	5.50547e-07	8.27766e-06	xgeA
jgi.p|Crypa2|282324	75.5367	23.9267	-1.65856	0.00792855	0.0358185	--
jgi.p|Crypa2|261836	73.7867	23.3833	-1.65788	0.000643819	0.00455111	fumD
jgi.p|Crypa2|355422	227.573	72.2633	-1.655	0.00166735	0.010166	--
jgi.p|Crypa2|357320	141.503	45.1733	-1.64729	1.32721e-05	0.000151247	RDH16
jgi.p|Crypa2|243354	19.5967	6.30333	-1.63642	2.77128e-07	4.45849e-06	--
MSTRG.8069	2.08667	0.673333	-1.63181	0.00709251	0.0327064	--
jgi.p|Crypa2|336858	2.11667	0.683333	-1.63113	0.00221057	0.0128701	--
jgi.p|Crypa2|105888	68.2533	22.0633	-1.62925	8.89838e-06	0.00010516	--
jgi.p|Crypa2|260529	30.2667	9.82333	-1.62345	9.85187e-15	4.45545e-13	--
jgi.p|Crypa2|331433	25.3233	8.22667	-1.62209	2.33686e-08	4.43694e-07	--
MSTRG.6984	1.92667	0.626667	-1.62034	0.000657039	0.00461897	--
jgi.p|Crypa2|246081	40.2767	13.11	-1.61928	1.52341e-08	2.98116e-07	bcpA
jgi.p|Crypa2|245563	1.23667	0.403333	-1.61641	7.75929e-09	1.61469e-07	azaB
jgi.p|Crypa2|337797	7.06667	2.31	-1.61314	0.00098303	0.00653854	axe-2
jgi.p|Crypa2|260733	9.45	3.09667	-1.6096	0.00224763	0.0130331	TPO3
jgi.p|Crypa2|357152	9.48667	3.11	-1.60899	0.00274424	0.015312	--
MSTRG.9689	20.91	6.85667	-1.60861	0.00186359	0.0111903	--
jgi.p|Crypa2|27471	46.88	15.42	-1.60417	2.54812e-07	4.12838e-06	eglB
jgi.p|Crypa2|234055	3.2	1.05333	-1.60311	0.00908893	0.0399558	--
jgi.p|Crypa2|281441	331.54	109.753	-1.59492	2.26487e-06	3.03224e-05	AN1503
jgi.p|Crypa2|356509	63.3933	21.04	-1.5912	5.50856e-05	0.000529513	--
jgi.p|Crypa2|227507	6.75333	2.24667	-1.58781	0.00126228	0.00804202	--
jgi.p|Crypa2|357321	29.4533	9.80333	-1.58709	1.90555e-09	4.43996e-08	--
jgi.p|Crypa2|72028	224.157	74.68	-1.58571	8.24943e-06	9.83e-05	btgE
jgi.p|Crypa2|338995	14.7633	4.94667	-1.57749	0.00267942	0.0150359	--
jgi.p|Crypa2|66208	2.32333	0.78	-1.57465	0.000374749	0.0028565	--
jgi.p|Crypa2|245731	3.44667	1.16	-1.57108	0.000141869	0.00122162	--
jgi.p|Crypa2|324396	344.873	116.07	-1.57107	2.38804e-09	5.43197e-08	hus5
jgi.p|Crypa2|36471	3.70333	1.24667	-1.57075	0.00811415	0.0365518	aes1
jgi.p|Crypa2|32938	8.84667	2.99	-1.56499	0.0107895	0.0454821	--
jgi.p|Crypa2|50918	1.67333	0.566667	-1.56215	0.000701157	0.00489616	--
jgi.p|Crypa2|259158	1.52333	0.516667	-1.55993	0.0119396	0.0494055	azaF
jgi.p|Crypa2|337195	26.76	9.08333	-1.55878	0.00334417	0.0179088	ATR2
jgi.p|Crypa2|323470	147.76	50.1733	-1.55826	4.34046e-07	6.68349e-06	XYR1
jgi.p|Crypa2|337423	3.67	1.24667	-1.5577	5.38246e-05	0.000519057	SRPK3
jgi.p|Crypa2|77536	77.23	26.2467	-1.55703	1.45151e-06	2.03833e-05	PTR2
jgi.p|Crypa2|338661	199.523	67.8267	-1.55663	0.00262814	0.0147842	--
jgi.p|Crypa2|287411	159.803	54.3667	-1.5555	0.000427823	0.00320365	AFUB_024920
jgi.p|Crypa2|353192	133.527	45.4467	-1.55488	4.3978e-05	0.000435872	--
jgi.p|Crypa2|231853	7.73333	2.63667	-1.55238	3.16379e-06	4.12046e-05	--
jgi.p|Crypa2|25834	4.85333	1.65667	-1.55069	4.42243e-05	0.000436805	--
jgi.p|Crypa2|96048	189.533	64.8	-1.54839	4.16172e-10	1.06948e-08	amdhd2
jgi.p|Crypa2|338709	9.94	3.41667	-1.54066	0.000186867	0.0015634	qutD
jgi.p|Crypa2|48185	31.1267	10.7333	-1.53605	0.00193273	0.0115212	SPAC1327.01c
jgi.p|Crypa2|338866	7.76667	2.68	-1.53506	0.000180327	0.00151419	--
jgi.p|Crypa2|98565	9.81667	3.39667	-1.53111	2.16534e-11	6.36144e-10	phr
jgi.p|Crypa2|261384	9.60667	3.32667	-1.52996	2.24621e-06	3.01076e-05	--
jgi.p|Crypa2|259373	24.9367	8.63667	-1.52972	0.0106605	0.0450043	APO
jgi.p|Crypa2|271865	6.64	2.30333	-1.52746	0.000118591	0.00103673	HNM1
jgi.p|Crypa2|320600	17.3333	6.01667	-1.52651	0.000110838	0.000977128	rtn4ip1
jgi.p|Crypa2|336410	3.17	1.10333	-1.52261	0.000595302	0.00424999	mfs1
MSTRG.9808	2.64	0.92	-1.52083	0.00490534	0.0244458	--
MSTRG.8051	41.44	14.5133	-1.51365	3.9469e-07	6.13506e-06	--
jgi.p|Crypa2|293774	89.2967	31.3467	-1.51029	0.00659545	0.0309612	NRS/ER
jgi.p|Crypa2|257621	169.013	59.5167	-1.50577	0.0102469	0.0437066	PIR
jgi.p|Crypa2|343645	1.64667	0.58	-1.50542	0.00762699	0.0346838	--
MSTRG.8226	7.28667	2.57	-1.50349	0.000648276	0.00457698	--
jgi.p|Crypa2|358108	211.983	74.8	-1.50284	2.73265e-19	1.96187e-17	XPT1
jgi.p|Crypa2|323797	9.55667	3.38	-1.49948	0.00114433	0.00739719	--
jgi.p|Crypa2|285653	36.05	12.7567	-1.49875	5.82071e-11	1.64281e-09	--
jgi.p|Crypa2|239251	3.66667	1.3	-1.49596	0.000703101	0.00490436	--
jgi.p|Crypa2|267133	91.94	32.6133	-1.49523	2.57267e-05	0.00027162	ARB_04618
jgi.p|Crypa2|17130	28.7733	10.2067	-1.49522	4.91504e-10	1.25187e-08	--
jgi.p|Crypa2|350556	2.44	0.866667	-1.49333	0.00138605	0.00869082	--
jgi.p|Crypa2|325261	6.33667	2.25333	-1.49166	0.000456336	0.00338114	--
jgi.p|Crypa2|327003	92.0333	32.7433	-1.49096	0.00149025	0.00921773	mtfA
jgi.p|Crypa2|283939	52.6367	18.84	-1.48227	0.000267813	0.00213934	Ptgr1
jgi.p|Crypa2|356517	626.42	224.233	-1.48213	2.04611e-06	2.77821e-05	--
MSTRG.892	21.9333	7.85333	-1.48175	1.42709e-09	3.38698e-08	--
MSTRG.10941	3.36	1.21	-1.47345	1.02605e-05	0.000119657	--
jgi.p|Crypa2|323387	34.2067	12.3233	-1.47288	4.8368e-07	7.34925e-06	--
jgi.p|Crypa2|28645	25.22	9.09	-1.47222	4.76813e-08	8.62543e-07	--
jgi.p|Crypa2|343748	172.043	62.4833	-1.46123	5.13889e-05	0.000498778	tspO
jgi.p|Crypa2|27027	15.2133	5.52667	-1.46085	0.000378989	0.00287993	add2
jgi.p|Crypa2|273578	393.72	143.17	-1.45944	2.43932e-05	0.00025873	--
jgi.p|Crypa2|335362	17.2633	6.29333	-1.45581	0.00520703	0.0255503	--
jgi.p|Crypa2|82322	192.537	70.2767	-1.45402	5.12873e-06	6.34847e-05	CRH1
jgi.p|Crypa2|66935	21.18	7.73667	-1.45292	5.53675e-09	1.18217e-07	--
jgi.p|Crypa2|284446	82.94	30.4267	-1.44673	6.79858e-05	0.000633599	regA
jgi.p|Crypa2|89402	140.85	51.7267	-1.44518	5.41321e-08	9.7007e-07	SPO14
jgi.p|Crypa2|237870	2.80333	1.03	-1.4445	0.00114016	0.00737447	YCR023C
jgi.p|Crypa2|342668	3.87667	1.42667	-1.44217	0.00566304	0.0273096	--
jgi.p|Crypa2|50471	3.59333	1.32667	-1.43752	0.00924318	0.0404885	axe-2
jgi.p|Crypa2|277856	96.8933	35.87	-1.43362	0.00114616	0.00740074	--
jgi.p|Crypa2|357083	23.4567	8.70667	-1.42981	0.0010481	0.00687971	--
MSTRG.3180	1.77667	0.66	-1.42864	0.0109331	0.0459023	--
jgi.p|Crypa2|343827	9.95667	3.70333	-1.42684	4.85742e-06	6.0452e-05	hoxX
jgi.p|Crypa2|50588	2.11333	0.786667	-1.4257	0.0100518	0.0430519	AN1503
jgi.p|Crypa2|68048	8.98333	3.35667	-1.42022	0.000823309	0.00562937	--
jgi.p|Crypa2|340946	1.31	0.49	-1.41871	0.00934813	0.0407831	--
jgi.p|Crypa2|323867	80.1033	30.0733	-1.41338	1.12831e-05	0.000130391	ADA2
jgi.p|Crypa2|277672	11.51	4.32333	-1.41267	0.00273237	0.0152585	--
jgi.p|Crypa2|330039	49.4767	18.7033	-1.40345	1.13109e-06	1.62503e-05	DCW1
jgi.p|Crypa2|37244	65.02	24.65	-1.3993	0.0042912	0.0219596	LYP1
jgi.p|Crypa2|47283	21.3433	8.10667	-1.3966	0.00141394	0.00882872	exsH
jgi.p|Crypa2|74120	10.4433	3.97333	-1.39416	0.00493103	0.0245632	--
MSTRG.8474	2.47	0.94	-1.39378	0.00959502	0.0415447	--
jgi.p|Crypa2|59048	25.3133	9.63667	-1.39329	0.000907947	0.00610989	saraf
jgi.p|Crypa2|260637	33.2367	12.6567	-1.39288	0.00115254	0.00743778	--
jgi.p|Crypa2|268597	171.987	65.55	-1.39163	0.00463486	0.0233614	--
jgi.p|Crypa2|323136	16.0567	6.12	-1.39157	0.000212769	0.00175203	--
jgi.p|Crypa2|102731	32.41	12.3667	-1.38998	5.45574e-09	1.16704e-07	--
jgi.p|Crypa2|36633	61.4033	23.43	-1.38996	0.000270886	0.00216088	AAH1
jgi.p|Crypa2|69646	14.43	5.51667	-1.3872	0.000223074	0.00182158	NIC3
jgi.p|Crypa2|341360	9.82667	3.76	-1.38597	2.56864e-05	0.000271444	--
jgi.p|Crypa2|53097	87.39	33.4833	-1.38403	1.43535e-08	2.81844e-07	trp4
jgi.p|Crypa2|342084	30.8933	11.8533	-1.382	2.78371e-05	0.00029149	DHRS13
jgi.p|Crypa2|29120	142.52	54.71	-1.38129	2.10928e-09	4.88495e-08	--
jgi.p|Crypa2|106417	27.7667	10.66	-1.38115	2.67158e-05	0.000281029	nscC
jgi.p|Crypa2|346479	79.4333	30.5167	-1.38015	9.97473e-11	2.74771e-09	hpm1
jgi.p|Crypa2|357023	345.033	132.58	-1.37987	1.06019e-06	1.5338e-05	surE
jgi.p|Crypa2|70726	11.9867	4.62333	-1.37443	0.000450973	0.00335513	An02g11890
jgi.p|Crypa2|38688	41.7167	16.1233	-1.37147	4.82193e-08	8.70904e-07	pit1
jgi.p|Crypa2|100754	20.4567	7.92333	-1.36839	0.000159265	0.00135617	--
jgi.p|Crypa2|325339	47.3633	18.3633	-1.36694	2.48504e-11	7.22673e-10	Trpt1
jgi.p|Crypa2|347958	813.21	315.367	-1.3666	0.0087055	0.038625	rpl36
jgi.p|Crypa2|268102	64.45	25.1	-1.36049	4.30395e-06	5.43291e-05	rny1
jgi.p|Crypa2|68782	11.4933	4.49333	-1.35494	0.00531753	0.0259815	abnA
jgi.p|Crypa2|43603	31.4167	12.3133	-1.35131	0.00457753	0.0231232	--
jgi.p|Crypa2|323017	226.637	88.9333	-1.34959	1.17162e-05	0.000134569	--
jgi.p|Crypa2|333449	16.0467	6.3	-1.34885	0.000343303	0.00265557	--
jgi.p|Crypa2|272376	28.0933	11.0333	-1.34836	1.53728e-05	0.000172112	--
jgi.p|Crypa2|96416	2.18	0.856667	-1.34752	2.04911e-05	0.000221062	STE6
jgi.p|Crypa2|262722	3.23333	1.27333	-1.34441	0.000208166	0.00172153	ZEB1
MSTRG.11997	16.2667	6.42	-1.34127	0.000301892	0.00237198	--
jgi.p|Crypa2|355143	30.12	11.93	-1.33613	9.6818e-06	0.000113485	--
jgi.p|Crypa2|338391	29.1167	11.54	-1.3352	1.43769e-06	2.02386e-05	--
jgi.p|Crypa2|67096	113.707	45.15	-1.33252	0.0001077	0.000953859	--
jgi.p|Crypa2|338582	78.4233	31.1767	-1.33082	1.19855e-05	0.000137265	SPAC1093.02
jgi.p|Crypa2|37380	99.7933	39.71	-1.32944	1.53871e-06	2.14244e-05	rco-1
jgi.p|Crypa2|239083	52.44	20.9	-1.32716	1.02238e-06	1.48356e-05	--
jgi.p|Crypa2|357263	394.53	157.4	-1.3257	0.000249919	0.00201413	--
jgi.p|Crypa2|333029	196.297	78.36	-1.32485	4.04657e-07	6.25611e-06	--
jgi.p|Crypa2|321113	36.2367	14.4667	-1.32472	0.000138648	0.00119658	--
jgi.p|Crypa2|72625	12.6233	5.04333	-1.32364	2.49829e-05	0.000264253	--
jgi.p|Crypa2|356447	11.65	4.65667	-1.32296	6.21687e-05	0.000586319	--
jgi.p|Crypa2|342959	69.1	27.6233	-1.3228	3.13373e-08	5.85319e-07	SPCC285.04
jgi.p|Crypa2|322929	851.583	340.783	-1.32129	1.75047e-08	3.36249e-07	--
jgi.p|Crypa2|350577	27.7533	11.1067	-1.32124	8.37824e-05	0.000760797	--
jgi.p|Crypa2|249060	3.72667	1.49333	-1.31935	0.0105858	0.0448043	hxnY
jgi.p|Crypa2|354966	49.3	19.7967	-1.31633	0.000456529	0.00338114	--
jgi.p|Crypa2|342218	49.4367	19.8833	-1.31402	0.00777355	0.0352109	SID1
jgi.p|Crypa2|327908	5.07	2.04333	-1.31106	0.000400041	0.00301725	--
jgi.p|Crypa2|296771	28.72	11.58	-1.31042	0.00257524	0.0145294	radE
jgi.p|Crypa2|322722	5.25333	2.12667	-1.30464	0.00789637	0.0357109	--
jgi.p|Crypa2|354197	288.05	117.05	-1.29919	1.98087e-17	1.20393e-15	--
jgi.p|Crypa2|71467	2.70667	1.1	-1.29901	0.000303389	0.00237886	--
jgi.p|Crypa2|264825	21.0833	8.57333	-1.29817	6.56878e-10	1.6475e-08	vdh
jgi.p|Crypa2|89657	28.9433	11.7733	-1.29771	0.000223119	0.00182158	ITP1
jgi.p|Crypa2|263105	8.17667	3.32667	-1.29744	1.10132e-06	1.58849e-05	fumD
jgi.p|Crypa2|335529	14.85	6.05	-1.29546	0.00248244	0.0140888	--
jgi.p|Crypa2|338357	52.8767	21.5933	-1.29205	1.51185e-06	2.11272e-05	Abcf3
jgi.p|Crypa2|247134	7.01	2.86333	-1.29172	0.00261618	0.0147242	--
MSTRG.6337	121.657	49.6967	-1.29159	0.000122469	0.00106738	--
jgi.p|Crypa2|357756	44.0067	18.02	-1.28812	1.85508e-07	3.06608e-06	--
jgi.p|Crypa2|247693	23.8833	9.78	-1.2881	9.62283e-10	2.35687e-08	amdS
jgi.p|Crypa2|355411	213.11	87.2867	-1.28777	7.22958e-08	1.27176e-06	HSD17B14
MSTRG.1137	590.73	242.443	-1.28485	0.00336669	0.0180043	--
jgi.p|Crypa2|333505	11.0967	4.55667	-1.28408	3.46077e-05	0.000349638	--
jgi.p|Crypa2|98901	248.47	102.06	-1.28365	0.000357171	0.00274988	prnC
jgi.p|Crypa2|337929	108.013	44.4367	-1.28139	4.36821e-09	9.53947e-08	tma20
jgi.p|Crypa2|357679	96.2033	39.64	-1.27913	0.0013	0.00824577	Gnpda1
jgi.p|Crypa2|356515	935.167	385.493	-1.27852	0.00728067	0.0333476	RPL23B
jgi.p|Crypa2|29658	10.6067	4.37667	-1.27707	0.00618687	0.0294768	--
jgi.p|Crypa2|354766	20072.2	8303.92	-1.27333	0.000156215	0.00133218	--
jgi.p|Crypa2|330452	17.2	7.11667	-1.27313	0.00851735	0.0379852	--
jgi.p|Crypa2|53284	7.87667	3.27	-1.26829	0.00045738	0.00338526	ltnD
jgi.p|Crypa2|355402	181.75	75.55	-1.26645	5.77272e-06	7.06943e-05	CAALFM_C102740CA
jgi.p|Crypa2|356135	76.9133	31.99	-1.26561	0.00987064	0.0424183	--
jgi.p|Crypa2|347967	16.3767	6.81667	-1.2645	0.00429175	0.0219596	AO090103000074
jgi.p|Crypa2|45214	6.02667	2.51	-1.26367	0.00524825	0.0256976	--
jgi.p|Crypa2|54208	5188.3	2161.29	-1.26337	0.00540085	0.0263214	SNOG_13722
jgi.p|Crypa2|284163	61.7667	25.7533	-1.26207	1.80221e-09	4.22491e-08	CYCP1-1
jgi.p|Crypa2|86663	22.7	9.49333	-1.25771	5.38766e-06	6.64749e-05	PLC1
jgi.p|Crypa2|70589	103.96	43.4867	-1.25738	1.84762e-09	4.32254e-08	--
jgi.p|Crypa2|271614	33.7667	14.13	-1.25684	0.000568239	0.00409496	--
jgi.p|Crypa2|248242	11.36	4.77	-1.2519	4.96479e-05	0.00048372	SPBC577.03c
jgi.p|Crypa2|357680	97.26	40.86	-1.25116	7.05888e-07	1.04761e-05	hxkA
jgi.p|Crypa2|320048	4.49667	1.89	-1.25047	0.00217991	0.0127231	--
jgi.p|Crypa2|323868	770.707	324.13	-1.24961	0.00435614	0.0221984	--
jgi.p|Crypa2|44223	7.3	3.07333	-1.24809	0.00894455	0.0395025	--
jgi.p|Crypa2|66889	3.39	1.43333	-1.24191	0.00454373	0.0230035	--
jgi.p|Crypa2|354143	9.76	4.13	-1.24074	0.00303527	0.016571	--
jgi.p|Crypa2|291372	16.5967	7.03667	-1.23793	0.000691813	0.00483679	--
jgi.p|Crypa2|62138	74.8433	31.7333	-1.23787	9.17292e-10	2.25148e-08	At3g55800
jgi.p|Crypa2|346912	48.28	20.4967	-1.23604	1.87844e-05	0.000205111	ARB_03382
jgi.p|Crypa2|94862	61.78	26.2367	-1.23556	4.94175e-07	7.49879e-06	mok13
jgi.p|Crypa2|283576	6.76333	2.87667	-1.23334	0.000731276	0.00506644	mlcE
jgi.p|Crypa2|223444	11.2767	4.8	-1.23223	0.000563067	0.00406789	--
jgi.p|Crypa2|53094	20.2133	8.62333	-1.22899	4.4931e-07	6.87247e-06	--
jgi.p|Crypa2|333095	47.4367	20.2733	-1.22642	2.65478e-11	7.70087e-10	--
jgi.p|Crypa2|354312	333.31	142.757	-1.22331	8.3117e-05	0.000755352	--
MSTRG.8071	17.5933	7.54	-1.22239	0.000567882	0.00409496	--
jgi.p|Crypa2|296751	14.8133	6.36333	-1.21904	0.000637194	0.00451539	EFM6
jgi.p|Crypa2|234396	7.76333	3.33667	-1.21827	0.0100435	0.0430322	--
jgi.p|Crypa2|261691	4.87667	2.09667	-1.2178	0.000187917	0.00156877	--
jgi.p|Crypa2|105089	63.4367	27.2933	-1.21677	2.99671e-07	4.79433e-06	NUC1
jgi.p|Crypa2|342452	37.9033	16.32	-1.21568	0.00849436	0.0379373	--
jgi.p|Crypa2|356767	10.55	4.54667	-1.21436	0.000370825	0.002836	--
jgi.p|Crypa2|269108	4.33667	1.87333	-1.21098	0.00132672	0.00839209	--
MSTRG.3542	8.64	3.73333	-1.21057	0.00801554	0.0361644	--
jgi.p|Crypa2|354857	183.247	79.2133	-1.20997	1.04446e-10	2.84983e-09	--
jgi.p|Crypa2|327427	48.0733	20.8233	-1.20704	8.33168e-06	9.91772e-05	--
MSTRG.9174	26.1833	11.36	-1.20469	6.80098e-05	0.000633599	TY4B-J
jgi.p|Crypa2|266893	184.423	80.0767	-1.20357	1.71274e-12	5.76958e-11	hmgA
jgi.p|Crypa2|270094	22.4167	9.74333	-1.20208	0.00911247	0.0400134	adh-1
jgi.p|Crypa2|278107	61.2867	26.65	-1.20144	9.38157e-12	2.83595e-10	--
jgi.p|Crypa2|291891	102.987	44.8633	-1.19885	3.39216e-07	5.35243e-06	his-3
jgi.p|Crypa2|273972	773.22	336.967	-1.19827	0.00477387	0.0238839	RPS13
jgi.p|Crypa2|346347	12.5633	5.48667	-1.19522	0.0034983	0.0185526	--
jgi.p|Crypa2|346182	121.367	53.0233	-1.19467	1.28681e-09	3.07949e-08	alc-1
jgi.p|Crypa2|325630	17.1133	7.47667	-1.19465	1.00355e-05	0.000117152	FFUJ_12242
jgi.p|Crypa2|354316	389.507	170.307	-1.19351	1.06339e-05	0.000123635	--
jgi.p|Crypa2|355181	16.9633	7.43	-1.19099	0.000665551	0.0046617	--
MSTRG.5345	6.87	3.01	-1.19055	0.00769846	0.0349396	--
jgi.p|Crypa2|355540	285.017	124.913	-1.19012	3.09549e-06	4.04068e-05	Plekha8
jgi.p|Crypa2|331621	32.2933	14.1567	-1.18975	4.93364e-08	8.89682e-07	noxA
jgi.p|Crypa2|265368	2.17	0.953333	-1.18664	0.000663255	0.00465401	vpr
jgi.p|Crypa2|293808	40.1367	17.71	-1.18036	1.16005e-08	2.32964e-07	sidI
jgi.p|Crypa2|239722	9.39667	4.15333	-1.17788	0.000707702	0.00492093	--
jgi.p|Crypa2|32974	5.27	2.33	-1.17747	1.56395e-05	0.000174418	AO090103000074
jgi.p|Crypa2|330352	9.16333	4.05667	-1.17558	5.77258e-05	0.000551202	--
jgi.p|Crypa2|47618	11.39	5.04333	-1.17532	0.00983403	0.0423084	--
jgi.p|Crypa2|104526	93.28	41.3533	-1.17356	7.0792e-11	1.97856e-09	--
jgi.p|Crypa2|323213	18.3767	8.15333	-1.17241	0.00093736	0.00627474	--
jgi.p|Crypa2|294911	78.4867	34.88	-1.17005	0.00271026	0.0151497	lgd1
jgi.p|Crypa2|322114	8.46	3.77	-1.16609	0.00610999	0.0291832	--
jgi.p|Crypa2|27011	58.4733	26.1067	-1.16336	1.63936e-07	2.73313e-06	meh
jgi.p|Crypa2|266971	35.45	15.8433	-1.16191	0.00104588	0.00686907	exgD
jgi.p|Crypa2|337681	29.0467	12.9933	-1.1606	0.000186118	0.00155827	SPBC9B6.07
jgi.p|Crypa2|329513	21.3567	9.56333	-1.1591	2.33051e-06	3.11648e-05	SDR5
jgi.p|Crypa2|67662	29.7533	13.33	-1.15837	7.9396e-05	0.00072597	--
jgi.p|Crypa2|246082	92.2	41.3133	-1.15816	3.56642e-05	0.000359364	orsE
jgi.p|Crypa2|321363	17.5933	7.88333	-1.15815	5.66149e-06	6.94803e-05	--
jgi.p|Crypa2|246505	14.55	6.52667	-1.1566	0.00014888	0.00127531	SDS
jgi.p|Crypa2|63095	50.0333	22.4467	-1.15639	0.00231516	0.0133386	--
jgi.p|Crypa2|288811	20.28	9.1	-1.15612	0.000183807	0.00154004	RAD5B
jgi.p|Crypa2|352312	48.0533	21.59	-1.15427	0.00312863	0.0169762	PNS1
jgi.p|Crypa2|287457	15.13	6.8	-1.15381	1.5319e-07	2.55769e-06	apdG
jgi.p|Crypa2|66814	8.94667	4.02333	-1.15296	0.0111824	0.0466591	pheA
MSTRG.4263	2.15667	0.97	-1.15275	0.00122528	0.00783236	--
jgi.p|Crypa2|39675	64.9233	29.2033	-1.1526	3.04956e-05	0.000315108	ubc14
jgi.p|Crypa2|53764	62.5433	28.1467	-1.15189	0.000273651	0.00217689	--
jgi.p|Crypa2|348140	36.93	16.6367	-1.15043	0.000379077	0.00287993	BUD32
jgi.p|Crypa2|337516	273.507	123.63	-1.14555	4.40637e-05	0.000436162	KES1
jgi.p|Crypa2|68919	22.4833	10.1767	-1.14359	0.00806232	0.0363469	--
jgi.p|Crypa2|321913	2172.16	984.13	-1.14221	0.00942633	0.0410456	--
jgi.p|Crypa2|66236	11.5567	5.24667	-1.13925	0.000275378	0.00218609	--
jgi.p|Crypa2|263730	39.6133	18	-1.13799	0.00187953	0.0112625	--
jgi.p|Crypa2|99922	11.72	5.33333	-1.13586	0.00205091	0.0120567	lacB
MSTRG.9006	2.92667	1.33333	-1.13422	0.0020397	0.0120031	--
jgi.p|Crypa2|356051	139.18	63.4167	-1.13402	4.78005e-06	5.96183e-05	--
jgi.p|Crypa2|355648	118.83	54.1467	-1.13395	0.000489596	0.00358902	SDT1
jgi.p|Crypa2|268736	90.6167	41.3033	-1.13352	2.21194e-07	3.62462e-06	THR1
jgi.p|Crypa2|342255	25.6767	11.7267	-1.13066	0.000257153	0.00206279	duo1
jgi.p|Crypa2|83493	1118.73	511.613	-1.12874	0.00221751	0.012904	RINO2
jgi.p|Crypa2|322020	9.27667	4.24333	-1.12841	0.00756758	0.034493	ATR7
jgi.p|Crypa2|71647	82.2033	37.6033	-1.12834	0.000306058	0.00239651	--
jgi.p|Crypa2|358191	111.507	51.0267	-1.12781	0.00359058	0.0190244	--
MSTRG.2363	2.16	0.99	-1.12553	0.0103165	0.0439014	--
MSTRG.7437	2.49333	1.14333	-1.12483	0.0104362	0.0442525	--
jgi.p|Crypa2|103049	6.16333	2.83333	-1.12121	0.00424219	0.0217836	--
jgi.p|Crypa2|57604	85	39.0867	-1.12079	0.00511316	0.0251973	--
jgi.p|Crypa2|347954	224.587	103.3	-1.12043	0.000265501	0.00212382	ARO4
jgi.p|Crypa2|60514	14.8733	6.86667	-1.11505	5.72048e-06	7.01293e-05	HAL21
jgi.p|Crypa2|336407	40.53	18.7433	-1.11261	9.61929e-09	1.95916e-07	--
jgi.p|Crypa2|334135	72.6867	33.62	-1.11237	6.71985e-06	8.1425e-05	--
jgi.p|Crypa2|63073	83.5633	38.7667	-1.10805	0.00141419	0.00882872	hts1
jgi.p|Crypa2|278842	45.05	20.9333	-1.10573	7.12011e-05	0.000655825	DLD1
jgi.p|Crypa2|258016	5.73	2.66333	-1.1053	0.00283127	0.0156736	--
jgi.p|Crypa2|64562	22.5433	10.4967	-1.10277	0.0010385	0.00682842	--
jgi.p|Crypa2|339908	7.29	3.39667	-1.1018	0.00362143	0.0191437	SPCC1529.01
MSTRG.7263	2.48667	1.16	-1.10009	0.00368861	0.0194185	--
jgi.p|Crypa2|280694	84	39.19	-1.0999	0.000383115	0.00290868	palc-1
jgi.p|Crypa2|227591	261.01	121.9	-1.09841	5.96511e-10	1.50596e-08	--
jgi.p|Crypa2|358114	97.0833	45.4467	-1.09505	5.62226e-05	0.000539089	--
jgi.p|Crypa2|88807	33.2433	15.57	-1.0943	7.84579e-07	1.15396e-05	rmt3
jgi.p|Crypa2|324501	153.3	71.81	-1.0941	1.15774e-07	1.96149e-06	MGG_09481
jgi.p|Crypa2|40378	4.69333	2.2	-1.09311	0.00359836	0.0190542	--
jgi.p|Crypa2|251478	3.55333	1.66667	-1.09221	0.00387499	0.0202601	TRI13
jgi.p|Crypa2|92430	488.767	229.293	-1.09195	0.00830548	0.0372159	cmkA
jgi.p|Crypa2|350424	16.5833	7.78333	-1.09127	0.000141232	0.00121732	--
jgi.p|Crypa2|320379	14.7567	6.93	-1.09044	0.00819104	0.0368258	--
jgi.p|Crypa2|253580	49.92	23.4667	-1.08901	0.00315931	0.0171184	trl1
jgi.p|Crypa2|357712	6.48333	3.05	-1.08793	0.00510418	0.0251746	--
jgi.p|Crypa2|251344	13.08	6.15333	-1.08792	0.000865048	0.00586588	--
jgi.p|Crypa2|267871	8.16333	3.85333	-1.08305	1.68412e-05	0.000186176	apsA
jgi.p|Crypa2|292001	142.22	67.24	-1.08073	4.87744e-17	2.85853e-15	--
jgi.p|Crypa2|295061	94.2233	44.57	-1.08001	0.00382756	0.0200397	BAT1
jgi.p|Crypa2|321257	39.3533	18.6367	-1.07834	0.00275829	0.0153678	--
jgi.p|Crypa2|37529	22.97	10.8833	-1.07763	4.45012e-09	9.69991e-08	SUGCT
jgi.p|Crypa2|103378	10.6867	5.06667	-1.0767	0.00201781	0.0118865	--
jgi.p|Crypa2|292004	215.94	102.427	-1.07604	7.10225e-10	1.76971e-08	CAP2
jgi.p|Crypa2|336159	53.8367	25.5433	-1.07564	0.000464296	0.00342542	nrd1
jgi.p|Crypa2|341122	26.6833	12.67	-1.07452	0.00435774	0.0221984	--
jgi.p|Crypa2|352006	31.3767	14.9067	-1.07373	0.00339373	0.0180983	TL1
jgi.p|Crypa2|335212	9.73	4.63333	-1.07039	0.00376565	0.0197516	--
jgi.p|Crypa2|338853	7.11	3.38667	-1.06998	0.00432418	0.0220764	FUBT
MSTRG.992	5.97667	2.85	-1.06838	2.14775e-06	2.89908e-05	--
jgi.p|Crypa2|46697	6.15	2.93667	-1.06641	0.0105106	0.0445188	--
jgi.p|Crypa2|341487	15.09	7.20667	-1.06619	0.000150362	0.00128512	apdF
jgi.p|Crypa2|346541	74.27	35.4833	-1.06564	0.00575462	0.0276815	EAPA
jgi.p|Crypa2|352117	33.8133	16.1567	-1.06546	0.00174362	0.0105623	--
jgi.p|Crypa2|52007	36.3033	17.3733	-1.06323	0.00200606	0.0118233	--
jgi.p|Crypa2|331492	36.4933	17.5033	-1.06	0.00298408	0.0163463	cam1
jgi.p|Crypa2|251612	17.59	8.44333	-1.05887	0.0104737	0.0443792	FAU1
jgi.p|Crypa2|260138	10.09	4.84333	-1.05885	0.0105991	0.0448156	--
jgi.p|Crypa2|261784	129.18	62.02	-1.05858	0.000515909	0.0037627	--
jgi.p|Crypa2|288583	32.7367	15.7267	-1.05769	1.49727e-07	2.50352e-06	CCA1
jgi.p|Crypa2|70796	10.4633	5.04	-1.05385	0.00920512	0.0403431	--
jgi.p|Crypa2|344431	42.1367	20.3167	-1.05241	0.0109526	0.0459504	Aspg
jgi.p|Crypa2|327551	27.1933	13.1333	-1.05002	0.00268144	0.0150399	AO-I
jgi.p|Crypa2|321380	101.88	49.2167	-1.04965	0.000213578	0.00175743	ARC1
jgi.p|Crypa2|20077	12.93	6.24667	-1.04956	0.00745596	0.0340814	qutE
jgi.p|Crypa2|68817	22.6933	10.9733	-1.04827	0.0115293	0.0480017	bglX
jgi.p|Crypa2|328223	35.0133	16.9433	-1.04719	3.68557e-05	0.000369748	--
jgi.p|Crypa2|219350	37.6533	18.2633	-1.04383	1.9775e-05	0.000214906	SAP3
jgi.p|Crypa2|324291	139.703	67.97	-1.0394	0.000377629	0.00287273	--
jgi.p|Crypa2|358330	9.14333	4.45	-1.03891	0.000156591	0.00133439	--
jgi.p|Crypa2|267427	25.01	12.23	-1.03208	1.07278e-07	1.82024e-06	PCYT2
jgi.p|Crypa2|99085	35.6967	17.48	-1.03008	6.60023e-05	0.000618408	GULLO6
jgi.p|Crypa2|323704	791.117	388.063	-1.0276	0.00454384	0.0230035	--
jgi.p|Crypa2|320155	13.4067	6.57667	-1.02752	0.000162606	0.00137951	--
jgi.p|Crypa2|17982	137.04	67.2333	-1.02735	1.56001e-05	0.000174149	nucS
jgi.p|Crypa2|84745	318.253	156.337	-1.02552	0.00113833	0.00736673	amyB
MSTRG.8951	376.157	184.787	-1.02547	0.00537157	0.0262009	--
jgi.p|Crypa2|259267	222.857	109.61	-1.02374	2.22763e-05	0.000238257	--
jgi.p|Crypa2|322492	45.1667	22.2267	-1.02297	0.000500213	0.00365984	CGI121
jgi.p|Crypa2|320099	81.3533	40.05	-1.0224	0.000965777	0.00644618	UTR4
jgi.p|Crypa2|351144	35.2967	17.3767	-1.02238	1.87489e-05	0.000204918	aps3
jgi.p|Crypa2|45665	61.64	30.38	-1.02074	0.0108893	0.0457834	--
jgi.p|Crypa2|355718	241.413	119.16	-1.01861	6.75769e-05	0.000631103	tcg1
jgi.p|Crypa2|244595	12.3767	6.12	-1.01602	0.00915354	0.0401606	DFR1
jgi.p|Crypa2|267088	53.5933	26.52	-1.01497	0.000115385	0.00101177	--
jgi.p|Crypa2|347152	243.287	120.49	-1.01374	0.00915649	0.0401606	NCU09707
jgi.p|Crypa2|105031	82.29	40.7767	-1.01297	0.00900285	0.0396837	ADE1
jgi.p|Crypa2|287676	12.2867	6.09667	-1.011	0.007586	0.0345521	YCR051W
jgi.p|Crypa2|358658	21.5433	10.6933	-1.01053	0.00279283	0.0154982	--
jgi.p|Crypa2|247587	24.08	11.9533	-1.01042	5.46956e-06	6.73406e-05	betA
jgi.p|Crypa2|355837	34.04	16.9033	-1.00992	0.000834791	0.00568757	--
jgi.p|Crypa2|72672	15.3	7.60333	-1.00883	5.21911e-05	0.000505497	alcB
jgi.p|Crypa2|354503	77.23	38.39	-1.00843	1.82234e-07	3.02503e-06	--
jgi.p|Crypa2|355426	65.8067	32.72	-1.00806	2.7745e-08	5.23329e-07	dph-5
jgi.p|Crypa2|324476	49.5267	24.6667	-1.00564	0.000424411	0.00318018	--
jgi.p|Crypa2|349114	117.623	58.6	-1.0052	0.00724431	0.0332814	--
jgi.p|Crypa2|332954	2.50667	1.25	-1.00384	0.00879442	0.0389177	--
jgi.p|Crypa2|265366	20.7067	10.33	-1.00326	0.00179217	0.0108123	--
jgi.p|Crypa2|345327	302.84	151.09	-1.00315	0.0041623	0.021479	PDX1
jgi.p|Crypa2|278023	914.573	456.417	-1.00275	7.89616e-06	9.44825e-05	--
